# Supplementary material for: NF2 loss malignantly transforms human pancreatic acinar cells and enhances cell fitness under environmental stress
Source: J Clin Invest. 2026 Jan 2;136(1):e194395. doi: 10.1172/JCI194395 (PMC12721884; doi:10.1172/JCI194395)
Supplement: Supplemental table 1 [file jci-136-194395-s120.xlsx]

## Sheet: Supplementary table 1
Independent Acinar Culture	Donor Information					Experimental Procedure
	Age	SEX	Ethnicity	BMI	Diabetes	CRISPR screen (in vivo)	CRISPR screen (in vitro)	Functional test of NF2 knockout	Bulk RNA seq	scRNA seq
Culture 1	47	M	Caucasian	28.1	No	√	√	√
Culture 2	50	M	Caucasian	21.2	No	√	√	√
Culture 3 & 4	34	F	Caucasian	34.1	No	√	√	√	√	√
