# Supplementary material for: NF2 loss malignantly transforms human pancreatic acinar cells and enhances cell fitness under environmental stress
Source: J Clin Invest. 2026 Jan 2;136(1):e194395. doi: 10.1172/JCI194395 (PMC12721884; doi:10.1172/JCI194395)
Supplement: Supplemental table 2 [file jci-136-194395-s121.xlsx]

## Sheet: Supplementary table 2
TargetGene_sgRNA#	sgRNA sequences: 5' extension-20bp sgRNA-3' extension
ARID1A_1	ggaaaggacgaaacaccgCAGCAGAACTCTCACGACCAgttttagagctagaaatagcaagttaaaataaggc
ARID1A_2	ggaaaggacgaaacaccgCAGACACATAGAGGCGATAGgttttagagctagaaatagcaagttaaaataaggc
ARID1A_3	ggaaaggacgaaacaccgCTCTGCCTTAGAATTACAAGgttttagagctagaaatagcaagttaaaataaggc
ARID1A_4	ggaaaggacgaaacaccgCGGTACCCGATGACCATGCAgttttagagctagaaatagcaagttaaaataaggc
ARID1B_1	ggaaaggacgaaacaccgTTGAGTGCAAGATCGAACGTgttttagagctagaaatagcaagttaaaataaggc
ARID1B_2	ggaaaggacgaaacaccgTGCCAATTGGATACCGCTGTgttttagagctagaaatagcaagttaaaataaggc
ARID1B_3	ggaaaggacgaaacaccgAAGTTGCTTCCGTTCCCGTGgttttagagctagaaatagcaagttaaaataaggc
ARID1B_4	ggaaaggacgaaacaccgGTAATTATTAAACTCCGGGAgttttagagctagaaatagcaagttaaaataaggc
ARID2_1	ggaaaggacgaaacaccgGTAAGCCAGCCAGCTCAACAgttttagagctagaaatagcaagttaaaataaggc
ARID2_2	ggaaaggacgaaacaccgGCAGTCTCCATTACACACAGgttttagagctagaaatagcaagttaaaataaggc
ARID2_3	ggaaaggacgaaacaccgTGTGGTAGGAGTAAAACGGAgttttagagctagaaatagcaagttaaaataaggc
ARID2_4	ggaaaggacgaaacaccgTTTACTACTTGCTAATGCCGgttttagagctagaaatagcaagttaaaataaggc
ATM_1	ggaaaggacgaaacaccgTCTACCCCAACAGCGACATGgttttagagctagaaatagcaagttaaaataaggc
ATM_2	ggaaaggacgaaacaccgGACCTACCTGAATAACACACgttttagagctagaaatagcaagttaaaataaggc
ATM_3	ggaaaggacgaaacaccgAGCATCCTTACAGTAAGTCAgttttagagctagaaatagcaagttaaaataaggc
ATM_4	ggaaaggacgaaacaccgCCACCAAAAGACGTGAACACgttttagagctagaaatagcaagttaaaataaggc
AXIN1_1	ggaaaggacgaaacaccgAGCCGGCATTGACATAATAGgttttagagctagaaatagcaagttaaaataaggc
AXIN1_2	ggaaaggacgaaacaccgGGAGCCCTGTGACTCGAACGgttttagagctagaaatagcaagttaaaataaggc
AXIN1_3	ggaaaggacgaaacaccgCGAACTTCTGAGGCTCCACGgttttagagctagaaatagcaagttaaaataaggc
AXIN1_4	ggaaaggacgaaacaccgATATTTATTTGGAATATACGgttttagagctagaaatagcaagttaaaataaggc
BRCA1_1	ggaaaggacgaaacaccgAGAAACCTACAACTCATGGAgttttagagctagaaatagcaagttaaaataaggc
BRCA1_2	ggaaaggacgaaacaccgGCAGCATTTGAAAACCCCAAgttttagagctagaaatagcaagttaaaataaggc
BRCA1_3	ggaaaggacgaaacaccgAGGAAACATGTAATGATAGGgttttagagctagaaatagcaagttaaaataaggc
BRCA1_4	ggaaaggacgaaacaccgGCAGAACTAGGTAGAAACAGgttttagagctagaaatagcaagttaaaataaggc
BRCA2_1	ggaaaggacgaaacaccgGTCTACCTGACCAATCGATGgttttagagctagaaatagcaagttaaaataaggc
BRCA2_2	ggaaaggacgaaacaccgAATTATGGCAGGTTGTTACGgttttagagctagaaatagcaagttaaaataaggc
BRCA2_3	ggaaaggacgaaacaccgTGTGTCTCCATATAAAACCAgttttagagctagaaatagcaagttaaaataaggc
BRCA2_4	ggaaaggacgaaacaccgAGCACAGTAGAACTAAGGGTgttttagagctagaaatagcaagttaaaataaggc
CSMD1_1	ggaaaggacgaaacaccgAATGGATCTGACACCGACCAgttttagagctagaaatagcaagttaaaataaggc
CSMD1_2	ggaaaggacgaaacaccgGTGGTACTCGCCGATCAGTGgttttagagctagaaatagcaagttaaaataaggc
CSMD1_3	ggaaaggacgaaacaccgCCTGCGGAGGAACCTTACGCgttttagagctagaaatagcaagttaaaataaggc
CSMD1_4	ggaaaggacgaaacaccgCTGAACCGGATAATTAGGGGgttttagagctagaaatagcaagttaaaataaggc
DLC1_1	ggaaaggacgaaacaccgTGCAGCGGATAGTCAATCAGgttttagagctagaaatagcaagttaaaataaggc
DLC1_2	ggaaaggacgaaacaccgGCAGAGTGACGATTCAGACGgttttagagctagaaatagcaagttaaaataaggc
DLC1_3	ggaaaggacgaaacaccgTGATGACGGAGTTAGTCCGGgttttagagctagaaatagcaagttaaaataaggc
DLC1_4	ggaaaggacgaaacaccgCAGGCACACCAACAAACCTGgttttagagctagaaatagcaagttaaaataaggc
DLEC1_1	ggaaaggacgaaacaccgCACTAATATAGCATGTCCCGgttttagagctagaaatagcaagttaaaataaggc
DLEC1_2	ggaaaggacgaaacaccgCAAAGAAAGCAAGTCAACCAgttttagagctagaaatagcaagttaaaataaggc
DLEC1_3	ggaaaggacgaaacaccgCAGCGAGAATGAGCGCCACGgttttagagctagaaatagcaagttaaaataaggc
DLEC1_4	ggaaaggacgaaacaccgAATGTGTAACACCACTGGCGgttttagagctagaaatagcaagttaaaataaggc
DMD_1	ggaaaggacgaaacaccgAAATGTACAAGGACCGACAAgttttagagctagaaatagcaagttaaaataaggc
DMD_2	ggaaaggacgaaacaccgACTGAATGACATACGCCCAAgttttagagctagaaatagcaagttaaaataaggc
DMD_3	ggaaaggacgaaacaccgTAGTCGGTGACACTAAGTTGgttttagagctagaaatagcaagttaaaataaggc
DMD_4	ggaaaggacgaaacaccgTTTCCATGCTAGCTACCCTGgttttagagctagaaatagcaagttaaaataaggc
EVPL_1	ggaaaggacgaaacaccgCCTGCACAGCAAGTACAGCGgttttagagctagaaatagcaagttaaaataaggc
EVPL_2	ggaaaggacgaaacaccgCCTTGCAAAGGCCTATACTGgttttagagctagaaatagcaagttaaaataaggc
EVPL_3	ggaaaggacgaaacaccgCGACCGCTACCACGCCGTAGgttttagagctagaaatagcaagttaaaataaggc
EVPL_4	ggaaaggacgaaacaccgCCCTACACAGACCTACCGGGgttttagagctagaaatagcaagttaaaataaggc
FANCC_1	ggaaaggacgaaacaccgTGGGACACAAACTCGTGACAgttttagagctagaaatagcaagttaaaataaggc
FANCC_2	ggaaaggacgaaacaccgGCAAGACACCTGTCTTCACGgttttagagctagaaatagcaagttaaaataaggc
FANCC_3	ggaaaggacgaaacaccgGTTCTTTGAGGCTGTAAACGgttttagagctagaaatagcaagttaaaataaggc
FANCC_4	ggaaaggacgaaacaccgTTTGATTGTCCAGAATTCTGgttttagagctagaaatagcaagttaaaataaggc
FANCG_1	ggaaaggacgaaacaccgGCCTACCTTGCAGACTATGGgttttagagctagaaatagcaagttaaaataaggc
FANCG_2	ggaaaggacgaaacaccgGTGTACACCTGGACCAACACgttttagagctagaaatagcaagttaaaataaggc
FANCG_3	ggaaaggacgaaacaccgCCAAGCACATACTAGCAAGCgttttagagctagaaatagcaagttaaaataaggc
FANCG_4	ggaaaggacgaaacaccgGACGGTCAGCACTCAACCAGgttttagagctagaaatagcaagttaaaataaggc
FANCM_1	ggaaaggacgaaacaccgAATACAACAAGGCATAATCGgttttagagctagaaatagcaagttaaaataaggc
FANCM_2	ggaaaggacgaaacaccgTGACGGTGGTTACAACACGCgttttagagctagaaatagcaagttaaaataaggc
FANCM_3	ggaaaggacgaaacaccgAGGTCATTTACCATGACCTGgttttagagctagaaatagcaagttaaaataaggc
FANCM_4	ggaaaggacgaaacaccgGATCAGTGGACAATACTGGGgttttagagctagaaatagcaagttaaaataaggc
FBXW7_1	ggaaaggacgaaacaccgACATTAGTGGGACATACAGGgttttagagctagaaatagcaagttaaaataaggc
FBXW7_2	ggaaaggacgaaacaccgAAGAGCGGACCTCAGAACCAgttttagagctagaaatagcaagttaaaataaggc
FBXW7_3	ggaaaggacgaaacaccgGTTGGAGTAGAACCTAGACCgttttagagctagaaatagcaagttaaaataaggc
FBXW7_4	ggaaaggacgaaacaccgAGAAGAAAAGTAATAAAACCgttttagagctagaaatagcaagttaaaataaggc
GLI3_1	ggaaaggacgaaacaccgTGAGCACGAAGGTTGCAACAgttttagagctagaaatagcaagttaaaataaggc
GLI3_2	ggaaaggacgaaacaccgCTTCAACATCGAGTGACGAGgttttagagctagaaatagcaagttaaaataaggc
GLI3_3	ggaaaggacgaaacaccgAGGGCAGGTCCGGATACGTAgttttagagctagaaatagcaagttaaaataaggc
GLI3_4	ggaaaggacgaaacaccgTCAGCAACACTACCTCAAAGgttttagagctagaaatagcaagttaaaataaggc
KDM6A_1	ggaaaggacgaaacaccgCCTAGCAATTCAGTAACACAgttttagagctagaaatagcaagttaaaataaggc
KDM6A_2	ggaaaggacgaaacaccgAGGATTCATAGAGAGTGCCTgttttagagctagaaatagcaagttaaaataaggc
KDM6A_3	ggaaaggacgaaacaccgTGTAGCACATCAAGAACGCTgttttagagctagaaatagcaagttaaaataaggc
KDM6A_4	ggaaaggacgaaacaccgAATACTTCTGACAATTGGAGgttttagagctagaaatagcaagttaaaataaggc
KMT2C_1	ggaaaggacgaaacaccgATTCAGACATTAGGCCATCGgttttagagctagaaatagcaagttaaaataaggc
KMT2C_2	ggaaaggacgaaacaccgCCCATGCGACGACCTCCCCAgttttagagctagaaatagcaagttaaaataaggc
KMT2C_3	ggaaaggacgaaacaccgGCACACGGTCTAGTTCTCAGgttttagagctagaaatagcaagttaaaataaggc
KMT2C_4	ggaaaggacgaaacaccgAAGAACATAAATCTCTGACAgttttagagctagaaatagcaagttaaaataaggc
LRP1B_1	ggaaaggacgaaacaccgTGCACAGCGGAACTCAACCGgttttagagctagaaatagcaagttaaaataaggc
LRP1B_2	ggaaaggacgaaacaccgTTGGCCTAATGGACTAACTGgttttagagctagaaatagcaagttaaaataaggc
LRP1B_3	ggaaaggacgaaacaccgTAGATGTACTTACCACACTGgttttagagctagaaatagcaagttaaaataaggc
LRP1B_4	ggaaaggacgaaacaccgTGGATGGGATGAACCGAACAgttttagagctagaaatagcaagttaaaataaggc
MLH1_1	ggaaaggacgaaacaccgACTACCCAATGCCTCAACCGgttttagagctagaaatagcaagttaaaataaggc
MLH1_2	ggaaaggacgaaacaccgTAATAGTAACATGAGCCACAgttttagagctagaaatagcaagttaaaataaggc
MLH1_3	ggaaaggacgaaacaccgAATCTGTACGAACCATCTGGgttttagagctagaaatagcaagttaaaataaggc
MLH1_4	ggaaaggacgaaacaccgAGAAATCAGTCCCCAGAATGgttttagagctagaaatagcaagttaaaataaggc
MSH2_1	ggaaaggacgaaacaccgCTGTCTCTGGCCATCAACTGgttttagagctagaaatagcaagttaaaataaggc
MSH2_2	ggaaaggacgaaacaccgTCAAAATAGATAATTCAAAGgttttagagctagaaatagcaagttaaaataaggc
MSH2_3	ggaaaggacgaaacaccgGACAAAGACTTGTTAACCAGgttttagagctagaaatagcaagttaaaataaggc
MSH2_4	ggaaaggacgaaacaccgAGGGGGTGATCAAGTACATGgttttagagctagaaatagcaagttaaaataaggc
MSH6_1	ggaaaggacgaaacaccgATCACCACCTCCACTAACGTgttttagagctagaaatagcaagttaaaataaggc
MSH6_2	ggaaaggacgaaacaccgAAGGCGAAGAACCTCAACGGgttttagagctagaaatagcaagttaaaataaggc
MSH6_3	ggaaaggacgaaacaccgCCAAGTATGATAGAGTGGTGgttttagagctagaaatagcaagttaaaataaggc
MSH6_4	ggaaaggacgaaacaccgCTCCAATAAGAGCATCCATGgttttagagctagaaatagcaagttaaaataaggc
NF2_1	ggaaaggacgaaacaccgGACCCCAGTGTTCACAAGCGgttttagagctagaaatagcaagttaaaataaggc
NF2_2	ggaaaggacgaaacaccgGCTTGGTACGCAGAGCACCGgttttagagctagaaatagcaagttaaaataaggc
NF2_3	ggaaaggacgaaacaccgGGAGGAGGCTGAACGCACGAgttttagagctagaaatagcaagttaaaataaggc
NF2_4	ggaaaggacgaaacaccgTCCGGCACACCAAATCAAAGgttttagagctagaaatagcaagttaaaataaggc
OBSCN_1	ggaaaggacgaaacaccgACACACACACGAGTACTCCGgttttagagctagaaatagcaagttaaaataaggc
OBSCN_2	ggaaaggacgaaacaccgCAGCTCGAAAGTGCGCATGGgttttagagctagaaatagcaagttaaaataaggc
OBSCN_3	ggaaaggacgaaacaccgCTCACCTTGTACCTTCACGGgttttagagctagaaatagcaagttaaaataaggc
OBSCN_4	ggaaaggacgaaacaccgTGCCGGGGAGTATAGCTGCGgttttagagctagaaatagcaagttaaaataaggc
PALB2_1	ggaaaggacgaaacaccgCTGGAGTAGTACCTAAGATGgttttagagctagaaatagcaagttaaaataaggc
PALB2_2	ggaaaggacgaaacaccgACAATCGACAGGCTAGAAGTgttttagagctagaaatagcaagttaaaataaggc
PALB2_3	ggaaaggacgaaacaccgGAAGCATGTCCAATTGCCAGgttttagagctagaaatagcaagttaaaataaggc
PALB2_4	ggaaaggacgaaacaccgAAGAAGACCTAATTTCACCAgttttagagctagaaatagcaagttaaaataaggc
PBRM1_1	ggaaaggacgaaacaccgTTGAAAATAATCGCTACCGTgttttagagctagaaatagcaagttaaaataaggc
PBRM1_2	ggaaaggacgaaacaccgAGGAGTTGTCGGAATAACCAgttttagagctagaaatagcaagttaaaataaggc
PBRM1_3	ggaaaggacgaaacaccgATGTGCGATGTAAGCCTGAGgttttagagctagaaatagcaagttaaaataaggc
PBRM1_4	ggaaaggacgaaacaccgCAAATCCCAGAGTTTGCAAGgttttagagctagaaatagcaagttaaaataaggc
PCDH17_1	ggaaaggacgaaacaccgGTCTGTGAATCCCACGAACGgttttagagctagaaatagcaagttaaaataaggc
PCDH17_2	ggaaaggacgaaacaccgCACCGTACAGATCAACGTGAgttttagagctagaaatagcaagttaaaataaggc
PCDH17_3	ggaaaggacgaaacaccgTAGAGCCCTTTGGTGAACCGgttttagagctagaaatagcaagttaaaataaggc
PCDH17_4	ggaaaggacgaaacaccgGAAGGGATCCGCTCACCGAGgttttagagctagaaatagcaagttaaaataaggc
PMS2_1	ggaaaggacgaaacaccgTCACACACGGAGTCACTAGGgttttagagctagaaatagcaagttaaaataaggc
PMS2_2	ggaaaggacgaaacaccgGGTCTGCAGACTCGTGAATGgttttagagctagaaatagcaagttaaaataaggc
PMS2_3	ggaaaggacgaaacaccgTAACTGCTGCACGCTGACTGgttttagagctagaaatagcaagttaaaataaggc
PMS2_4	ggaaaggacgaaacaccgGTATGCGGCCAGCTCCCCAGgttttagagctagaaatagcaagttaaaataaggc
RAD54L_1	ggaaaggacgaaacaccgGAAGGATTCATGAACCAGCGgttttagagctagaaatagcaagttaaaataaggc
RAD54L_2	ggaaaggacgaaacaccgATTACAAAGCTTCTTTAGCGgttttagagctagaaatagcaagttaaaataaggc
RAD54L_3	ggaaaggacgaaacaccgCTAGGGAGTGAAATTCCTGTgttttagagctagaaatagcaagttaaaataaggc
RAD54L_4	ggaaaggacgaaacaccgGTGCAAGCCAGAAATTGACAgttttagagctagaaatagcaagttaaaataaggc
RASSF6_1	ggaaaggacgaaacaccgCATGGTTCTATAGAGCACTGgttttagagctagaaatagcaagttaaaataaggc
RASSF6_2	ggaaaggacgaaacaccgCTCATTAATGAAGATCCAAGgttttagagctagaaatagcaagttaaaataaggc
RASSF6_3	ggaaaggacgaaacaccgACTTCTCAGAATGACACGCTgttttagagctagaaatagcaagttaaaataaggc
RASSF6_4	ggaaaggacgaaacaccgTTAGTTTCTGATTCAAAGGCgttttagagctagaaatagcaagttaaaataaggc
RNF43_1	ggaaaggacgaaacaccgGGTTCTTGGTAAGATCGAGAgttttagagctagaaatagcaagttaaaataaggc
RNF43_2	ggaaaggacgaaacaccgTTACCCCAGATCAACACCACgttttagagctagaaatagcaagttaaaataaggc
RNF43_3	ggaaaggacgaaacaccgTTAGGGCTGCAGTACACTAGgttttagagctagaaatagcaagttaaaataaggc
RNF43_4	ggaaaggacgaaacaccgCCAGACAGATGGCACACACAgttttagagctagaaatagcaagttaaaataaggc
ROBO1_1	ggaaaggacgaaacaccgCTGTACCTACAGTACGATGGgttttagagctagaaatagcaagttaaaataaggc
ROBO1_2	ggaaaggacgaaacaccgTCCTGGAATCCGATACAGTGgttttagagctagaaatagcaagttaaaataaggc
ROBO1_3	ggaaaggacgaaacaccgGGACTTACTAGTACCTACGCgttttagagctagaaatagcaagttaaaataaggc
ROBO1_4	ggaaaggacgaaacaccgGAAATACAGTCACATTATCGgttttagagctagaaatagcaagttaaaataaggc
ROBO2_1	ggaaaggacgaaacaccgCGTCCATGTGACCTGAACCGgttttagagctagaaatagcaagttaaaataaggc
ROBO2_2	ggaaaggacgaaacaccgGCAGATGTAGTAACCCGCGTgttttagagctagaaatagcaagttaaaataaggc
ROBO2_3	ggaaaggacgaaacaccgGGCCGAACCACAAACTGTGGgttttagagctagaaatagcaagttaaaataaggc
ROBO2_4	ggaaaggacgaaacaccgATTCCATATCAACAAAACTGgttttagagctagaaatagcaagttaaaataaggc
SETD2_1	ggaaaggacgaaacaccgATGAACTGGGATTCCGACGAgttttagagctagaaatagcaagttaaaataaggc
SETD2_2	ggaaaggacgaaacaccgTTAAAGAACCAGTTGATACGgttttagagctagaaatagcaagttaaaataaggc
SETD2_3	ggaaaggacgaaacaccgACTGTCAGGTTGCTGATACGgttttagagctagaaatagcaagttaaaataaggc
SETD2_4	ggaaaggacgaaacaccgGACTGTGAACGGACAACTGAgttttagagctagaaatagcaagttaaaataaggc
SLIT2_1	ggaaaggacgaaacaccgTGAGTGTACAGACCAACCCGgttttagagctagaaatagcaagttaaaataaggc
SLIT2_2	ggaaaggacgaaacaccgAAGCTTCAGACCATCGCCAAgttttagagctagaaatagcaagttaaaataaggc
SLIT2_3	ggaaaggacgaaacaccgCCCAAGGAAAGCTTTCCGTGgttttagagctagaaatagcaagttaaaataaggc
SLIT2_4	ggaaaggacgaaacaccgAAATTACTACAGTTGCACCAgttttagagctagaaatagcaagttaaaataaggc
SMAD4_1	ggaaaggacgaaacaccgCAGCCTGCCAGTATACTGGGgttttagagctagaaatagcaagttaaaataaggc
SMAD4_2	ggaaaggacgaaacaccgCCAGGATGATTGGAAATGGGgttttagagctagaaatagcaagttaaaataaggc
SMAD4_3	ggaaaggacgaaacaccgGGATACGTGGACCCTTCTGGgttttagagctagaaatagcaagttaaaataaggc
SMAD4_4	ggaaaggacgaaacaccgTTGAATTGAATGTCCTTCAGgttttagagctagaaatagcaagttaaaataaggc
SMARCA4_1	ggaaaggacgaaacaccgGCAGCAGACAGACGAGTACGgttttagagctagaaatagcaagttaaaataaggc
SMARCA4_2	ggaaaggacgaaacaccgCTAGGTATGAAGTAGCTCCGgttttagagctagaaatagcaagttaaaataaggc
SMARCA4_3	ggaaaggacgaaacaccgGGGCGTACGAGTTTGACAAGgttttagagctagaaatagcaagttaaaataaggc
SMARCA4_4	ggaaaggacgaaacaccgCGCACCCTTTGCCATGACCGgttttagagctagaaatagcaagttaaaataaggc
SMG1_1	ggaaaggacgaaacaccgTAGTGTCGAGCATGGAACCGgttttagagctagaaatagcaagttaaaataaggc
SMG1_2	ggaaaggacgaaacaccgCATGTTAAGTCCGGATCCGAgttttagagctagaaatagcaagttaaaataaggc
SMG1_3	ggaaaggacgaaacaccgGTAGATTCACTCTCGATCCGgttttagagctagaaatagcaagttaaaataaggc
SMG1_4	ggaaaggacgaaacaccgGAACGCTTCAGCCCAATTCGgttttagagctagaaatagcaagttaaaataaggc
STK11_1	ggaaaggacgaaacaccgGTTGCGAAGGATCCCCAACGgttttagagctagaaatagcaagttaaaataaggc
STK11_2	ggaaaggacgaaacaccgGGCACTGCACCCGTTCGCGGgttttagagctagaaatagcaagttaaaataaggc
STK11_3	ggaaaggacgaaacaccgGTGATGGAGTACTGCGTGTGgttttagagctagaaatagcaagttaaaataaggc
STK11_4	ggaaaggacgaaacaccgAGATGTTGTCCCCTTCGAAGgttttagagctagaaatagcaagttaaaataaggc
TET2_1	ggaaaggacgaaacaccgTGGAGAAAGACGTAACTTCGgttttagagctagaaatagcaagttaaaataaggc
TET2_2	ggaaaggacgaaacaccgTCTGCCCTGAGGTATGCGATgttttagagctagaaatagcaagttaaaataaggc
TET2_3	ggaaaggacgaaacaccgGATTCCGCTTGGTGAAAACGgttttagagctagaaatagcaagttaaaataaggc
TET2_4	ggaaaggacgaaacaccgGTTCCAAAAACCCTCACACCgttttagagctagaaatagcaagttaaaataaggc
TP53_1	ggaaaggacgaaacaccgCCATTGTTCAATATCGTCCGgttttagagctagaaatagcaagttaaaataaggc
TP53_2	ggaaaggacgaaacaccgGAGCGCTGCTCAGATAGCGAgttttagagctagaaatagcaagttaaaataaggc
TP53_3	ggaaaggacgaaacaccgATGTGTAACAGTTCCTGCATgttttagagctagaaatagcaagttaaaataaggc
TP53_4	ggaaaggacgaaacaccgGAAACCGTAGCTGCCCTGGTgttttagagctagaaatagcaagttaaaataaggc
TP53BP2_1	ggaaaggacgaaacaccgATGCCAAGCTACAACAACAGgttttagagctagaaatagcaagttaaaataaggc
TP53BP2_2	ggaaaggacgaaacaccgTTAGTCTCTTCTGTTCCACGgttttagagctagaaatagcaagttaaaataaggc
TP53BP2_3	ggaaaggacgaaacaccgACTGCCCAACATGAGATCTGgttttagagctagaaatagcaagttaaaataaggc
TP53BP2_4	ggaaaggacgaaacaccgAGAAACTGTCTAACGCACCAgttttagagctagaaatagcaagttaaaataaggc
ACSM3_1	ggaaaggacgaaacaccgTGAAACAGGACTTCAAACTGgttttagagctagaaatagcaagttaaaataaggc
ACSM3_2	ggaaaggacgaaacaccgTATCAGAGAACTCCAGAGAGgttttagagctagaaatagcaagttaaaataaggc
ACSM3_3	ggaaaggacgaaacaccgGAAGCCTGTTCCCTACAAAGgttttagagctagaaatagcaagttaaaataaggc
ACSM3_4	ggaaaggacgaaacaccgATTTCTGTTGATCCACCAGAgttttagagctagaaatagcaagttaaaataaggc
ACVR2A_1	ggaaaggacgaaacaccgCCAAAGATCCACATCAACACgttttagagctagaaatagcaagttaaaataaggc
ACVR2A_2	ggaaaggacgaaacaccgATGGTGACAAAGATAAACGGgttttagagctagaaatagcaagttaaaataaggc
ACVR2A_3	ggaaaggacgaaacaccgGGTGTACAGGCATCACAAGAgttttagagctagaaatagcaagttaaaataaggc
ACVR2A_4	ggaaaggacgaaacaccgATTGCAGAAACCATGGCTAGgttttagagctagaaatagcaagttaaaataaggc
BUB1B_1	ggaaaggacgaaacaccgGAGCAGAACTATCCTCAAGGgttttagagctagaaatagcaagttaaaataaggc
BUB1B_2	ggaaaggacgaaacaccgAGTGAAGCTGTATTGCCACGgttttagagctagaaatagcaagttaaaataaggc
BUB1B_3	ggaaaggacgaaacaccgAAAATGGAGAAAGGTACACTgttttagagctagaaatagcaagttaaaataaggc
BUB1B_4	ggaaaggacgaaacaccgGCTCCAATCATCCGTGTAGGgttttagagctagaaatagcaagttaaaataaggc
CTNNA2_1	ggaaaggacgaaacaccgGGACCCCATGACGTTCAGCGgttttagagctagaaatagcaagttaaaataaggc
CTNNA2_2	ggaaaggacgaaacaccgATCTCGGTTGGCTCTCGTAGgttttagagctagaaatagcaagttaaaataaggc
CTNNA2_3	ggaaaggacgaaacaccgGATGAGTAAGCGTGTCACCGgttttagagctagaaatagcaagttaaaataaggc
CTNNA2_4	ggaaaggacgaaacaccgGGAAATCCGGACGCTAACAGgttttagagctagaaatagcaagttaaaataaggc
EP300_1	ggaaaggacgaaacaccgGGTACGACTAGGTACAGGCGgttttagagctagaaatagcaagttaaaataaggc
EP300_2	ggaaaggacgaaacaccgTTCTTCATTGTGCGACAGTGgttttagagctagaaatagcaagttaaaataaggc
EP300_3	ggaaaggacgaaacaccgCTGTAATAAGTGGCATCACGgttttagagctagaaatagcaagttaaaataaggc
EP300_4	ggaaaggacgaaacaccgCCTGACCCAAGTATGATCCGgttttagagctagaaatagcaagttaaaataaggc
EPC1_1	ggaaaggacgaaacaccgTATGGTTATACCGGTCCCAGgttttagagctagaaatagcaagttaaaataaggc
EPC1_2	ggaaaggacgaaacaccgGCAAATCCAATACACCTTTGgttttagagctagaaatagcaagttaaaataaggc
EPC1_3	ggaaaggacgaaacaccgCCGATCTTATCCGACCGAAAgttttagagctagaaatagcaagttaaaataaggc
EPC1_4	ggaaaggacgaaacaccgTATTGACTAGTATCTGACTGgttttagagctagaaatagcaagttaaaataaggc
ESCO2_1	ggaaaggacgaaacaccgAGTGATCTATAAGCCAATTGgttttagagctagaaatagcaagttaaaataaggc
ESCO2_2	ggaaaggacgaaacaccgACTGAAGATTGGATAGACAGgttttagagctagaaatagcaagttaaaataaggc
ESCO2_3	ggaaaggacgaaacaccgAAACCACAAGTTACACTCCAgttttagagctagaaatagcaagttaaaataaggc
ESCO2_4	ggaaaggacgaaacaccgACCCCCCAATTATAGGACGCgttttagagctagaaatagcaagttaaaataaggc
GCNT3_1	ggaaaggacgaaacaccgAACTGTTCAGGGGTCACCCGgttttagagctagaaatagcaagttaaaataaggc
GCNT3_2	ggaaaggacgaaacaccgAATACTTCCTGAATACATGTgttttagagctagaaatagcaagttaaaataaggc
GCNT3_3	ggaaaggacgaaacaccgTCACCATAGAGTATGCAATAgttttagagctagaaatagcaagttaaaataaggc
GCNT3_4	ggaaaggacgaaacaccgGAGGAATAGCATGGAGTCAGgttttagagctagaaatagcaagttaaaataaggc
GUCY1A2_1	ggaaaggacgaaacaccgCTTGGTTCTAATCACAAACGgttttagagctagaaatagcaagttaaaataaggc
GUCY1A2_2	ggaaaggacgaaacaccgAGAGTCTGCTGTATCGTCTGgttttagagctagaaatagcaagttaaaataaggc
GUCY1A2_3	ggaaaggacgaaacaccgGCAAACCCCACAATATGGTGgttttagagctagaaatagcaagttaaaataaggc
GUCY1A2_4	ggaaaggacgaaacaccgTGGATGAACTCATGGGCCGAgttttagagctagaaatagcaagttaaaataaggc
IRF6_1	ggaaaggacgaaacaccgGATGTATGATGGCACCAAGGgttttagagctagaaatagcaagttaaaataaggc
IRF6_2	ggaaaggacgaaacaccgCAGGGCTCGATCATTAACCCgttttagagctagaaatagcaagttaaaataaggc
IRF6_3	ggaaaggacgaaacaccgATGACCGTGAGCAACCCTCAgttttagagctagaaatagcaagttaaaataaggc
IRF6_4	ggaaaggacgaaacaccgCAGTGTGGGCAATTGCAGTGgttttagagctagaaatagcaagttaaaataaggc
MAP2K4_1	ggaaaggacgaaacaccgTTTGTAAAACTTATCAAACGgttttagagctagaaatagcaagttaaaataaggc
MAP2K4_2	ggaaaggacgaaacaccgCCAGAGAATTCGGTCAACAGgttttagagctagaaatagcaagttaaaataaggc
MAP2K4_3	ggaaaggacgaaacaccgGACCTTGGAGAAATTGGACGgttttagagctagaaatagcaagttaaaataaggc
MAP2K4_4	ggaaaggacgaaacaccgACCAAGAATACTCACATGTGgttttagagctagaaatagcaagttaaaataaggc
NBEA_1	ggaaaggacgaaacaccgTTACCTACTTACGATGCATGgttttagagctagaaatagcaagttaaaataaggc
NBEA_2	ggaaaggacgaaacaccgAGAGTTCACTCATGGCATCAgttttagagctagaaatagcaagttaaaataaggc
NBEA_3	ggaaaggacgaaacaccgACAAGTTAAGTCTACGCTACgttttagagctagaaatagcaagttaaaataaggc
NBEA_4	ggaaaggacgaaacaccgTTACCGCAGCGCTACAACCAgttttagagctagaaatagcaagttaaaataaggc
PCDH18_1	ggaaaggacgaaacaccgAACAGAATCCATGCTAACGTgttttagagctagaaatagcaagttaaaataaggc
PCDH18_2	ggaaaggacgaaacaccgTAAGAGCAAAGTGCCAACCGgttttagagctagaaatagcaagttaaaataaggc
PCDH18_3	ggaaaggacgaaacaccgTCCTCTACTTGTAGTAAACGgttttagagctagaaatagcaagttaaaataaggc
PCDH18_4	ggaaaggacgaaacaccgACAGTGGTGATATATGCCCCgttttagagctagaaatagcaagttaaaataaggc
PRKCG_1	ggaaaggacgaaacaccgATTCCACACAGGGTTTAGCGgttttagagctagaaatagcaagttaaaataaggc
PRKCG_2	ggaaaggacgaaacaccgGTGGTACATCAAGTCTCCCCgttttagagctagaaatagcaagttaaaataaggc
PRKCG_3	ggaaaggacgaaacaccgCTCTACGGGCTTGTGCACCAgttttagagctagaaatagcaagttaaaataaggc
PRKCG_4	ggaaaggacgaaacaccgCGAGTATTACAATGTGCCGGgttttagagctagaaatagcaagttaaaataaggc
ABCA7_1	ggaaaggacgaaacaccgTGGACATTGACGTGGTCACGgttttagagctagaaatagcaagttaaaataaggc
ABCA7_2	ggaaaggacgaaacaccgCTGGCCTAGACGTAACCCTAgttttagagctagaaatagcaagttaaaataaggc
ABCA7_3	ggaaaggacgaaacaccgGAACCAGACGTGCTCGTCCAgttttagagctagaaatagcaagttaaaataaggc
ABCA7_4	ggaaaggacgaaacaccgAGTACGGGATCCCTGAACCAgttttagagctagaaatagcaagttaaaataaggc
ASXL1_1	ggaaaggacgaaacaccgGAATCAGTGCGTATACAGCGgttttagagctagaaatagcaagttaaaataaggc
ASXL1_2	ggaaaggacgaaacaccgATCTGACGTACACTTTCCAGgttttagagctagaaatagcaagttaaaataaggc
ASXL1_3	ggaaaggacgaaacaccgGGCTGACCTTTAACCACCCAgttttagagctagaaatagcaagttaaaataaggc
ASXL1_4	ggaaaggacgaaacaccgGGTCAAATGAAGCGCAACAGgttttagagctagaaatagcaagttaaaataaggc
BCLAF1_1	ggaaaggacgaaacaccgTCCACCATCAGGATAAAACGgttttagagctagaaatagcaagttaaaataaggc
BCLAF1_2	ggaaaggacgaaacaccgGTTGAAAAGTAAATCACAGGgttttagagctagaaatagcaagttaaaataaggc
BCLAF1_3	ggaaaggacgaaacaccgGAACGTGAACGACCTCGTCTgttttagagctagaaatagcaagttaaaataaggc
BCLAF1_4	ggaaaggacgaaacaccgGGTGGTGTAGCAATAGGTGAgttttagagctagaaatagcaagttaaaataaggc
CDH13_1	ggaaaggacgaaacaccgTCAGCCAGCTGAATTCATTGgttttagagctagaaatagcaagttaaaataaggc
CDH13_2	ggaaaggacgaaacaccgCAGAACTCGTGATTGTCGGGgttttagagctagaaatagcaagttaaaataaggc
CDH13_3	ggaaaggacgaaacaccgTCAATGGCAAAACTCTCGAGgttttagagctagaaatagcaagttaaaataaggc
CDH13_4	ggaaaggacgaaacaccgCCGCAGGAGGGCATTATCGGgttttagagctagaaatagcaagttaaaataaggc
CHD4_1	ggaaaggacgaaacaccgCAGTCACTCACCGTACAACGgttttagagctagaaatagcaagttaaaataaggc
CHD4_2	ggaaaggacgaaacaccgTACTTACTGGAACCTCTCGGgttttagagctagaaatagcaagttaaaataaggc
CHD4_3	ggaaaggacgaaacaccgGAGTACCTGGATGCTACAGGgttttagagctagaaatagcaagttaaaataaggc
CHD4_4	ggaaaggacgaaacaccgCAAGATGCTAGACCTGCTAGgttttagagctagaaatagcaagttaaaataaggc
COL14A1_1	ggaaaggacgaaacaccgAATTCTATAGCCTTTCACCGgttttagagctagaaatagcaagttaaaataaggc
COL14A1_2	ggaaaggacgaaacaccgTCAGAAGTAATCAACTCCGTgttttagagctagaaatagcaagttaaaataaggc
COL14A1_3	ggaaaggacgaaacaccgGTTGTTATAGAATCCCTCCAgttttagagctagaaatagcaagttaaaataaggc
COL14A1_4	ggaaaggacgaaacaccgAGATGGGACTGAAATCAATGgttttagagctagaaatagcaagttaaaataaggc
CYFIP1_1	ggaaaggacgaaacaccgGCAGATGATCCAGATCCGCGgttttagagctagaaatagcaagttaaaataaggc
CYFIP1_2	ggaaaggacgaaacaccgCACCGACAAGTACTCCAACAgttttagagctagaaatagcaagttaaaataaggc
CYFIP1_3	ggaaaggacgaaacaccgAGGGCATCGACATCTCAATGgttttagagctagaaatagcaagttaaaataaggc
CYFIP1_4	ggaaaggacgaaacaccgAATCTACGAGAAAACCGTGGgttttagagctagaaatagcaagttaaaataaggc
DLG3_1	ggaaaggacgaaacaccgGCACCACCAATCGCACCACAgttttagagctagaaatagcaagttaaaataaggc
DLG3_2	ggaaaggacgaaacaccgCTGCTCATACCAGTCCCGGTgttttagagctagaaatagcaagttaaaataaggc
DLG3_3	ggaaaggacgaaacaccgCCACAGCCCCGAGATAACCCgttttagagctagaaatagcaagttaaaataaggc
DLG3_4	ggaaaggacgaaacaccgACATCACCAAGATCATTGAGgttttagagctagaaatagcaagttaaaataaggc
EEF2_1	ggaaaggacgaaacaccgGGAGAAGTCGACATGCCCGGgttttagagctagaaatagcaagttaaaataaggc
EEF2_2	ggaaaggacgaaacaccgGTAGAACCGACCTTTGTCGGgttttagagctagaaatagcaagttaaaataaggc
EEF2_3	ggaaaggacgaaacaccgGTCGGGAGAGCATATCATCGgttttagagctagaaatagcaagttaaaataaggc
EEF2_4	ggaaaggacgaaacaccgAGACACGCTTCACTGATACCgttttagagctagaaatagcaagttaaaataaggc
FBLN2_1	ggaaaggacgaaacaccgGGTCTTCGTAGTGTCGCTCGgttttagagctagaaatagcaagttaaaataaggc
FBLN2_2	ggaaaggacgaaacaccgAGAGCCTCTCATAGTACCTGgttttagagctagaaatagcaagttaaaataaggc
FBLN2_3	ggaaaggacgaaacaccgCACAAAATAGGACTGACCGGgttttagagctagaaatagcaagttaaaataaggc
FBLN2_4	ggaaaggacgaaacaccgTGTTCACACAGAACTGTCGCgttttagagctagaaatagcaagttaaaataaggc
GATA6_1	ggaaaggacgaaacaccgCGGGACGCCTCAGCTCGACAgttttagagctagaaatagcaagttaaaataaggc
GATA6_2	ggaaaggacgaaacaccgGCCGACAGCGAGCTGTACTGgttttagagctagaaatagcaagttaaaataaggc
GATA6_3	ggaaaggacgaaacaccgCCCCTACTCGCCCTACGTGGgttttagagctagaaatagcaagttaaaataaggc
GATA6_4	ggaaaggacgaaacaccgCCGGCTGCTCGGGTGCGAAGgttttagagctagaaatagcaagttaaaataaggc
GCNT1_1	ggaaaggacgaaacaccgAGAGTGTGGTTTATGCATCGgttttagagctagaaatagcaagttaaaataaggc
GCNT1_2	ggaaaggacgaaacaccgAATTTAAAAAGCGCCCTCGGgttttagagctagaaatagcaagttaaaataaggc
GCNT1_3	ggaaaggacgaaacaccgTCATGTGGACACAAAATCCGgttttagagctagaaatagcaagttaaaataaggc
GCNT1_4	ggaaaggacgaaacaccgGTGCAATTAATATCACTACTgttttagagctagaaatagcaagttaaaataaggc
ITGAE_1	ggaaaggacgaaacaccgGCCCCATGATGTTTGTACCGgttttagagctagaaatagcaagttaaaataaggc
ITGAE_2	ggaaaggacgaaacaccgGTATATCTACAATGGACACTgttttagagctagaaatagcaagttaaaataaggc
ITGAE_3	ggaaaggacgaaacaccgTAAGAGTGCTAGGACTGCGAgttttagagctagaaatagcaagttaaaataaggc
ITGAE_4	ggaaaggacgaaacaccgTCCAGAACATCACTCAAGTGgttttagagctagaaatagcaagttaaaataaggc
KLHDC4_1	ggaaaggacgaaacaccgTCCAGACACTCGATGCCAAGgttttagagctagaaatagcaagttaaaataaggc
KLHDC4_2	ggaaaggacgaaacaccgTAGACGACGATGCCGCCCTGgttttagagctagaaatagcaagttaaaataaggc
KLHDC4_3	ggaaaggacgaaacaccgCTCAAACCAACGGTTCCTGGgttttagagctagaaatagcaagttaaaataaggc
KLHDC4_4	ggaaaggacgaaacaccgCTTCCATGAAAGTACACGGTgttttagagctagaaatagcaagttaaaataaggc
KMT2D_1	ggaaaggacgaaacaccgGGTGGAAATTCCCGCCAACGgttttagagctagaaatagcaagttaaaataaggc
KMT2D_2	ggaaaggacgaaacaccgCTTCCCTATGGGACTCAACGgttttagagctagaaatagcaagttaaaataaggc
KMT2D_3	ggaaaggacgaaacaccgAAATGGCTGTTGATCCCATGgttttagagctagaaatagcaagttaaaataaggc
KMT2D_4	ggaaaggacgaaacaccgCCCCTATCCTAGTCCTACGGgttttagagctagaaatagcaagttaaaataaggc
NOV_1	ggaaaggacgaaacaccgAGATAACTGTGTGTTCGATGgttttagagctagaaatagcaagttaaaataaggc
NOV_2	ggaaaggacgaaacaccgGTAGCACATCCAGCTGACAGgttttagagctagaaatagcaagttaaaataaggc
NOV_3	ggaaaggacgaaacaccgTGGTATGGGGTTCTCCACCCgttttagagctagaaatagcaagttaaaataaggc
NOV_4	ggaaaggacgaaacaccgAGAGACTTCTACTCCTAGGGgttttagagctagaaatagcaagttaaaataaggc
NRG2_1	ggaaaggacgaaacaccgGGCCGGCTTTACGTCAACAGgttttagagctagaaatagcaagttaaaataaggc
NRG2_2	ggaaaggacgaaacaccgGCCATCCTTGAACCAACGGTgttttagagctagaaatagcaagttaaaataaggc
NRG2_3	ggaaaggacgaaacaccgTGATAGCATGATCCCCGACTgttttagagctagaaatagcaagttaaaataaggc
NRG2_4	ggaaaggacgaaacaccgTAGCGCTGGTTCCTTTCGAGgttttagagctagaaatagcaagttaaaataaggc
NRXN1_1	ggaaaggacgaaacaccgACAGTGCGTGTAGTTCGGCGgttttagagctagaaatagcaagttaaaataaggc
NRXN1_2	ggaaaggacgaaacaccgATTAATTCTATATAACAGTGgttttagagctagaaatagcaagttaaaataaggc
NRXN1_3	ggaaaggacgaaacaccgGAGCTGATTCTGACGCGCGGgttttagagctagaaatagcaagttaaaataaggc
NRXN1_4	ggaaaggacgaaacaccgGGGGTGGATTCGTGACGTGAgttttagagctagaaatagcaagttaaaataaggc
PABPC1_1	ggaaaggacgaaacaccgTGTGGATGAGATGAACGGAAgttttagagctagaaatagcaagttaaaataaggc
PABPC1_2	ggaaaggacgaaacaccgCATACGCGTAGCCCAAGGAGgttttagagctagaaatagcaagttaaaataaggc
PABPC1_3	ggaaaggacgaaacaccgTAATAGGTTATGATGGAGGGgttttagagctagaaatagcaagttaaaataaggc
PABPC1_4	ggaaaggacgaaacaccgTCTGCATATACTGGTTAGTGgttttagagctagaaatagcaagttaaaataaggc
PEG3_1	ggaaaggacgaaacaccgCATTCATAGAGCATCCCTCGgttttagagctagaaatagcaagttaaaataaggc
PEG3_2	ggaaaggacgaaacaccgATGAGGCAAAATCATATGAGgttttagagctagaaatagcaagttaaaataaggc
PEG3_3	ggaaaggacgaaacaccgCATCGGAAGATTCATGCTAGgttttagagctagaaatagcaagttaaaataaggc
PEG3_4	ggaaaggacgaaacaccgGCCTACCCAAGCACCAGTCGgttttagagctagaaatagcaagttaaaataaggc
POLQ_1	ggaaaggacgaaacaccgTTAGTAAGGATACCCGAACCgttttagagctagaaatagcaagttaaaataaggc
POLQ_2	ggaaaggacgaaacaccgTCTATCTTAGTCGCTCCTAGgttttagagctagaaatagcaagttaaaataaggc
POLQ_3	ggaaaggacgaaacaccgTCTGATCAATCGCCTCATAGgttttagagctagaaatagcaagttaaaataaggc
POLQ_4	ggaaaggacgaaacaccgCATGATACGAGCTATTCTGGgttttagagctagaaatagcaagttaaaataaggc
RBM10_1	ggaaaggacgaaacaccgCAAGTGACTAAACTCGACGAgttttagagctagaaatagcaagttaaaataaggc
RBM10_2	ggaaaggacgaaacaccgCACCCACCACTCACTATCGAgttttagagctagaaatagcaagttaaaataaggc
RBM10_3	ggaaaggacgaaacaccgCATCTACCAACAATCAGCCGgttttagagctagaaatagcaagttaaaataaggc
RBM10_4	ggaaaggacgaaacaccgTAGTAGCTGTAGTCGACCGGgttttagagctagaaatagcaagttaaaataaggc
RPA1_1	ggaaaggacgaaacaccgACATCCGTCCCATTACTACGgttttagagctagaaatagcaagttaaaataaggc
RPA1_2	ggaaaggacgaaacaccgACAACAGAGAAGTTGCCAAGgttttagagctagaaatagcaagttaaaataaggc
RPA1_3	ggaaaggacgaaacaccgTACCTGGAGCAACTCCCGAGgttttagagctagaaatagcaagttaaaataaggc
RPA1_4	ggaaaggacgaaacaccgGCTCCTTTGATAGCCAACACgttttagagctagaaatagcaagttaaaataaggc
RYR1_1	ggaaaggacgaaacaccgCATCAAGGAGTATCGACGGGgttttagagctagaaatagcaagttaaaataaggc
RYR1_2	ggaaaggacgaaacaccgCTTCAAACTCGAAGTACCAGgttttagagctagaaatagcaagttaaaataaggc
RYR1_3	ggaaaggacgaaacaccgGGTCCCCTACGACACGCTCAgttttagagctagaaatagcaagttaaaataaggc
RYR1_4	ggaaaggacgaaacaccgGCGTTGTACTCGTTCAGCTGgttttagagctagaaatagcaagttaaaataaggc
SIN3B_1	ggaaaggacgaaacaccgATGTCTATTCTATATCCGAGgttttagagctagaaatagcaagttaaaataaggc
SIN3B_2	ggaaaggacgaaacaccgCTCCAAGAAGACACCGTACGgttttagagctagaaatagcaagttaaaataaggc
SIN3B_3	ggaaaggacgaaacaccgACCCATGAGCGACAGATCCGgttttagagctagaaatagcaagttaaaataaggc
SIN3B_4	ggaaaggacgaaacaccgGATCGAGAGCGTCTACGACGgttttagagctagaaatagcaagttaaaataaggc
SMAD3_1	ggaaaggacgaaacaccgAGAAGCGCTCCGAATTGGAGgttttagagctagaaatagcaagttaaaataaggc
SMAD3_2	ggaaaggacgaaacaccgATGAACCACAGCATGGACGCgttttagagctagaaatagcaagttaaaataaggc
SMAD3_3	ggaaaggacgaaacaccgTGGCGTGGCACCAACACAGGgttttagagctagaaatagcaagttaaaataaggc
SMAD3_4	ggaaaggacgaaacaccgCTACCTGGAATATTGCTCTGgttttagagctagaaatagcaagttaaaataaggc
SPI1_1	ggaaaggacgaaacaccgGCACGTCCTCGATACCCCCAgttttagagctagaaatagcaagttaaaataaggc
SPI1_2	ggaaaggacgaaacaccgGGGTACTGGAGGCACATCCGgttttagagctagaaatagcaagttaaaataaggc
SPI1_3	ggaaaggacgaaacaccgAGGCCCCGTACTCACCGCTAgttttagagctagaaatagcaagttaaaataaggc
SPI1_4	ggaaaggacgaaacaccgAGACCTGGTGCCCTATGACAgttttagagctagaaatagcaagttaaaataaggc
TLE4_1	ggaaaggacgaaacaccgCCGGCACTGCTACCGATGGGgttttagagctagaaatagcaagttaaaataaggc
TLE4_2	ggaaaggacgaaacaccgCGAGACACGTGTACACGGGTgttttagagctagaaatagcaagttaaaataaggc
TLE4_3	ggaaaggacgaaacaccgAATAGAGGCTGGACTAATCGgttttagagctagaaatagcaagttaaaataaggc
TLE4_4	ggaaaggacgaaacaccgCATGACAATGATCACCAAAGgttttagagctagaaatagcaagttaaaataaggc
USP10_1	ggaaaggacgaaacaccgAGGGCTTAGAATCATGAAAGgttttagagctagaaatagcaagttaaaataaggc
USP10_2	ggaaaggacgaaacaccgCCAGTGTCGTTGCAACCCCGgttttagagctagaaatagcaagttaaaataaggc
USP10_3	ggaaaggacgaaacaccgAAATAGCTGTAATATCCAGGgttttagagctagaaatagcaagttaaaataaggc
USP10_4	ggaaaggacgaaacaccgACTGACCAAAATCAGCCCCGgttttagagctagaaatagcaagttaaaataaggc
ABLIM2_1	ggaaaggacgaaacaccgAGTAGGAGATCATGTCGGGGgttttagagctagaaatagcaagttaaaataaggc
ABLIM2_2	ggaaaggacgaaacaccgCCCGAGGCTAACCGACCCAGgttttagagctagaaatagcaagttaaaataaggc
ABLIM2_3	ggaaaggacgaaacaccgGCTGTGAGAAATACATCACGgttttagagctagaaatagcaagttaaaataaggc
ABLIM2_4	ggaaaggacgaaacaccgTGTTCCCTGCCCGTATCGGTgttttagagctagaaatagcaagttaaaataaggc
ACVR1B_1	ggaaaggacgaaacaccgACTTGACTCAGGTCACCTCAgttttagagctagaaatagcaagttaaaataaggc
ACVR1B_2	ggaaaggacgaaacaccgCCGGTTCAGATAATCAAACAgttttagagctagaaatagcaagttaaaataaggc
ACVR1B_3	ggaaaggacgaaacaccgCTACACGTGTGAGACAGATGgttttagagctagaaatagcaagttaaaataaggc
ACVR1B_4	ggaaaggacgaaacaccgAAGAGATTATTGGCAAGGGTgttttagagctagaaatagcaagttaaaataaggc
ADAMTS20_1	ggaaaggacgaaacaccgGCCTCCGCATAAGCTGACGAgttttagagctagaaatagcaagttaaaataaggc
ADAMTS20_2	ggaaaggacgaaacaccgAGTGAATGTTCATCCCAATGgttttagagctagaaatagcaagttaaaataaggc
ADAMTS20_3	ggaaaggacgaaacaccgTCCTGGCAAGTAGGACCATGgttttagagctagaaatagcaagttaaaataaggc
ADAMTS20_4	ggaaaggacgaaacaccgGTGGCATTCCCTCTAATGTGgttttagagctagaaatagcaagttaaaataaggc
APOB_1	ggaaaggacgaaacaccgAAGTCCATGAGTTAATCGAGgttttagagctagaaatagcaagttaaaataaggc
APOB_2	ggaaaggacgaaacaccgCTCCTACTATCCGCTGACCGgttttagagctagaaatagcaagttaaaataaggc
APOB_3	ggaaaggacgaaacaccgAAACTCACTTGTTGACCGCGgttttagagctagaaatagcaagttaaaataaggc
APOB_4	ggaaaggacgaaacaccgGACATGACTTTCCGGCACGTgttttagagctagaaatagcaagttaaaataaggc
ARHGEF4_1	ggaaaggacgaaacaccgGGTGAATCAGGACGAGCCCGgttttagagctagaaatagcaagttaaaataaggc
ARHGEF4_2	ggaaaggacgaaacaccgCATCCACACTGACGGGCGAGgttttagagctagaaatagcaagttaaaataaggc
ARHGEF4_3	ggaaaggacgaaacaccgCCAACGGGACTGAACCACATgttttagagctagaaatagcaagttaaaataaggc
ARHGEF4_4	ggaaaggacgaaacaccgTACCATCTTCGGGAACATCGgttttagagctagaaatagcaagttaaaataaggc
ATP10A_1	ggaaaggacgaaacaccgCGATGTGGCATAGCCCGTCGgttttagagctagaaatagcaagttaaaataaggc
ATP10A_2	ggaaaggacgaaacaccgACTGCACGTAGCATAGGCACgttttagagctagaaatagcaagttaaaataaggc
ATP10A_3	ggaaaggacgaaacaccgTTACTACAGGACATGGACTGgttttagagctagaaatagcaagttaaaataaggc
ATP10A_4	ggaaaggacgaaacaccgACGTTGATCTCATCGGTAAGgttttagagctagaaatagcaagttaaaataaggc
ATXN1_1	ggaaaggacgaaacaccgTTGTAAACCAAGCTCCACCGgttttagagctagaaatagcaagttaaaataaggc
ATXN1_2	ggaaaggacgaaacaccgGGCGTATTGCATGACGACCTgttttagagctagaaatagcaagttaaaataaggc
ATXN1_3	ggaaaggacgaaacaccgATAGGTTCCACTGTATTGGGgttttagagctagaaatagcaagttaaaataaggc
ATXN1_4	ggaaaggacgaaacaccgCAGCAGTCGTGATCCTTCGGgttttagagctagaaatagcaagttaaaataaggc
C2CD3_1	ggaaaggacgaaacaccgAGAGGCATTGACCCCGACTGgttttagagctagaaatagcaagttaaaataaggc
C2CD3_2	ggaaaggacgaaacaccgCCAAACGATGACACTAAGTGgttttagagctagaaatagcaagttaaaataaggc
C2CD3_3	ggaaaggacgaaacaccgAGAGACCAGAAGGTCGCCAAgttttagagctagaaatagcaagttaaaataaggc
C2CD3_4	ggaaaggacgaaacaccgAGAGAATCTTCATTAATAGGgttttagagctagaaatagcaagttaaaataaggc
CDH10_1	ggaaaggacgaaacaccgGGTCCTAGGTAATAAAAACGgttttagagctagaaatagcaagttaaaataaggc
CDH10_2	ggaaaggacgaaacaccgTTGACCGTGAACTATCTCAGgttttagagctagaaatagcaagttaaaataaggc
CDH10_3	ggaaaggacgaaacaccgATTAAAGGGTGCTTACTCTGgttttagagctagaaatagcaagttaaaataaggc
CDH10_4	ggaaaggacgaaacaccgTCACGTGTACCAAGGAGTGAgttttagagctagaaatagcaagttaaaataaggc
CELSR3_1	ggaaaggacgaaacaccgGAGCGGCCTTATCCGTACGGgttttagagctagaaatagcaagttaaaataaggc
CELSR3_2	ggaaaggacgaaacaccgTCCAGGTGAATCCAACACCGgttttagagctagaaatagcaagttaaaataaggc
CELSR3_3	ggaaaggacgaaacaccgCAGAACGACACAGACGTAGGgttttagagctagaaatagcaagttaaaataaggc
CELSR3_4	ggaaaggacgaaacaccgAAGGTAAAGCAGCTCCACGTgttttagagctagaaatagcaagttaaaataaggc
CNTN5_1	ggaaaggacgaaacaccgGTTTAGCAACCAACACTGTGgttttagagctagaaatagcaagttaaaataaggc
CNTN5_2	ggaaaggacgaaacaccgGGGAAAGTACGTTTGCCGAGgttttagagctagaaatagcaagttaaaataaggc
CNTN5_3	ggaaaggacgaaacaccgGGAATGATAAAGATTGATGGgttttagagctagaaatagcaagttaaaataaggc
CNTN5_4	ggaaaggacgaaacaccgCCTGATCATTAAATCTGCAGgttttagagctagaaatagcaagttaaaataaggc
COL5A1_1	ggaaaggacgaaacaccgAGTAATCATAAGCTGCCCGGgttttagagctagaaatagcaagttaaaataaggc
COL5A1_2	ggaaaggacgaaacaccgCTATGACTACGTGCCCAGTGgttttagagctagaaatagcaagttaaaataaggc
COL5A1_3	ggaaaggacgaaacaccgAGGGAAAACTCGGAGTCCCAgttttagagctagaaatagcaagttaaaataaggc
COL5A1_4	ggaaaggacgaaacaccgTGGAATTCCGATGGGCCCAGgttttagagctagaaatagcaagttaaaataaggc
CSMD3_1	ggaaaggacgaaacaccgTATGGCACAAGATTCGACGTgttttagagctagaaatagcaagttaaaataaggc
CSMD3_2	ggaaaggacgaaacaccgGAATACCAATCAATGCACGGgttttagagctagaaatagcaagttaaaataaggc
CSMD3_3	ggaaaggacgaaacaccgGAGGTGCACTCCACACTCGTgttttagagctagaaatagcaagttaaaataaggc
CSMD3_4	ggaaaggacgaaacaccgCACTGCGTGTCGTGACCCAGgttttagagctagaaatagcaagttaaaataaggc
DACH2_1	ggaaaggacgaaacaccgCTCAACAGTACACACCACGGgttttagagctagaaatagcaagttaaaataaggc
DACH2_2	ggaaaggacgaaacaccgCATATTAGGAGTAAGACGAGgttttagagctagaaatagcaagttaaaataaggc
DACH2_3	ggaaaggacgaaacaccgTCCCGTGCATGTCGACCATGgttttagagctagaaatagcaagttaaaataaggc
DACH2_4	ggaaaggacgaaacaccgGCATGAGCAATTCCATGTTGgttttagagctagaaatagcaagttaaaataaggc
DCHS1_1	ggaaaggacgaaacaccgACAGTGACATGCGTTAACTGgttttagagctagaaatagcaagttaaaataaggc
DCHS1_2	ggaaaggacgaaacaccgTCCAACAATGATCACACCAGgttttagagctagaaatagcaagttaaaataaggc
DCHS1_3	ggaaaggacgaaacaccgTGACTTACGAGATCAACCGGgttttagagctagaaatagcaagttaaaataaggc
DCHS1_4	ggaaaggacgaaacaccgTGTAGTTGCTCAAATATGGGgttttagagctagaaatagcaagttaaaataaggc
DISP2_1	ggaaaggacgaaacaccgGGTCTCCACGAAACACAGCGgttttagagctagaaatagcaagttaaaataaggc
DISP2_2	ggaaaggacgaaacaccgCTCCGGCCTCACCACGAGCGgttttagagctagaaatagcaagttaaaataaggc
DISP2_3	ggaaaggacgaaacaccgCATCCATTCCATGTGTCGCAgttttagagctagaaatagcaagttaaaataaggc
DISP2_4	ggaaaggacgaaacaccgCGGAACTTGATGACGCCGCAgttttagagctagaaatagcaagttaaaataaggc
DNAH5_1	ggaaaggacgaaacaccgATTGATAGACGTCACCACGAgttttagagctagaaatagcaagttaaaataaggc
DNAH5_2	ggaaaggacgaaacaccgTAGTACACGCATGACAATCGgttttagagctagaaatagcaagttaaaataaggc
DNAH5_3	ggaaaggacgaaacaccgGGAAATCATCGCCAACATGGgttttagagctagaaatagcaagttaaaataaggc
DNAH5_4	ggaaaggacgaaacaccgAGTTACAAGGAATACACTAGgttttagagctagaaatagcaagttaaaataaggc
DNAH7_1	ggaaaggacgaaacaccgTTGAAATGTCGCATGTATCGgttttagagctagaaatagcaagttaaaataaggc
DNAH7_2	ggaaaggacgaaacaccgCTGATCGCCCAGCATACCCAgttttagagctagaaatagcaagttaaaataaggc
DNAH7_3	ggaaaggacgaaacaccgTACAAACAGCTATTCCAATGgttttagagctagaaatagcaagttaaaataaggc
DNAH7_4	ggaaaggacgaaacaccgTGCGTCAGTTAGATCGCCAGgttttagagctagaaatagcaagttaaaataaggc
DOCK2_1	ggaaaggacgaaacaccgGAGAACTACCTAGTGCGATGgttttagagctagaaatagcaagttaaaataaggc
DOCK2_2	ggaaaggacgaaacaccgGATGGGACTACTCTACACGAgttttagagctagaaatagcaagttaaaataaggc
DOCK2_3	ggaaaggacgaaacaccgAGTCCTATTATGTAAATCTGgttttagagctagaaatagcaagttaaaataaggc
DOCK2_4	ggaaaggacgaaacaccgTGACATCATTCAGATTCGCAgttttagagctagaaatagcaagttaaaataaggc
DOCK3_1	ggaaaggacgaaacaccgAGTACCTATTCGGATCACATgttttagagctagaaatagcaagttaaaataaggc
DOCK3_2	ggaaaggacgaaacaccgGGATCATGGATGTACTAGGGgttttagagctagaaatagcaagttaaaataaggc
DOCK3_3	ggaaaggacgaaacaccgCAGGACACATACTCGCCCTAgttttagagctagaaatagcaagttaaaataaggc
DOCK3_4	ggaaaggacgaaacaccgCACAGTAATAGTCCTCGCTGgttttagagctagaaatagcaagttaaaataaggc
DPP6_1	ggaaaggacgaaacaccgCTTCAAAATTCATGACCCCGgttttagagctagaaatagcaagttaaaataaggc
DPP6_2	ggaaaggacgaaacaccgAGACACACATCGCACACTGGgttttagagctagaaatagcaagttaaaataaggc
DPP6_3	ggaaaggacgaaacaccgAGGGAAATTCTATCACATCAgttttagagctagaaatagcaagttaaaataaggc
DPP6_4	ggaaaggacgaaacaccgTGGGGAGTAACCCTCCGCAGgttttagagctagaaatagcaagttaaaataaggc
ELN_1	ggaaaggacgaaacaccgCCCCCGGAAAGGTAACTGCGgttttagagctagaaatagcaagttaaaataaggc
ELN_2	ggaaaggacgaaacaccgTGGAGGCATTCCTACTTACGgttttagagctagaaatagcaagttaaaataaggc
ELN_3	ggaaaggacgaaacaccgGCAAGGCTGGTTACCCAACAgttttagagctagaaatagcaagttaaaataaggc
ELN_4	ggaaaggacgaaacaccgCCCACTGGGGTATCCCATCAgttttagagctagaaatagcaagttaaaataaggc
F8_1	ggaaaggacgaaacaccgGAACACTGGTGATTATTACGgttttagagctagaaatagcaagttaaaataaggc
F8_2	ggaaaggacgaaacaccgATACTAGTAGGGCTCCAATGgttttagagctagaaatagcaagttaaaataaggc
F8_3	ggaaaggacgaaacaccgACTTCCTACCAATCCGCTGAgttttagagctagaaatagcaagttaaaataaggc
F8_4	ggaaaggacgaaacaccgGTTGTCTTGGAATAGGACCCgttttagagctagaaatagcaagttaaaataaggc
FAT3_1	ggaaaggacgaaacaccgGCTCACTTGGCGATTAACGTgttttagagctagaaatagcaagttaaaataaggc
FAT3_2	ggaaaggacgaaacaccgGCGTGCTCTATACTGCCGAGgttttagagctagaaatagcaagttaaaataaggc
FAT3_3	ggaaaggacgaaacaccgGTGAGTGAATTAGCCCCCCGgttttagagctagaaatagcaagttaaaataaggc
FAT3_4	ggaaaggacgaaacaccgAGTCGTCTGAATGACCCCTGgttttagagctagaaatagcaagttaaaataaggc
FAT4_1	ggaaaggacgaaacaccgATTACTGGGACTAACAACCAgttttagagctagaaatagcaagttaaaataaggc
FAT4_2	ggaaaggacgaaacaccgATCTCCGTGCAAATTCTCGGgttttagagctagaaatagcaagttaaaataaggc
FAT4_3	ggaaaggacgaaacaccgTTTAGTTATAGGATCATCGGgttttagagctagaaatagcaagttaaaataaggc
FAT4_4	ggaaaggacgaaacaccgAGTCCACCCAGAATCATGTGgttttagagctagaaatagcaagttaaaataaggc
FBN2_1	ggaaaggacgaaacaccgGTCTTGCAACACCGAGATCGgttttagagctagaaatagcaagttaaaataaggc
FBN2_2	ggaaaggacgaaacaccgCGGACTTGGTCACTGCACCGgttttagagctagaaatagcaagttaaaataaggc
FBN2_3	ggaaaggacgaaacaccgAACCCGCGGCACATTCACAGgttttagagctagaaatagcaagttaaaataaggc
FBN2_4	ggaaaggacgaaacaccgGAATGTATGATAATGAACGGgttttagagctagaaatagcaagttaaaataaggc
FLG_1	ggaaaggacgaaacaccgTGGGCCAGGGACAATCATCGgttttagagctagaaatagcaagttaaaataaggc
FLG_2	ggaaaggacgaaacaccgTGGGACAGGAACAATCATCGgttttagagctagaaatagcaagttaaaataaggc
FLG_3	ggaaaggacgaaacaccgACACCATTCGTGGACACCCGgttttagagctagaaatagcaagttaaaataaggc
FLG_4	ggaaaggacgaaacaccgAGGCACTCAACGTCCCAAGAgttttagagctagaaatagcaagttaaaataaggc
FMN2_1	ggaaaggacgaaacaccgCCTGTCGGATACCGAGTGTGgttttagagctagaaatagcaagttaaaataaggc
FMN2_2	ggaaaggacgaaacaccgGCAGCTGGAACAGACTATTGgttttagagctagaaatagcaagttaaaataaggc
FMN2_3	ggaaaggacgaaacaccgTCGGTAGAAATAGAATGGGGgttttagagctagaaatagcaagttaaaataaggc
FMN2_4	ggaaaggacgaaacaccgAAACGAAGCTGCATTCGTCTgttttagagctagaaatagcaagttaaaataaggc
FSIP2_1	ggaaaggacgaaacaccgAATACATATAAAGAAACACAgttttagagctagaaatagcaagttaaaataaggc
FSIP2_2	ggaaaggacgaaacaccgGTATACCGGATTATTACCACgttttagagctagaaatagcaagttaaaataaggc
FSIP2_3	ggaaaggacgaaacaccgTCATTAGTAAGGAATCATTGgttttagagctagaaatagcaagttaaaataaggc
FSIP2_4	ggaaaggacgaaacaccgAAGACATGTCACCACATCTGgttttagagctagaaatagcaagttaaaataaggc
HIVEP1_1	ggaaaggacgaaacaccgTTGAGTCACATTGTTCATCGgttttagagctagaaatagcaagttaaaataaggc
HIVEP1_2	ggaaaggacgaaacaccgAGAGGACGTTTCTAAAACGGgttttagagctagaaatagcaagttaaaataaggc
HIVEP1_3	ggaaaggacgaaacaccgTTAGCCGGACTTATTGACAAgttttagagctagaaatagcaagttaaaataaggc
HIVEP1_4	ggaaaggacgaaacaccgAATGTCTAAACTATTTGCTGgttttagagctagaaatagcaagttaaaataaggc
HMCN1_1	ggaaaggacgaaacaccgTGCCAGTAACCGGATATGGGgttttagagctagaaatagcaagttaaaataaggc
HMCN1_2	ggaaaggacgaaacaccgAATGTTGAACTTCTAGACAGgttttagagctagaaatagcaagttaaaataaggc
HMCN1_3	ggaaaggacgaaacaccgTGGTGGTTAATAACCCGGTGgttttagagctagaaatagcaagttaaaataaggc
HMCN1_4	ggaaaggacgaaacaccgCGGCTGCAGATAGTATCCTGgttttagagctagaaatagcaagttaaaataaggc
IL2RG_1	ggaaaggacgaaacaccgGGTGCAGTACCGGACTGACTgttttagagctagaaatagcaagttaaaataaggc
IL2RG_2	ggaaaggacgaaacaccgAGCCGCTTTAACCCACTCTGgttttagagctagaaatagcaagttaaaataaggc
IL2RG_3	ggaaaggacgaaacaccgCATACCAATAATGCAGAGTGgttttagagctagaaatagcaagttaaaataaggc
IL2RG_4	ggaaaggacgaaacaccgCTGCCCATCCACACTAGGCAgttttagagctagaaatagcaagttaaaataaggc
ITPR3_1	ggaaaggacgaaacaccgGTGGTTCACGAAGTTCACATgttttagagctagaaatagcaagttaaaataaggc
ITPR3_2	ggaaaggacgaaacaccgAAAGCACATCACCAAGACCGgttttagagctagaaatagcaagttaaaataaggc
ITPR3_3	ggaaaggacgaaacaccgCAGTTCACAGAATTGACCTGgttttagagctagaaatagcaagttaaaataaggc
ITPR3_4	ggaaaggacgaaacaccgGAGAACTACCAGATCGTCAAgttttagagctagaaatagcaagttaaaataaggc
KALRN_1	ggaaaggacgaaacaccgGGTGACCCAAGCCTACACAGgttttagagctagaaatagcaagttaaaataaggc
KALRN_2	ggaaaggacgaaacaccgGGATCTGCACCAGTACATCAgttttagagctagaaatagcaagttaaaataaggc
KALRN_3	ggaaaggacgaaacaccgGGAATGAGAGTATGCATCTGgttttagagctagaaatagcaagttaaaataaggc
KALRN_4	ggaaaggacgaaacaccgAGCCCTAGGAGTCAACACAGgttttagagctagaaatagcaagttaaaataaggc
KBTBD11_1	ggaaaggacgaaacaccgGGGTCCTCAAGCCAAACGCGgttttagagctagaaatagcaagttaaaataaggc
KBTBD11_2	ggaaaggacgaaacaccgGGCCGTCTACTGCTTCCACGgttttagagctagaaatagcaagttaaaataaggc
KBTBD11_3	ggaaaggacgaaacaccgAACTACCTCTTCGTGGCGGGgttttagagctagaaatagcaagttaaaataaggc
KBTBD11_4	ggaaaggacgaaacaccgAGGTCCTGAGCGCGGCCAAGgttttagagctagaaatagcaagttaaaataaggc
KIAA1024_1	ggaaaggacgaaacaccgGGACGACTGTATCACTCCCGgttttagagctagaaatagcaagttaaaataaggc
KIAA1024_2	ggaaaggacgaaacaccgAAGCTGGAGCCTAAACACAGgttttagagctagaaatagcaagttaaaataaggc
KIAA1024_3	ggaaaggacgaaacaccgAGAGCATTAACTGCACCAGTgttttagagctagaaatagcaagttaaaataaggc
KIAA1024_4	ggaaaggacgaaacaccgGGAGACCTTCATTTCCAATGgttttagagctagaaatagcaagttaaaataaggc
LAMA1_1	ggaaaggacgaaacaccgGGATGTACTCAATATCGCTGgttttagagctagaaatagcaagttaaaataaggc
LAMA1_2	ggaaaggacgaaacaccgCCTCTCTGGCTATTACCGCGgttttagagctagaaatagcaagttaaaataaggc
LAMA1_3	ggaaaggacgaaacaccgGGTGCGATGAGTGTGAACCGgttttagagctagaaatagcaagttaaaataaggc
LAMA1_4	ggaaaggacgaaacaccgATGTGAGCATAATACTTGCGgttttagagctagaaatagcaagttaaaataaggc
LOC441136_1	ggaaaggacgaaacaccgGCACAACAGAAAATTCCAAAgttttagagctagaaatagcaagttaaaataaggc
LOC441136_2	ggaaaggacgaaacaccgGAAGAAGACTATAAAAACGAgttttagagctagaaatagcaagttaaaataaggc
LOC441136_3	ggaaaggacgaaacaccgGTACACAGTAGAATTCATGGgttttagagctagaaatagcaagttaaaataaggc
LOC441136_4	ggaaaggacgaaacaccgTATGGTTGAACGGTCACCGAgttttagagctagaaatagcaagttaaaataaggc
LRFN5_1	ggaaaggacgaaacaccgTGTGTATGACGAGTAATGAGgttttagagctagaaatagcaagttaaaataaggc
LRFN5_2	ggaaaggacgaaacaccgTTTGAAACATACGTATTCCAgttttagagctagaaatagcaagttaaaataaggc
LRFN5_3	ggaaaggacgaaacaccgGCAAAGCCCTCAAATTTCGTgttttagagctagaaatagcaagttaaaataaggc
LRFN5_4	ggaaaggacgaaacaccgACAGAAGAACTGTGGAACTGgttttagagctagaaatagcaagttaaaataaggc
LRRN3_1	ggaaaggacgaaacaccgAGAAATACCAGATAACGCCTgttttagagctagaaatagcaagttaaaataaggc
LRRN3_2	ggaaaggacgaaacaccgCCTATTAATAGAATACGAAGgttttagagctagaaatagcaagttaaaataaggc
LRRN3_3	ggaaaggacgaaacaccgGCTCCTTTCTGTGTACCTAGgttttagagctagaaatagcaagttaaaataaggc
LRRN3_4	ggaaaggacgaaacaccgATGGATCTGGGTGTAAACCAgttttagagctagaaatagcaagttaaaataaggc
LRRTM4_1	ggaaaggacgaaacaccgATTGTAAGTAAATTGAGCGGgttttagagctagaaatagcaagttaaaataaggc
LRRTM4_2	ggaaaggacgaaacaccgGATTGCGGAGATTGGGAACTgttttagagctagaaatagcaagttaaaataaggc
LRRTM4_3	ggaaaggacgaaacaccgTTATCAGGGAATGACATCCAgttttagagctagaaatagcaagttaaaataaggc
LRRTM4_4	ggaaaggacgaaacaccgGGAAAGCACCATGATATGTGgttttagagctagaaatagcaagttaaaataaggc
MARK2_1	ggaaaggacgaaacaccgTGATGAACTAAAGCCTTACGgttttagagctagaaatagcaagttaaaataaggc
MARK2_2	ggaaaggacgaaacaccgCAAAAAATATGATGGACCCGgttttagagctagaaatagcaagttaaaataaggc
MARK2_3	ggaaaggacgaaacaccgAGAGGTATTTGATTACCTAGgttttagagctagaaatagcaagttaaaataaggc
MARK2_4	ggaaaggacgaaacaccgGTGTCGGGCCAACTTCACCTgttttagagctagaaatagcaagttaaaataaggc
MSH4_1	ggaaaggacgaaacaccgATTCAGCACTGTCCTAATGGgttttagagctagaaatagcaagttaaaataaggc
MSH4_2	ggaaaggacgaaacaccgAATTATACTAAGACTCCTGGgttttagagctagaaatagcaagttaaaataaggc
MSH4_3	ggaaaggacgaaacaccgAAGAGCTGGACACCACAAGTgttttagagctagaaatagcaagttaaaataaggc
MSH4_4	ggaaaggacgaaacaccgGATGATGCAAGATACATGAAgttttagagctagaaatagcaagttaaaataaggc
MYCBP2_1	ggaaaggacgaaacaccgGCTTCAGCCAGATTCATATGgttttagagctagaaatagcaagttaaaataaggc
MYCBP2_2	ggaaaggacgaaacaccgAGTGAAAGGAACGTACACAAgttttagagctagaaatagcaagttaaaataaggc
MYCBP2_3	ggaaaggacgaaacaccgGGTTGACTGAGATATCCTTGgttttagagctagaaatagcaagttaaaataaggc
MYCBP2_4	ggaaaggacgaaacaccgAATGTGCTAATAGACACACCgttttagagctagaaatagcaagttaaaataaggc
MYH2_1	ggaaaggacgaaacaccgCAGTCAAGGGGAGATCAGTGgttttagagctagaaatagcaagttaaaataaggc
MYH2_2	ggaaaggacgaaacaccgGGATGCAAGGAGCTTCTCAGgttttagagctagaaatagcaagttaaaataaggc
MYH2_3	ggaaaggacgaaacaccgCTTCTGGTACAGTCCAACCAgttttagagctagaaatagcaagttaaaataaggc
MYH2_4	ggaaaggacgaaacaccgAAGGGCTAAGAGGAAACTTGgttttagagctagaaatagcaagttaaaataaggc
MYO7B_1	ggaaaggacgaaacaccgAGAGAGCCTAACCGTCCCCGgttttagagctagaaatagcaagttaaaataaggc
MYO7B_2	ggaaaggacgaaacaccgGATGACGTTCCATATGACCAgttttagagctagaaatagcaagttaaaataaggc
MYO7B_3	ggaaaggacgaaacaccgCATCTACTTTAACCCCAGCGgttttagagctagaaatagcaagttaaaataaggc
MYO7B_4	ggaaaggacgaaacaccgTGCTTGGTAGTACACCTCGCgttttagagctagaaatagcaagttaaaataaggc
NALCN_1	ggaaaggacgaaacaccgTAGAAGTAGGAACGCCAACGgttttagagctagaaatagcaagttaaaataaggc
NALCN_2	ggaaaggacgaaacaccgTGATATACTTACCAAACACGgttttagagctagaaatagcaagttaaaataaggc
NALCN_3	ggaaaggacgaaacaccgAATGCTCGGATCATAATCAGgttttagagctagaaatagcaagttaaaataaggc
NALCN_4	ggaaaggacgaaacaccgAAATGCTGAACTCACCAGAGgttttagagctagaaatagcaagttaaaataaggc
NEB_1	ggaaaggacgaaacaccgGCCATATACTTACATCATCGgttttagagctagaaatagcaagttaaaataaggc
NEB_2	ggaaaggacgaaacaccgAACCAGCTACCATACCCCTGgttttagagctagaaatagcaagttaaaataaggc
NEB_3	ggaaaggacgaaacaccgTGGGATCATCCTCGAGACTGgttttagagctagaaatagcaagttaaaataaggc
NEB_4	ggaaaggacgaaacaccgGTATAGCTCGGGCACCAATGgttttagagctagaaatagcaagttaaaataaggc
NUP210L_1	ggaaaggacgaaacaccgAGATTGGAATAGCACAAGTGgttttagagctagaaatagcaagttaaaataaggc
NUP210L_2	ggaaaggacgaaacaccgGTGGTCATAGTAACCACGAAgttttagagctagaaatagcaagttaaaataaggc
NUP210L_3	ggaaaggacgaaacaccgTCCAGCAACAGCCCACCTCAgttttagagctagaaatagcaagttaaaataaggc
NUP210L_4	ggaaaggacgaaacaccgATCTCAGCTATATATATTGGgttttagagctagaaatagcaagttaaaataaggc
OR10R2_1	ggaaaggacgaaacaccgCACCTGCCAGCTCATAAGAGgttttagagctagaaatagcaagttaaaataaggc
OR10R2_2	ggaaaggacgaaacaccgCAGATGTTGAGAGAATGCCAgttttagagctagaaatagcaagttaaaataaggc
OR10R2_3	ggaaaggacgaaacaccgCTTGGCAGAAAACCTCACCAgttttagagctagaaatagcaagttaaaataaggc
OR10R2_4	ggaaaggacgaaacaccgGCTCATCAATCTACTTTCTGgttttagagctagaaatagcaagttaaaataaggc
OR1N2_1	ggaaaggacgaaacaccgCAGCAACAGTGTGTGCATCAgttttagagctagaaatagcaagttaaaataaggc
OR1N2_2	ggaaaggacgaaacaccgGGCATCAGTTAATGACAGGTgttttagagctagaaatagcaagttaaaataaggc
OR1N2_3	ggaaaggacgaaacaccgATAGATGTGCTGTAATGGAGgttttagagctagaaatagcaagttaaaataaggc
OR1N2_4	ggaaaggacgaaacaccgCAAGGCCACCAAACATAAGGgttttagagctagaaatagcaagttaaaataaggc
OVCH1_1	ggaaaggacgaaacaccgAATCCACAACTTACTCACTGgttttagagctagaaatagcaagttaaaataaggc
OVCH1_2	ggaaaggacgaaacaccgCGTAAGAAACAACCATGTGAgttttagagctagaaatagcaagttaaaataaggc
OVCH1_3	ggaaaggacgaaacaccgCACAGCATGGTCCTTCCCAGgttttagagctagaaatagcaagttaaaataaggc
OVCH1_4	ggaaaggacgaaacaccgCTAGGCGATTACCAATGTGGgttttagagctagaaatagcaagttaaaataaggc
PCDH15_1	ggaaaggacgaaacaccgGGGTGGAAATGATAGTCGGGgttttagagctagaaatagcaagttaaaataaggc
PCDH15_2	ggaaaggacgaaacaccgCCTCACCTTACTTCAACCAGgttttagagctagaaatagcaagttaaaataaggc
PCDH15_3	ggaaaggacgaaacaccgAGGTTAGAGTTGAATGACGAgttttagagctagaaatagcaagttaaaataaggc
PCDH15_4	ggaaaggacgaaacaccgTTATCAGATACAAACCAACAgttttagagctagaaatagcaagttaaaataaggc
PCLO_1	ggaaaggacgaaacaccgACTGATAGCACCGTATCCCAgttttagagctagaaatagcaagttaaaataaggc
PCLO_2	ggaaaggacgaaacaccgTAGAAGTTACCATAGTACCCgttttagagctagaaatagcaagttaaaataaggc
PCLO_3	ggaaaggacgaaacaccgAGCCATTGGCTCAACAACCAgttttagagctagaaatagcaagttaaaataaggc
PCLO_4	ggaaaggacgaaacaccgTCCCAATCCTCATTTAACGGgttttagagctagaaatagcaagttaaaataaggc
PDZRN3_1	ggaaaggacgaaacaccgTACGGCCTGTACTACCCTAGgttttagagctagaaatagcaagttaaaataaggc
PDZRN3_2	ggaaaggacgaaacaccgCATTGGGATTTATATCAGTGgttttagagctagaaatagcaagttaaaataaggc
PDZRN3_3	ggaaaggacgaaacaccgCTTCACTGGATGATCCATCGgttttagagctagaaatagcaagttaaaataaggc
PDZRN3_4	ggaaaggacgaaacaccgAGAAGCACGACGAAGACGGTgttttagagctagaaatagcaagttaaaataaggc
PLXNB2_1	ggaaaggacgaaacaccgTTCCACGGCGATATCCAGTGgttttagagctagaaatagcaagttaaaataaggc
PLXNB2_2	ggaaaggacgaaacaccgCACCTGGCAAAGCTTCGTAGgttttagagctagaaatagcaagttaaaataaggc
PLXNB2_3	ggaaaggacgaaacaccgACTGGACATTGGGAGGCGAAgttttagagctagaaatagcaagttaaaataaggc
PLXNB2_4	ggaaaggacgaaacaccgGTTGGACCGGACTGACAGCAgttttagagctagaaatagcaagttaaaataaggc
POLN_1	ggaaaggacgaaacaccgGGAACAGTCTCCCCAGAACGgttttagagctagaaatagcaagttaaaataaggc
POLN_2	ggaaaggacgaaacaccgCCTGCCAAAATTGGTATCAGgttttagagctagaaatagcaagttaaaataaggc
POLN_3	ggaaaggacgaaacaccgGTTAGTAAAACGCCAAGCAGgttttagagctagaaatagcaagttaaaataaggc
POLN_4	ggaaaggacgaaacaccgTTGTACTGAATACTTAACACgttttagagctagaaatagcaagttaaaataaggc
PPP1R3A_1	ggaaaggacgaaacaccgACAGATTGTGAAGACGTGTGgttttagagctagaaatagcaagttaaaataaggc
PPP1R3A_2	ggaaaggacgaaacaccgCTGTACACATCAACCTTCAGgttttagagctagaaatagcaagttaaaataaggc
PPP1R3A_3	ggaaaggacgaaacaccgGACATGCCGACGTATCTGAAgttttagagctagaaatagcaagttaaaataaggc
PPP1R3A_4	ggaaaggacgaaacaccgATACGTTATGAAACTTCTGTgttttagagctagaaatagcaagttaaaataaggc
PRICKLE1_1	ggaaaggacgaaacaccgGAAGGGACATCCCAACAAAGgttttagagctagaaatagcaagttaaaataaggc
PRICKLE1_2	ggaaaggacgaaacaccgACGGTGCTCAGCATGTGACGgttttagagctagaaatagcaagttaaaataaggc
PRICKLE1_3	ggaaaggacgaaacaccgTGCAGGTGTTCAGTGCTCAGgttttagagctagaaatagcaagttaaaataaggc
PRICKLE1_4	ggaaaggacgaaacaccgGTGCCCAGTACATATCAGACgttttagagctagaaatagcaagttaaaataaggc
RNF213_1	ggaaaggacgaaacaccgAACCAGTACTACGTCCACCTgttttagagctagaaatagcaagttaaaataaggc
RNF213_2	ggaaaggacgaaacaccgGGTGGAAATCCAATTCCCCGgttttagagctagaaatagcaagttaaaataaggc
RNF213_3	ggaaaggacgaaacaccgGCAACATCTGAAAAAACACGgttttagagctagaaatagcaagttaaaataaggc
RNF213_4	ggaaaggacgaaacaccgACTTAAGATCATGTGCACCGgttttagagctagaaatagcaagttaaaataaggc
RP1L1_1	ggaaaggacgaaacaccgGTCTCGCTGAGATGACTAGGgttttagagctagaaatagcaagttaaaataaggc
RP1L1_2	ggaaaggacgaaacaccgAGAGTCTTAAAACCCCCCGGgttttagagctagaaatagcaagttaaaataaggc
RP1L1_3	ggaaaggacgaaacaccgCTCCAGAAACAAAATCCGAGgttttagagctagaaatagcaagttaaaataaggc
RP1L1_4	ggaaaggacgaaacaccgCCCTGAAAACCTCCAACCAGgttttagagctagaaatagcaagttaaaataaggc
RYR2_1	ggaaaggacgaaacaccgGGTCTATGCACTCAAGCACGgttttagagctagaaatagcaagttaaaataaggc
RYR2_2	ggaaaggacgaaacaccgGATGGTCCCTCACCAAATAGgttttagagctagaaatagcaagttaaaataaggc
RYR2_3	ggaaaggacgaaacaccgAACCAGCAAGAGTATTTACGgttttagagctagaaatagcaagttaaaataaggc
RYR2_4	ggaaaggacgaaacaccgTCATAACAAGGAGCATACCCgttttagagctagaaatagcaagttaaaataaggc
RYR3_1	ggaaaggacgaaacaccgGAGATCAAATCGGAGCAACGgttttagagctagaaatagcaagttaaaataaggc
RYR3_2	ggaaaggacgaaacaccgTGTTTGGGGAGCATAGTGCGgttttagagctagaaatagcaagttaaaataaggc
RYR3_3	ggaaaggacgaaacaccgAATTCTGTGTCTAACGAGAGgttttagagctagaaatagcaagttaaaataaggc
RYR3_4	ggaaaggacgaaacaccgCAGTGTGGAATCAATCAGAGgttttagagctagaaatagcaagttaaaataaggc
SACS_1	ggaaaggacgaaacaccgAAACAGTAGAGTGTACCACGgttttagagctagaaatagcaagttaaaataaggc
SACS_2	ggaaaggacgaaacaccgTCAAGATTGATCCACCCCGAgttttagagctagaaatagcaagttaaaataaggc
SACS_3	ggaaaggacgaaacaccgTTGTCATGCTGACATACCCAgttttagagctagaaatagcaagttaaaataaggc
SACS_4	ggaaaggacgaaacaccgTGTTTCCTTATATGTCCGAGgttttagagctagaaatagcaagttaaaataaggc
SDK2_1	ggaaaggacgaaacaccgGTTCTTAAACTGGTACCCCAgttttagagctagaaatagcaagttaaaataaggc
SDK2_2	ggaaaggacgaaacaccgCCACACACATCTCCGATGCGgttttagagctagaaatagcaagttaaaataaggc
SDK2_3	ggaaaggacgaaacaccgCCTTCCACCAGCCAGAATCGgttttagagctagaaatagcaagttaaaataaggc
SDK2_4	ggaaaggacgaaacaccgCCTTGTCATCCTGTCAACGGgttttagagctagaaatagcaagttaaaataaggc
SEPHS2_1	ggaaaggacgaaacaccgCTCCACCGATTATAATCCAAgttttagagctagaaatagcaagttaaaataaggc
SEPHS2_2	ggaaaggacgaaacaccgATGTAGGGATCTTCTACCAAgttttagagctagaaatagcaagttaaaataaggc
SEPHS2_3	ggaaaggacgaaacaccgCGAAAAGGTAACGCCACTCAgttttagagctagaaatagcaagttaaaataaggc
SEPHS2_4	ggaaaggacgaaacaccgAACTCCTGGCGGGACTGACGgttttagagctagaaatagcaagttaaaataaggc
SLC1A6_1	ggaaaggacgaaacaccgGCCTCATAATAGCCTCATTGgttttagagctagaaatagcaagttaaaataaggc
SLC1A6_2	ggaaaggacgaaacaccgGAGGGTGGTAACCAGGACCAgttttagagctagaaatagcaagttaaaataaggc
SLC1A6_3	ggaaaggacgaaacaccgGGTGAGCTGATATGGGCGCAgttttagagctagaaatagcaagttaaaataaggc
SLC1A6_4	ggaaaggacgaaacaccgCAGGCCCACGATGACGGTCAgttttagagctagaaatagcaagttaaaataaggc
SLITRK5_1	ggaaaggacgaaacaccgAGGTTGCAAGAGCACGCGGTgttttagagctagaaatagcaagttaaaataaggc
SLITRK5_2	ggaaaggacgaaacaccgCACAGAATTCACTGACGCCGgttttagagctagaaatagcaagttaaaataaggc
SLITRK5_3	ggaaaggacgaaacaccgAGGTGGTAGATTGGGAAACGgttttagagctagaaatagcaagttaaaataaggc
SLITRK5_4	ggaaaggacgaaacaccgGGTCCTGGATCATCGAGATGgttttagagctagaaatagcaagttaaaataaggc
SMARCA2_1	ggaaaggacgaaacaccgCCGTGGAACTAAAAGCACTTgttttagagctagaaatagcaagttaaaataaggc
SMARCA2_2	ggaaaggacgaaacaccgCTCCCAGTCCTACTACACCGgttttagagctagaaatagcaagttaaaataaggc
SMARCA2_3	ggaaaggacgaaacaccgTGTGCTGAAACATATATGGGgttttagagctagaaatagcaagttaaaataaggc
SMARCA2_4	ggaaaggacgaaacaccgGTCTCCAGCCCTATGTCTGGgttttagagctagaaatagcaagttaaaataaggc
SORCS1_1	ggaaaggacgaaacaccgAGAACAGGGGACGCACTACGgttttagagctagaaatagcaagttaaaataaggc
SORCS1_2	ggaaaggacgaaacaccgCCTCGTGACATACCTCATAGgttttagagctagaaatagcaagttaaaataaggc
SORCS1_3	ggaaaggacgaaacaccgATTACTACGTGTCCTACCGAgttttagagctagaaatagcaagttaaaataaggc
SORCS1_4	ggaaaggacgaaacaccgGGGGAGTGCTAAGAGATGGAgttttagagctagaaatagcaagttaaaataaggc
SPTA1_1	ggaaaggacgaaacaccgCTGACCTGTCTAGTACACGTgttttagagctagaaatagcaagttaaaataaggc
SPTA1_2	ggaaaggacgaaacaccgCCCTTGGACATACCCCGTCAgttttagagctagaaatagcaagttaaaataaggc
SPTA1_3	ggaaaggacgaaacaccgGGAGGCTATAGCGACATCAGgttttagagctagaaatagcaagttaaaataaggc
SPTA1_4	ggaaaggacgaaacaccgAGAGGCTTGCAGATGAACAGgttttagagctagaaatagcaagttaaaataaggc
SPTB_1	ggaaaggacgaaacaccgGGGAATCCCGAAACTCTTCGgttttagagctagaaatagcaagttaaaataaggc
SPTB_2	ggaaaggacgaaacaccgGTGGCTAGAGAACATCGATGgttttagagctagaaatagcaagttaaaataaggc
SPTB_3	ggaaaggacgaaacaccgCTTATCAAAGTCGATCAGGTgttttagagctagaaatagcaagttaaaataaggc
SPTB_4	ggaaaggacgaaacaccgTCAGCGGCAAAAACACTTGGgttttagagctagaaatagcaagttaaaataaggc
ST6GAL2_1	ggaaaggacgaaacaccgTCTTTCTCATAACCACGTGTgttttagagctagaaatagcaagttaaaataaggc
ST6GAL2_2	ggaaaggacgaaacaccgCCTGACCGCCAACAAGCACGgttttagagctagaaatagcaagttaaaataaggc
ST6GAL2_3	ggaaaggacgaaacaccgTCAAAGTGCTTTCTACCCGGgttttagagctagaaatagcaagttaaaataaggc
ST6GAL2_4	ggaaaggacgaaacaccgCAGCCGGTTCCTTTCATGCGgttttagagctagaaatagcaagttaaaataaggc
SYNE1_1	ggaaaggacgaaacaccgGCAGCTTCTACAAAACTACGgttttagagctagaaatagcaagttaaaataaggc
SYNE1_2	ggaaaggacgaaacaccgAGTCACTGAGACAATTCACGgttttagagctagaaatagcaagttaaaataaggc
SYNE1_3	ggaaaggacgaaacaccgTCAGTCTAACAGGGCAACCAgttttagagctagaaatagcaagttaaaataaggc
SYNE1_4	ggaaaggacgaaacaccgGACACAAATAAGAAGATACGgttttagagctagaaatagcaagttaaaataaggc
TBX18_1	ggaaaggacgaaacaccgTTACGGATGACGTGCACTCGgttttagagctagaaatagcaagttaaaataaggc
TBX18_2	ggaaaggacgaaacaccgAGTCTGGATGAATGTACACAgttttagagctagaaatagcaagttaaaataaggc
TBX18_3	ggaaaggacgaaacaccgGCCTCCCGGTGACGCCAGAGgttttagagctagaaatagcaagttaaaataaggc
TBX18_4	ggaaaggacgaaacaccgCCCAGTACCTTGGAGCAAGGgttttagagctagaaatagcaagttaaaataaggc
TGFBR1_1	ggaaaggacgaaacaccgAGAACGTTCGTGGTTCCGTGgttttagagctagaaatagcaagttaaaataaggc
TGFBR1_2	ggaaaggacgaaacaccgATGGGCAAGACCGCTCGCCGgttttagagctagaaatagcaagttaaaataaggc
TGFBR1_3	ggaaaggacgaaacaccgGTTGTGTATAACTTTGTCTGgttttagagctagaaatagcaagttaaaataaggc
TGFBR1_4	ggaaaggacgaaacaccgTAAAAGGGCGATCTAATGAAgttttagagctagaaatagcaagttaaaataaggc
TGFBR2_1	ggaaaggacgaaacaccgACAGTGATCACACTCCATGTgttttagagctagaaatagcaagttaaaataaggc
TGFBR2_2	ggaaaggacgaaacaccgTATCATGTCGTTATTAACTGgttttagagctagaaatagcaagttaaaataaggc
TGFBR2_3	ggaaaggacgaaacaccgGCAGAAGCTGAGTTCAACCTgttttagagctagaaatagcaagttaaaataaggc
TGFBR2_4	ggaaaggacgaaacaccgAAAGCGACCTTTCCCCACCAgttttagagctagaaatagcaagttaaaataaggc
TNR_1	ggaaaggacgaaacaccgCAACGGTACCTGTTTATGCGgttttagagctagaaatagcaagttaaaataaggc
TNR_2	ggaaaggacgaaacaccgCATTCTTAACTACAGCCCCAgttttagagctagaaatagcaagttaaaataaggc
TNR_3	ggaaaggacgaaacaccgTAAAGGACGTAACATCGCTGgttttagagctagaaatagcaagttaaaataaggc
TNR_4	ggaaaggacgaaacaccgGACTTCTGAGGCAATCCCAGgttttagagctagaaatagcaagttaaaataaggc
TPO_1	ggaaaggacgaaacaccgGGTTTGGACCCACTAATACGgttttagagctagaaatagcaagttaaaataaggc
TPO_2	ggaaaggacgaaacaccgAGAACACGTTGGACACAGTGgttttagagctagaaatagcaagttaaaataaggc
TPO_3	ggaaaggacgaaacaccgAAGCCGTCCTCATAGACTGGgttttagagctagaaatagcaagttaaaataaggc
TPO_4	ggaaaggacgaaacaccgGTGCAGGTTACAATGAGTGGgttttagagctagaaatagcaagttaaaataaggc
TRIM42_1	ggaaaggacgaaacaccgCTTGCATGGCCACATCCGAGgttttagagctagaaatagcaagttaaaataaggc
TRIM42_2	ggaaaggacgaaacaccgAGCGGTCAAAGCGCCACTTGgttttagagctagaaatagcaagttaaaataaggc
TRIM42_3	ggaaaggacgaaacaccgCCTGCCCTTACAAAGATGAGgttttagagctagaaatagcaagttaaaataaggc
TRIM42_4	ggaaaggacgaaacaccgCGATGAGGCTAATGGTGTCGgttttagagctagaaatagcaagttaaaataaggc
TTN_1	ggaaaggacgaaacaccgAGAACCTGCAACAATCACCGgttttagagctagaaatagcaagttaaaataaggc
TTN_2	ggaaaggacgaaacaccgAACTGCTTGACAAAATACGGgttttagagctagaaatagcaagttaaaataaggc
TTN_3	ggaaaggacgaaacaccgGTTAAACAAAGAGCGTGACGgttttagagctagaaatagcaagttaaaataaggc
TTN_4	ggaaaggacgaaacaccgGTCCTTGTAGGATAGCAATGgttttagagctagaaatagcaagttaaaataaggc
UNC13C_1	ggaaaggacgaaacaccgTCCAGACCTCAAAATTGTGTgttttagagctagaaatagcaagttaaaataaggc
UNC13C_2	ggaaaggacgaaacaccgTCTGACTTTGATTCGATCTGgttttagagctagaaatagcaagttaaaataaggc
UNC13C_3	ggaaaggacgaaacaccgCCCTTCACACTCATAACAGTgttttagagctagaaatagcaagttaaaataaggc
UNC13C_4	ggaaaggacgaaacaccgGCAAGGTGCTCATGACGGCAgttttagagctagaaatagcaagttaaaataaggc
ZAN_1	ggaaaggacgaaacaccgAGATGGTAGTCTCTTCAATGgttttagagctagaaatagcaagttaaaataaggc
ZAN_2	ggaaaggacgaaacaccgTGAGGTCAAAGACTGTCACGgttttagagctagaaatagcaagttaaaataaggc
ZAN_3	ggaaaggacgaaacaccgCGAGCATAGTACCCTCCCCAgttttagagctagaaatagcaagttaaaataaggc
ZAN_4	ggaaaggacgaaacaccgCAGAGATGAATCACAAGACGgttttagagctagaaatagcaagttaaaataaggc
ZIM2_1	ggaaaggacgaaacaccgGATCCATTGGAACCACACCAgttttagagctagaaatagcaagttaaaataaggc
ZIM2_2	ggaaaggacgaaacaccgAAACAATCAAAGGATCCTCTgttttagagctagaaatagcaagttaaaataaggc
ZIM2_3	ggaaaggacgaaacaccgGGAGAAGGCATACTTACCCAgttttagagctagaaatagcaagttaaaataaggc
ZIM2_4	ggaaaggacgaaacaccgCTCACCTGGGACCCAGCAGAgttttagagctagaaatagcaagttaaaataaggc
ZNF536_1	ggaaaggacgaaacaccgACTCTCGAGTATAACCTGCAgttttagagctagaaatagcaagttaaaataaggc
ZNF536_2	ggaaaggacgaaacaccgATCAGGCCAGACATCCTGAGgttttagagctagaaatagcaagttaaaataaggc
ZNF536_3	ggaaaggacgaaacaccgAGACACTTTGGCAAACGCCGgttttagagctagaaatagcaagttaaaataaggc
ZNF536_4	ggaaaggacgaaacaccgGTCCCAGATGAGCGACATCGgttttagagctagaaatagcaagttaaaataaggc
ZNF638_1	ggaaaggacgaaacaccgACTGAAGCGGATGCTACAAGgttttagagctagaaatagcaagttaaaataaggc
ZNF638_2	ggaaaggacgaaacaccgTCTTATAACTGAATTACCAGgttttagagctagaaatagcaagttaaaataaggc
ZNF638_3	ggaaaggacgaaacaccgGCATTGGGCTTCGAGACCGAgttttagagctagaaatagcaagttaaaataaggc
ZNF638_4	ggaaaggacgaaacaccgATTCATAAGTAATAGAAACAgttttagagctagaaatagcaagttaaaataaggc
ZNF804A_1	ggaaaggacgaaacaccgGGAAAATGTTAAGCATAACGgttttagagctagaaatagcaagttaaaataaggc
ZNF804A_2	ggaaaggacgaaacaccgAAGTTGGGGATCAAGCCCAGgttttagagctagaaatagcaagttaaaataaggc
ZNF804A_3	ggaaaggacgaaacaccgCAGCCAAAAGAGGAGTGACTgttttagagctagaaatagcaagttaaaataaggc
ZNF804A_4	ggaaaggacgaaacaccgGAAATGTAGCATCTAAATCCgttttagagctagaaatagcaagttaaaataaggc
CACNA2D1_1	ggaaaggacgaaacaccgATAATATCGAGCTAGGCCAGgttttagagctagaaatagcaagttaaaataaggc
CACNA2D1_2	ggaaaggacgaaacaccgAGTTGTCTACTACAATGCAAgttttagagctagaaatagcaagttaaaataaggc
CACNA2D1_3	ggaaaggacgaaacaccgGATTGCAAAGTAATACCCATgttttagagctagaaatagcaagttaaaataaggc
CACNA2D1_4	ggaaaggacgaaacaccgGCTATACATTCATAGCACCAgttttagagctagaaatagcaagttaaaataaggc
CALD1_1	ggaaaggacgaaacaccgGTTGTACAGTGTGCCTGACGgttttagagctagaaatagcaagttaaaataaggc
CALD1_2	ggaaaggacgaaacaccgTTCAGAAGAGCCTAAACAAGgttttagagctagaaatagcaagttaaaataaggc
CALD1_3	ggaaaggacgaaacaccgACAGAAGTTAAGTCGCAGAAgttttagagctagaaatagcaagttaaaataaggc
CALD1_4	ggaaaggacgaaacaccgCCAAGAAAGATACGAGATAGgttttagagctagaaatagcaagttaaaataaggc
CD86_1	ggaaaggacgaaacaccgTGTCCGAATCAAAACTTGTGgttttagagctagaaatagcaagttaaaataaggc
CD86_2	ggaaaggacgaaacaccgAAAATACTACTAGCTCACTCgttttagagctagaaatagcaagttaaaataaggc
CD86_3	ggaaaggacgaaacaccgTTGACCTGCTCATCTATACAgttttagagctagaaatagcaagttaaaataaggc
CD86_4	ggaaaggacgaaacaccgACAGTTCAGAATTCATCTGGgttttagagctagaaatagcaagttaaaataaggc
CDC27_1	ggaaaggacgaaacaccgGATGGCACATCAATTACAGGgttttagagctagaaatagcaagttaaaataaggc
CDC27_2	ggaaaggacgaaacaccgATGATTCAAAGGGAGACCAGgttttagagctagaaatagcaagttaaaataaggc
CDC27_3	ggaaaggacgaaacaccgTGAATCAATATAAGACACTGgttttagagctagaaatagcaagttaaaataaggc
CDC27_4	ggaaaggacgaaacaccgCTGTTATTACCGCTCAGGAAgttttagagctagaaatagcaagttaaaataaggc
DNAH11_1	ggaaaggacgaaacaccgGAGGAGTGATCACTAGTCGAgttttagagctagaaatagcaagttaaaataaggc
DNAH11_2	ggaaaggacgaaacaccgATGGCGATATTGACCCCATGgttttagagctagaaatagcaagttaaaataaggc
DNAH11_3	ggaaaggacgaaacaccgGTAGGCCACCGTCAAACGAAgttttagagctagaaatagcaagttaaaataaggc
DNAH11_4	ggaaaggacgaaacaccgGCAAAGTGGCAATAAATGAGgttttagagctagaaatagcaagttaaaataaggc
EPCAM_1	ggaaaggacgaaacaccgAGTGTTCACACACCAGCACAgttttagagctagaaatagcaagttaaaataaggc
EPCAM_2	ggaaaggacgaaacaccgGTGCACCAACTGAAGTACACgttttagagctagaaatagcaagttaaaataaggc
EPCAM_3	ggaaaggacgaaacaccgGGGCCCTCCAGAACAATGATgttttagagctagaaatagcaagttaaaataaggc
EPCAM_4	ggaaaggacgaaacaccgCTTATGATAGTAAAAGTTTGgttttagagctagaaatagcaagttaaaataaggc
FMNL3_1	ggaaaggacgaaacaccgCATTTGGAGCCAAATGTCCGgttttagagctagaaatagcaagttaaaataaggc
FMNL3_2	ggaaaggacgaaacaccgCCAATCCAACTCACCCAATGgttttagagctagaaatagcaagttaaaataaggc
FMNL3_3	ggaaaggacgaaacaccgTGCAGGGCCATTCATACGTGgttttagagctagaaatagcaagttaaaataaggc
FMNL3_4	ggaaaggacgaaacaccgGAATGAAAACATGATGCGGGgttttagagctagaaatagcaagttaaaataaggc
GRIA3_1	ggaaaggacgaaacaccgAGGAATCCAAGTGATCTACGgttttagagctagaaatagcaagttaaaataaggc
GRIA3_2	ggaaaggacgaaacaccgTACCTCTATGACACAGAACGgttttagagctagaaatagcaagttaaaataaggc
GRIA3_3	ggaaaggacgaaacaccgATATTTCCCGTCACCAACGAgttttagagctagaaatagcaagttaaaataaggc
GRIA3_4	ggaaaggacgaaacaccgTACTATGGTCCGATTCTCTGgttttagagctagaaatagcaagttaaaataaggc
MACF1_1	ggaaaggacgaaacaccgACCCTAGCGAGGAATACACAgttttagagctagaaatagcaagttaaaataaggc
MACF1_2	ggaaaggacgaaacaccgCACCACTGATGGTTACATGGgttttagagctagaaatagcaagttaaaataaggc
MACF1_3	ggaaaggacgaaacaccgGCAAGAATACCAAAGCCGAGgttttagagctagaaatagcaagttaaaataaggc
MACF1_4	ggaaaggacgaaacaccgGAAGCCCTGAACAAACAGTGgttttagagctagaaatagcaagttaaaataaggc
MAGEA6_1	ggaaaggacgaaacaccgAGGTGGCAAAGATGTACACGgttttagagctagaaatagcaagttaaaataaggc
MAGEA6_2	ggaaaggacgaaacaccgTCATAGGATTGGCTCCAGAGgttttagagctagaaatagcaagttaaaataaggc
MAGEA6_3	ggaaaggacgaaacaccgGGAACTCAGACTCCAGGTCAgttttagagctagaaatagcaagttaaaataaggc
MAGEA6_4	ggaaaggacgaaacaccgCTCTAGTTGAAGTCACCCTGgttttagagctagaaatagcaagttaaaataaggc
SCN5A_1	ggaaaggacgaaacaccgATGATGAAAACAGCACAGCGgttttagagctagaaatagcaagttaaaataaggc
SCN5A_2	ggaaaggacgaaacaccgAATGCTCAAGAAAGAACACGgttttagagctagaaatagcaagttaaaataaggc
SCN5A_3	ggaaaggacgaaacaccgCAAGACCTGCTACCACATCGgttttagagctagaaatagcaagttaaaataaggc
SCN5A_4	ggaaaggacgaaacaccgTGCTTGATGGACATCCACAGgttttagagctagaaatagcaagttaaaataaggc
SEMA5B_1	ggaaaggacgaaacaccgCCTTAGCAAGCACCCCACCGgttttagagctagaaatagcaagttaaaataaggc
SEMA5B_2	ggaaaggacgaaacaccgGCGTGTGCAAGAATGACGTGgttttagagctagaaatagcaagttaaaataaggc
SEMA5B_3	ggaaaggacgaaacaccgGCAACGTTGCAGCACACTCGgttttagagctagaaatagcaagttaaaataaggc
SEMA5B_4	ggaaaggacgaaacaccgACCTGAGAAGTCGATGACCGgttttagagctagaaatagcaagttaaaataaggc
SLC6A15_1	ggaaaggacgaaacaccgATACCTTAGGGGTAAACATGgttttagagctagaaatagcaagttaaaataaggc
SLC6A15_2	ggaaaggacgaaacaccgAGCCAAGCAAACCATGACCCgttttagagctagaaatagcaagttaaaataaggc
SLC6A15_3	ggaaaggacgaaacaccgGGCCTAGATTGACCAGCATGgttttagagctagaaatagcaagttaaaataaggc
SLC6A15_4	ggaaaggacgaaacaccgAATTACATAAGCCCTAAACTgttttagagctagaaatagcaagttaaaataaggc
UGDH_1	ggaaaggacgaaacaccgTAGACATGAATGACTACCAGgttttagagctagaaatagcaagttaaaataaggc
UGDH_2	ggaaaggacgaaacaccgAGAAAAGCACAGTTCCAGTGgttttagagctagaaatagcaagttaaaataaggc
UGDH_3	ggaaaggacgaaacaccgGAAGTGGTAGAATCCTGTCGgttttagagctagaaatagcaagttaaaataaggc
UGDH_4	ggaaaggacgaaacaccgCAACAAAAACCTATGGAATGgttttagagctagaaatagcaagttaaaataaggc
WWP2_1	ggaaaggacgaaacaccgATAGTTGCGCACGTACTCCGgttttagagctagaaatagcaagttaaaataaggc
WWP2_2	ggaaaggacgaaacaccgACTGCGGTCATAAGCACCAGgttttagagctagaaatagcaagttaaaataaggc
WWP2_3	ggaaaggacgaaacaccgTAACACTCGCACGACCCAGTgttttagagctagaaatagcaagttaaaataaggc
WWP2_4	ggaaaggacgaaacaccgAACGTCTTGAAGAACAATGGgttttagagctagaaatagcaagttaaaataaggc
ZFHX4_1	ggaaaggacgaaacaccgGAAAAGCGCTCCATAAACCGgttttagagctagaaatagcaagttaaaataaggc
ZFHX4_2	ggaaaggacgaaacaccgATTTGCTCGTCAATACAGGGgttttagagctagaaatagcaagttaaaataaggc
ZFHX4_3	ggaaaggacgaaacaccgATACAGCCAAAGCTCAACATgttttagagctagaaatagcaagttaaaataaggc
ZFHX4_4	ggaaaggacgaaacaccgACAAACTTCACACCGCCAGGgttttagagctagaaatagcaagttaaaataaggc
ADGRB3_1	ggaaaggacgaaacaccgCCTACTATTAGGGTAACTGAgttttagagctagaaatagcaagttaaaataaggc
ADGRB3_2	ggaaaggacgaaacaccgAGGCGAATAAGGACCTGTCAgttttagagctagaaatagcaagttaaaataaggc
ADGRB3_3	ggaaaggacgaaacaccgTACAGTACACGGAGTATGGGgttttagagctagaaatagcaagttaaaataaggc
ADGRB3_4	ggaaaggacgaaacaccgCCAAGTCTGCAATCTTACCAgttttagagctagaaatagcaagttaaaataaggc
ADH1A_1	ggaaaggacgaaacaccgCCATGGTACCACTAACCACGgttttagagctagaaatagcaagttaaaataaggc
ADH1A_2	ggaaaggacgaaacaccgCCAGTGTAAGCAATCCTCAGgttttagagctagaaatagcaagttaaaataaggc
ADH1A_3	ggaaaggacgaaacaccgACAGACTTTCTCTAGAGGCGgttttagagctagaaatagcaagttaaaataaggc
ADH1A_4	ggaaaggacgaaacaccgTGGGGCAGCCAGAATCATTGgttttagagctagaaatagcaagttaaaataaggc
MTUS2_1	ggaaaggacgaaacaccgAATCGAACTTGCAAACATCAgttttagagctagaaatagcaagttaaaataaggc
MTUS2_2	ggaaaggacgaaacaccgTCCTCAAGGCCTCTTCGAAGgttttagagctagaaatagcaagttaaaataaggc
MTUS2_3	ggaaaggacgaaacaccgGGATTGTGATGGCAACTGTGgttttagagctagaaatagcaagttaaaataaggc
MTUS2_4	ggaaaggacgaaacaccgTCATTACTTGCAGGACCAGGgttttagagctagaaatagcaagttaaaataaggc
BICRA_1	ggaaaggacgaaacaccgAGAGTTCCCATTGAGCGTGGgttttagagctagaaatagcaagttaaaataaggc
BICRA_2	ggaaaggacgaaacaccgACCATCTGGAAGGTCCGAGGgttttagagctagaaatagcaagttaaaataaggc
BICRA_3	ggaaaggacgaaacaccgGCCATGCTCAACACCCCCGAgttttagagctagaaatagcaagttaaaataaggc
BICRA_4	ggaaaggacgaaacaccgCATGAACGTCAGGTTCTGCGgttttagagctagaaatagcaagttaaaataaggc
DCSTAMP_1	ggaaaggacgaaacaccgGGATAAAGTCCATCCATCCGgttttagagctagaaatagcaagttaaaataaggc
DCSTAMP_2	ggaaaggacgaaacaccgTTTCATACTTCCAACCACAAgttttagagctagaaatagcaagttaaaataaggc
DCSTAMP_3	ggaaaggacgaaacaccgGTTTCTGCCATCAATCATAGgttttagagctagaaatagcaagttaaaataaggc
DCSTAMP_4	ggaaaggacgaaacaccgTGTGCTCCCGCTGAATAAGGgttttagagctagaaatagcaagttaaaataaggc
CC2D2A_1	ggaaaggacgaaacaccgACAGAACGTCGTTACAACAGgttttagagctagaaatagcaagttaaaataaggc
CC2D2A_2	ggaaaggacgaaacaccgACTCGGAAGTCTGCTCCTAGgttttagagctagaaatagcaagttaaaataaggc
CC2D2A_3	ggaaaggacgaaacaccgAGCAGAACATCGGATTTCGGgttttagagctagaaatagcaagttaaaataaggc
CC2D2A_4	ggaaaggacgaaacaccgAAGGCCGCCAGTACTAACACgttttagagctagaaatagcaagttaaaataaggc
HINFP_1	ggaaaggacgaaacaccgCATGCGCTTTCGTCACAGTGgttttagagctagaaatagcaagttaaaataaggc
HINFP_2	ggaaaggacgaaacaccgTGACTACTTACGATCCAATGgttttagagctagaaatagcaagttaaaataaggc
HINFP_3	ggaaaggacgaaacaccgGGTGCTCTCGAAGTTTACTGgttttagagctagaaatagcaagttaaaataaggc
HINFP_4	ggaaaggacgaaacaccgCACACCAAGCTGAAACAGTGgttttagagctagaaatagcaagttaaaataaggc
C4orf50_1	ggaaaggacgaaacaccgAGGGTGGAAGGATACGTCTGgttttagagctagaaatagcaagttaaaataaggc
C4orf50_2	ggaaaggacgaaacaccgAGAGGACAAGTACGTGACATgttttagagctagaaatagcaagttaaaataaggc
C4orf50_3	ggaaaggacgaaacaccgTGGGATTGTCACCAGACAAGgttttagagctagaaatagcaagttaaaataaggc
C4orf50_4	ggaaaggacgaaacaccgAGTGGTGAAGGTGATAAGCCgttttagagctagaaatagcaagttaaaataaggc
EGFLAM_1	ggaaaggacgaaacaccgCAGCCGGGACATCCCGACCAgttttagagctagaaatagcaagttaaaataaggc
EGFLAM_2	ggaaaggacgaaacaccgGAGACCAAAATCAAACTAGGgttttagagctagaaatagcaagttaaaataaggc
EGFLAM_3	ggaaaggacgaaacaccgGTTCAAACGTTACATAGGAGgttttagagctagaaatagcaagttaaaataaggc
EGFLAM_4	ggaaaggacgaaacaccgGGTGCCACCATGGATGCACGgttttagagctagaaatagcaagttaaaataaggc
CST1_1	ggaaaggacgaaacaccgGAGGATAGGATAATCCCGGGgttttagagctagaaatagcaagttaaaataaggc
CST1_2	ggaaaggacgaaacaccgCTGGCTCTTAGTACCCGCAGgttttagagctagaaatagcaagttaaaataaggc
CST1_3	ggaaaggacgaaacaccgCTAAGAGCCAGGCAACAGGTgttttagagctagaaatagcaagttaaaataaggc
CST1_4	ggaaaggacgaaacaccgGGCCTTGTTATACTCGCTGAgttttagagctagaaatagcaagttaaaataaggc
