# Supplementary material for: NF2 loss malignantly transforms human pancreatic acinar cells and enhances cell fitness under environmental stress
Source: J Clin Invest. 2026 Jan 2;136(1):e194395. doi: 10.1172/JCI194395 (PMC12721884; doi:10.1172/JCI194395)
Supplement: Supplemental table 3 [file jci-136-194395-s122.xlsx]

## Sheet: Culture 1 in vivo screen rep 1
id	num	pos|score	pos|p-value	pos|fdr	pos|rank	pos|goodsgrna	pos|lfc
TP53BP2	4	0.73927	0.73887	0.98217	143	0	-10.568
CALD1	4	0.99851	0.9987	0.998699	199	0	-10.01
FANCC	3	0.99799	0.99785	0.998699	198	0	-10.661
APOB	3	0.82114	0.81999	0.98217	165	0	-11.283
FSIP2	3	0.99454	0.99417	0.998699	197	0	-10.262
ESCO2	3	0.99274	0.99224	0.998699	196	0	-9.9343
FANCM	4	0.39135	0.39517	0.98217	74	1	-9.2312
SMARCA2	4	0.99031	0.99103	0.998699	195	0	-9.731
DLG3	4	0.98971	0.99032	0.998699	194	0	-9.7367
NUP210L	4	0.71692	0.71667	0.98217	138	0	-6.208
RASSF6	4	0.76211	0.76258	0.98217	148	0	-8.9183
ITGAE	4	0.26759	0.29452	0.98217	54	1	-4.5388
DCSTAMP	4	0.97812	0.9788	0.998699	193	0	-9.4172
PCDH18	4	0.93817	0.93818	0.989843	188	0	-10.128
SACS	4	0.95645	0.95657	0.998699	190	0	-9.7611
OR1N2	4	0.53622	0.53496	0.98217	100	0	-6.4661
MSH2	4	0.029361	0.058621	0.729105	15	1	-9.6567
DOCK2	3	0.67493	0.67374	0.98217	128	0	-1.8996
ADAMTS20	4	0.85971	0.86072	0.98217	171	0	-9.5506
HIVEP1	4	0.21943	0.26014	0.98217	49	1	-10.046
STK11	4	0.96734	0.96773	0.998699	192	0	-8.7529
ROBO2	4	0.87168	0.87296	0.98217	172	0	-9.779
GRIA3	3	0.96363	0.96237	0.998699	191	0	-8.6075
FMNL3	4	0.68188	0.68128	0.98217	131	0	-4.952
SLIT2	4	0.82612	0.82727	0.98217	166	0	-4.1441
ELN	4	0.85342	0.85451	0.98217	168	0	-9.2229
PCLO	4	0.73331	0.73285	0.98217	142	0	-8.0949
ZIM2	4	0.44526	0.44455	0.98217	82	1	-9.3651
PRICKLE1	4	0.94016	0.9401	0.989843	189	0	-7.8997
SIN3B	4	0.76395	0.76455	0.98217	149	0	-9.6107
MAGEA6	4	0.78342	0.78375	0.98217	156	0	-9.2321
SPTA1	4	0.35718	0.36686	0.98217	70	1	-5.4831
MARK2	3	0.45168	0.44951	0.98217	83	0	-6.7147
COL14A1	3	0.057563	0.09978	0.863745	22	1	-9.8589
WWP2	4	0.61813	0.61716	0.98217	117	0	-8.9891
KBTBD11	4	0.38762	0.39202	0.98217	72	1	-9.2494
MYO7B	4	0.33361	0.34772	0.98217	67	1	-5.7107
SPI1	4	0.81874	0.82037	0.98217	164	0	-9.1105
RP1L1	4	0.80006	0.80073	0.98217	160	0	-5.7782
BRCA1	3	0.90038	0.89869	0.98217	180	0	-9.0756
F8	4	0.71482	0.71459	0.98217	137	0	-5.3946
TRIM42	4	0.4556	0.45457	0.98217	85	1	-8.2261
CC2D2A	4	0.55416	0.55291	0.98217	104	0	-8.4419
RNF213	4	0.74513	0.74496	0.98217	145	0	-9.1376
DNAH7	4	0.74123	0.74081	0.98217	144	0	-8.6181
CSMD3	3	0.80932	0.80822	0.98217	163	0	-8.4469
MAP2K4	4	0.53925	0.53815	0.98217	101	0	-5.901
RYR2	4	0.63108	0.63063	0.98217	120	0	-5.1829
ABLIM2	3	0.18024	0.20162	0.93307	44	1	-7.1997
ATXN1	4	0.1783	0.2308	0.98217	43	1	-0.70281
SDK2	4	0.64369	0.64392	0.98217	122	0	-4.6522
UNC13C	4	0.078664	0.13313	0.871125	29	2	0.76253
ABCA7	4	0.25468	0.28531	0.98217	53	1	-8.5009
DCHS1	4	0.77998	0.78029	0.98217	155	0	-8.4914
FLG	4	0.90582	0.90607	0.98217	182	0	-7.2769
LAMA1	4	0.46915	0.4675	0.98217	87	1	-5.5261
ARID1B	4	0.59123	0.59103	0.98217	111	0	-8.2691
OR10R2	4	0.89431	0.89518	0.98217	176	0	-8.906
SETD2	2	0.85671	0.85728	0.98217	170	0	-9.288
FBLN2	4	0.76577	0.76635	0.98217	151	0	-8.1449
BCLAF1	3	0.53153	0.52868	0.98217	99	0	-9.1988
PPP1R3A	3	0.2982	0.30136	0.98217	58	1	-9.1596
FBN2	4	0.58846	0.58805	0.98217	110	0	-7.9769
ATM	4	0.50513	0.50362	0.98217	94	0	-4.5072
DNAH11	4	0.5687	0.56807	0.98217	106	0	-4.2719
CDH10	4	0.91295	0.91307	0.98217	185	0	-7.9797
CDH13	3	0.59664	0.59483	0.98217	112	0	-8.9072
PCDH15	4	0.026366	0.054145	0.71832	13	2	-3.1861
PRKCG	4	0.89331	0.89435	0.98217	175	0	-5.5127
TPO	4	0.89826	0.89875	0.98217	179	0	-7.6283
ST6GAL2	4	0.55709	0.55607	0.98217	105	0	-6.3784
PBRM1	3	0.27231	0.27875	0.98217	56	1	-3.0051
FMN2	4	0.90209	0.90249	0.98217	181	0	-8.2539
CDC27	3	0.31407	0.31582	0.98217	61	1	-8.7373
CTNNA2	3	0.79978	0.79874	0.98217	159	0	-8.2865
TET2	4	0.065788	0.11362	0.863745	25	1	-5.5462
POLQ	4	0.68981	0.68895	0.98217	132	0	-4.5084
C4orf50	3	0.62679	0.62472	0.98217	119	0	-8.5912
BRCA2	2	0.76462	0.76442	0.98217	150	0	-6.6204
CHD4	3	0.15155	0.17906	0.926613	42	1	-8.4433
TP53	4	0.52086	0.5199	0.98217	97	0	-0.31258
LOC441136	4	0.30118	0.32111	0.98217	59	1	-4.4902
ASXL1	3	0.19084	0.21033	0.951276	46	1	-8.3613
KMT2C	4	0.20134	0.24727	0.98217	47	1	-7.1621
CELSR3	4	0.71058	0.7102	0.98217	136	0	-6.8941
MSH6	3	0.74887	0.74829	0.98217	146	0	-5.9588
DLEC1	4	0.87283	0.87422	0.98217	173	0	-7.3152
ITPR3	4	0.67497	0.6747	0.98217	129	0	-1.2674
ARID2	4	0.93264	0.93251	0.989843	187	0	-6.7876
GCNT1	4	0.89728	0.89789	0.98217	178	0	-6.8684
KALRN	3	0.83123	0.83053	0.98217	167	0	-8.0211
DPP6	4	0.91032	0.91042	0.98217	183	0	-7.4347
EGFLAM	4	0.8963	0.89698	0.98217	177	0	-5.855
DISP2	4	0.77118	0.77153	0.98217	152	0	-6.0874
SPTB	4	0.57725	0.57697	0.98217	107	0	-5.1106
COL5A1	4	0.43125	0.4312	0.98217	78	1	-6.4297
DLC1	4	0.36873	0.37634	0.98217	71	1	0.51182
MTUS2	4	0.40974	0.41161	0.98217	76	1	-5.3197
FBXW7	4	0.33758	0.35095	0.98217	68	1	-5.8824
ACVR2A	3	0.5508	0.54809	0.98217	103	0	-8.1242
CACNA2D1	4	0.80801	0.80884	0.98217	162	0	-5.7615
TNR	4	0.49227	0.49032	0.98217	92	0	0.099104
FANCG	4	0.7063	0.70596	0.98217	134	0	-5.2232
FAT4	4	0.34154	0.35399	0.98217	69	1	-0.49055
RPA1	3	0.053666	0.093588	0.863745	21	1	-7.2749
SMG1	4	0.80327	0.804	0.98217	161	0	-5.1266
PCDH17	4	0.4955	0.49365	0.98217	93	0	-4.5134
NBEA	4	0.4061	0.40818	0.98217	75	1	-1.3098
ZNF804A	3	0.14061	0.17018	0.915299	41	1	-6.2066
UGDH	4	0.47915	0.47704	0.98217	90	1	-4.0807
NALCN	4	0.43829	0.43785	0.98217	80	1	-4.1256
SMAD3	4	0.081082	0.13665	0.871125	30	1	-4.0024
MYH2	3	0.065325	0.11148	0.863745	24	1	-7.2585
ACSM3	3	0.64739	0.64558	0.98217	123	0	-1.5441
MSH4	3	0.58436	0.58211	0.98217	109	0	-7.2167
PDZRN3	4	0.58008	0.58001	0.98217	108	0	-0.45195
EPCAM	4	0.67728	0.67689	0.98217	130	0	-4.9473
TLE4	4	0.32962	0.34433	0.98217	65	1	-5.2287
EP300	4	0.12584	0.19417	0.93307	39	1	-3.4287
DMD	4	0.01876	0.04237	0.71832	11	2	-2.5432
RNF43	4	0.010311	0.027095	0.599096	9	3	2.0131
USP10	4	0.066668	0.11509	0.863745	26	2	-3.2048
IRF6	4	0.50831	0.50698	0.98217	95	0	-4.8866
SORCS1	4	0.89229	0.89332	0.98217	174	0	-3.1015
SYNE1	4	0.60485	0.60375	0.98217	114	0	-4.2535
PEG3	3	0.78415	0.78314	0.98217	157	0	-4.2187
ZAN	4	0.42771	0.42799	0.98217	77	1	-3.7368
ACVR1B	4	0.45217	0.45134	0.98217	84	1	-1.4174
PABPC1	4	0.59944	0.59875	0.98217	113	0	-3.8041
EVPL	4	0.48574	0.48365	0.98217	91	1	-1.9323
ZNF536	3	0.51672	0.51384	0.98217	96	0	-0.77696
ADH1A	4	0.44178	0.44133	0.98217	81	1	-4.9573
DNAH5	2	0.0040445	0.0080213	0.481978	3	1	1.0019
FAT3	4	0.9112	0.91129	0.98217	184	0	-3.1685
LRRTM4	4	0.018261	0.041722	0.71832	10	2	-2.0619
TBX18	3	0.33279	0.33284	0.98217	66	1	-1.3407
ROBO1	4	0.92974	0.9295	0.989843	186	0	-5.194
CD86	3	0.11847	0.15285	0.894637	37	1	0.62053
DOCK3	4	0.47584	0.47398	0.98217	89	1	-4.6168
RAD54L	4	0.72315	0.72312	0.98217	141	0	-0.60932
ZNF638	4	0.4725	0.47057	0.98217	88	1	-3.7042
NEB	4	0.65839	0.65832	0.98217	125	0	-4.3871
NRXN1	4	0.66794	0.66745	0.98217	127	0	-4.0476
KMT2D	4	0.074073	0.12587	0.863745	28	2	-2.7733
EPC1	4	0.096187	0.15907	0.90445	33	1	-1.3372
C2CD3	4	0.77296	0.77359	0.98217	153	0	-4.6303
CNTN5	4	0.2416	0.27609	0.98217	51	1	-3.2967
MYCBP2	3	0.62258	0.6208	0.98217	118	0	-2.5703
RYR3	3	0.010087	0.021282	0.599096	8	1	0.14837
SLITRK5	4	0.10118	0.16727	0.915299	34	2	0.85727
HMCN1	4	0.63868	0.6385	0.98217	121	0	-3.316
NRG2	4	0.54525	0.54387	0.98217	102	0	-4.4804
GLI3	4	0.6608	0.66062	0.98217	126	0	-1.767
OVCH1	4	0.2761	0.30126	0.98217	57	1	-3.5248
SMARCA4	4	0.27185	0.29794	0.98217	55	1	-3.7205
GCNT3	4	0.13556	0.20081	0.93307	40	1	-2.4554
LRP1B	3	0.21864	0.23315	0.98217	48	1	-2.5376
RYR1	4	0.040357	0.075691	0.787748	19	2	-0.054461
SCN5A	3	0.24914	0.25859	0.98217	52	1	0.47475
HINFP	2	0.70933	0.70927	0.98217	135	0	-4.4147
PLXNB2	4	0.11111	0.1816	0.926613	36	1	-0.67706
PMS2	4	0.088166	0.14741	0.888919	32	2	0.94986
GUCY1A2	4	0.79681	0.79754	0.98217	158	0	-1.2225
CSMD1	4	0.0026963	0.0080312	0.481978	2	1	-2.147
ARHGEF4	4	0.61286	0.61193	0.98217	116	0	-1.7747
MLH1	4	0.60754	0.60659	0.98217	115	0	-1.248
ADGRB3	4	0.72109	0.72103	0.98217	140	0	-1.2642
SEPHS2	3	0.029774	0.053786	0.71832	16	2	1.8443
POLN	4	0.85469	0.85583	0.98217	169	0	-2.1076
EEF2	3	0.77975	0.7789	0.98217	154	0	-2.1278
LRRN3	2	0.10887	0.11905	0.863745	35	1	0.76938
KLHDC4	4	0.71901	0.71881	0.98217	139	0	-2.0072
KDM6A	3	0.43247	0.42973	0.98217	79	0	-0.56565
NOV	4	0.18757	0.23771	0.98217	45	1	-1.1131
SLC6A15	4	0.12095	0.19085	0.93307	38	1	-1.2837
LRFN5	3	0.6937	0.69387	0.98217	133	0	-3.2432
PALB2	4	0.034668	0.066857	0.77651	17	2	1.3004
BUB1B	2	0.32787	0.32766	0.98217	64	0	-0.15534
CYFIP1	4	0.32561	0.34128	0.98217	63	1	-1.2006
KIAA1024	3	0.38982	0.38773	0.98217	73	1	-0.61077
DACH2	4	0.22836	0.26659	0.98217	50	1	-2.2027
ATP10A	4	0.65354	0.65372	0.98217	124	0	-1.9528
GATA6	4	0.52396	0.52305	0.98217	98	0	-1.2085
RBM10	4	0.042736	0.079171	0.787748	20	2	0.65307
SMAD4	4	0.036899	0.070237	0.77651	18	2	0.15804
SEMA5B	4	0.75467	0.75459	0.98217	147	0	-1.7346
SLC1A6	4	0.083362	0.14008	0.871125	31	2	1.19
BICRA	4	0.46241	0.46124	0.98217	86	1	0.89514
MACF1	4	0.058204	0.10239	0.863745	23	2	-0.16779
CST1	4	0.072567	0.12388	0.863745	27	2	1.2462
TTN	4	0.00096942	0.0034049	0.481978	1	2	4.4551
OBSCN	4	0.024071	0.050715	0.71832	12	1	-0.046182
NF2	4	0.0094887	0.025161	0.599096	7	3	1.5112
IL2RG	4	0.3094	0.32723	0.98217	60	1	-0.21855
TGFBR2	3	0.029029	0.05251	0.71832	14	2	2.0507
TGFBR1	3	0.0043241	0.011142	0.481978	4	2	5.0921
AXIN1	4	0.32158	0.33784	0.98217	62	1	0.47429
ARID1A	4	0.0045423	0.012618	0.481978	5	3	2.1247
ZFHX4	4	0.0053106	0.014532	0.481978	6	2	3.3866

## Sheet: Culture 1 in vivo screen rep 2
id	num	pos|score	pos|p-value	pos|fdr	pos|rank	pos|goodsgrna	pos|lfc
PBRM1	3	0.92144	0.92109	0.992285	184	0	-6.9757
SORCS1	4	0.69475	0.73403	0.942403	152	1	-6.416
ZNF536	3	0.99879	0.99868	0.998679	199	0	-8.2923
FANCG	4	0.23577	0.38793	0.904954	82	2	-1.5602
PCDH18	4	0.84177	0.84259	0.987131	165	1	-5.9276
CSMD3	3	0.98308	0.98293	0.994607	196	0	-6.8442
DCHS1	4	0.99202	0.99252	0.99753	198	0	-6.8886
RBM10	4	0.39033	0.53783	0.922544	110	2	-2.5045
TET2	4	0.14904	0.29929	0.904954	61	1	-6.8059
SYNE1	4	0.9842	0.98461	0.994607	197	0	-6.5377
SIN3B	4	0.065358	0.15248	0.896256	31	2	-0.56044
MACF1	4	0.51203	0.64604	0.937993	132	1	-5.4811
DOCK3	4	0.9803	0.98068	0.994607	195	0	-6.7277
RNF213	4	0.8377	0.83871	0.987131	164	1	-6.2728
MAGEA6	4	0.63335	0.70091	0.937993	144	1	-6.5214
ZNF638	4	0.97521	0.97587	0.994607	194	0	-5.0635
TP53BP2	4	0.86701	0.86729	0.987131	173	0	-6.0193
EVPL	4	0.095566	0.2075	0.896256	39	1	-5.9907
KIAA1024	4	0.080555	0.18051	0.896256	34	1	-2.1812
ABCA7	4	0.26599	0.41681	0.920035	89	1	-5.8134
DLG3	4	0.64087	0.70475	0.937993	147	1	-2.4482
GCNT1	4	0.96171	0.96167	0.992285	192	0	-5.4915
KMT2D	4	0.9624	0.96237	0.992285	193	0	-5.121
KLHDC4	4	0.40388	0.55167	0.922544	115	1	-2.9525
CNTN5	4	0.95835	0.95808	0.992285	191	0	-5.0151
SMARCA2	4	0.72443	0.75226	0.956608	156	1	-6.4571
ADAMTS20	4	0.85354	0.85377	0.987131	169	0	-2.5422
BCLAF1	3	0.95492	0.95443	0.992285	190	0	-5.9194
ACVR1B	4	0.92645	0.92557	0.992285	185	0	-5.1595
HIVEP1	4	0.62055	0.69497	0.937993	142	1	-2.7645
DLEC1	4	0.4566	0.60446	0.937993	126	1	-5.3508
OR10R2	4	0.66746	0.71863	0.937993	150	1	-6.1171
MYO7B	4	0.94486	0.94392	0.992285	189	0	-3.2302
MLH1	4	0.59122	0.68084	0.937993	140	1	-5.7229
NRG2	4	0.94425	0.94334	0.992285	188	0	-5.2498
SETD2	3	0.083993	0.16935	0.896256	35	1	-6.3268
PRICKLE1	4	0.9385	0.93742	0.992285	187	0	-4.8959
ITPR3	4	0.56885	0.67048	0.937993	136	1	-2.2195
SACS	4	0.89013	0.89003	0.987131	178	0	-5.262
ST6GAL2	4	0.43321	0.58177	0.933659	119	2	-1.9128
ATM	4	0.42186	0.57021	0.933659	117	1	-3.3629
POLN	4	0.15267	0.30498	0.904954	62	3	2.0096
FAT3	4	0.48767	0.63454	0.937993	129	2	-2.0958
ELN	4	0.28286	0.43294	0.922544	92	1	-5.4209
NALCN	4	0.86819	0.86848	0.987131	174	0	-5.5618
TPO	4	0.22828	0.38047	0.904954	81	2	-1.2187
APOB	4	0.070445	0.16185	0.896256	32	1	-3.6411
NBEA	4	0.33959	0.48891	0.922544	100	1	-5.7526
RPA1	2	0.85353	0.85168	0.987131	168	0	-6.0168
NEB	4	0.27024	0.42072	0.920035	90	1	-5.613
NUP210L	4	0.8891	0.88897	0.987131	177	0	-6.156
FSIP2	3	0.39914	0.5004	0.922544	112	1	-4.657
ATXN1	4	0.13088	0.26847	0.904954	55	3	2.4666
SCN5A	3	0.20009	0.31512	0.904954	73	1	-5.1736
UGDH	4	0.14429	0.29139	0.904954	59	3	2.366
MTUS2	4	0.90742	0.90597	0.990597	182	0	-5.2973
POLQ	4	0.049974	0.1233	0.896256	24	1	-2.897
SEMA5B	4	0.38319	0.53098	0.922544	107	2	-1.6375
OR1N2	4	0.62571	0.69745	0.937993	143	1	-3.3832
RP1L1	4	0.1632	0.31734	0.904954	67	1	-0.17106
RNF43	3	0.82345	0.82366	0.987131	163	0	-4.894
FANCC	4	0.10053	0.21608	0.896256	41	2	-1.6741
F8	4	0.23931	0.39135	0.904954	83	2	2.0052
RYR3	3	0.16136	0.26712	0.904954	65	1	-4.8029
ARID1B	4	0.65797	0.71367	0.937993	149	1	-5.1637
DISP2	4	0.90652	0.90513	0.990597	181	0	-3.3519
ZIM2	4	0.86582	0.86587	0.987131	172	0	-1.9845
ASXL1	3	0.21387	0.33216	0.904954	76	1	-5.4201
CHD4	2	0.57994	0.57866	0.933659	139	1	-3.1332
DNAH7	4	0.37046	0.519	0.922544	104	2	-1.0735
TBX18	3	0.48361	0.54853	0.922544	128	1	-5.6968
USP10	4	0.72849	0.75471	0.956608	157	1	-5.5775
ADH1A	4	0.29531	0.44506	0.922544	94	1	-2.5836
ADGRB3	4	0.57453	0.67303	0.937993	137	1	-1.742
RASSF6	4	0.88386	0.88404	0.987131	176	0	-4.0407
PABPC1	4	0.35516	0.50354	0.922544	102	1	-4.7329
ESCO2	4	0.044803	0.11365	0.896256	23	1	-3.1556
GUCY1A2	4	0.86343	0.86342	0.987131	171	0	-2.1542
CELSR3	4	0.38548	0.53315	0.922544	108	1	-5.1577
SPTB	4	0.11232	0.23713	0.896256	48	2	-0.26329
SPI1	4	0.38081	0.52878	0.922544	106	2	-1.3351
MAP2K4	4	0.16316	0.3173	0.904954	66	2	2.1617
OVCH1	4	0.30352	0.45327	0.922544	96	1	-5.6262
MSH2	4	0.029166	0.083338	0.896256	17	1	-3.3704
COL5A1	4	0.69255	0.73296	0.942403	151	1	-4.8099
FLG	4	0.49619	0.63881	0.937993	130	1	-1.4548
PMS2	4	0.20011	0.35385	0.904954	74	1	-2.1421
CDH13	3	0.63425	0.65097	0.937993	145	1	-4.8464
CALD1	4	0.91775	0.91672	0.992285	183	0	-2.8273
GCNT3	4	0.8131	0.81699	0.987131	162	1	-2.6643
FMNL3	4	0.38919	0.53675	0.922544	109	1	-1.0088
LOC441136	4	0.4532	0.60139	0.937993	125	1	-2.0577
RYR2	4	0.12958	0.26634	0.904954	53	3	2.2412
CC2D2A	4	0.40023	0.54811	0.922544	114	1	-2.9237
TRIM42	4	0.2445	0.39607	0.904954	86	2	-1.8476
ZAN	4	0.24884	0.40018	0.904954	87	1	-2.4916
SMG1	4	0.93649	0.93557	0.992285	186	0	-3.0259
FBN2	4	0.22697	0.37917	0.904954	80	1	-2.1343
GRIA3	3	0.78559	0.78664	0.978379	160	0	-3.7322
KBTBD11	4	0.14744	0.29653	0.904954	60	2	-0.34661
BUB1B	3	0.095325	0.18443	0.896256	38	1	-5.5213
HMCN1	4	0.21955	0.37243	0.904954	78	2	-1.6046
LRRTM4	4	0.10547	0.22532	0.896256	44	2	-0.96468
BRCA1	3	0.64038	0.65578	0.937993	146	1	-5.0714
ZFHX4	3	0.71748	0.72117	0.937993	154	1	-3.514
CD86	3	0.13608	0.23587	0.896256	56	1	-5.566
DNAH5	1	0.65751	0.66037	0.937993	148	0	-4.1545
SLITRK5	4	0.055123	0.13357	0.896256	25	2	-0.83802
ACSM3	3	0.85099	0.85143	0.987131	167	0	0.39384
ACVR2A	4	0.08558	0.1896	0.896256	36	2	-0.93685
EPC1	4	0.013338	0.043935	0.841194	8	2	2.1973
FBLN2	4	0.55732	0.66504	0.937993	135	1	-3.1845
C4orf50	4	0.090583	0.19881	0.896256	37	2	-0.087108
DCSTAMP	4	0.31467	0.46439	0.922544	97	2	-1.1271
SLC6A15	4	0.11586	0.24321	0.896256	51	2	0.023927
NOV	4	0.45223	0.60032	0.937993	124	2	-1.1384
DPP6	4	0.06022	0.14285	0.896256	27	3	3.5149
PPP1R3A	3	0.22058	0.34042	0.904954	79	2	2.3866
EPCAM	4	0.89115	0.89097	0.987131	179	0	-1.8102
CDH10	4	0.3951	0.54274	0.922544	111	2	-0.78513
COL14A1	2	0.72176	0.72002	0.937993	155	0	-2.1531
AXIN1	4	0.7875	0.79592	0.983776	161	1	-1.8586
PCDH15	4	0.35901	0.50748	0.922544	103	1	0.77691
CTNNA2	3	0.86201	0.86265	0.987131	170	0	-0.28738
OBSCN	3	0.26254	0.39173	0.904954	88	2	2.1014
MYCBP2	3	0.18105	0.29179	0.904954	68	2	2.5186
FMN2	4	0.75189	0.77031	0.964105	159	1	-1.4096
TLE4	4	0.41416	0.56234	0.932548	116	2	-1.6053
EP300	4	0.50574	0.64329	0.937993	131	1	-1.7503
ABLIM2	4	0.18348	0.33783	0.904954	69	2	-0.80906
ROBO1	4	0.21809	0.37112	0.904954	77	2	0.79873
KMT2C	4	0.43797	0.58647	0.933659	121	2	-0.66333
SLC1A6	4	0.10709	0.22806	0.896256	46	3	3.0453
SMAD3	4	0.096045	0.20825	0.896256	40	3	3.2526
SDK2	4	0.31701	0.46681	0.922544	98	2	1.2521
MSH6	4	0.12988	0.26676	0.904954	54	2	-1.1493
ARID2	4	0.018635	0.059559	0.846584	14	2	0.14051
SPTA1	4	0.89316	0.89288	0.987131	180	0	-2.0826
PLXNB2	4	0.19391	0.34812	0.904954	71	2	2.1969
NRXN1	4	0.061158	0.14461	0.896256	29	3	2.7112
ARID1A	4	0.062004	0.14611	0.896256	30	3	3.2049
CSMD1	4	0.023911	0.072231	0.853116	15	1	-0.045273
PDZRN3	4	0.39986	0.54783	0.922544	113	2	0.44717
ARHGEF4	4	0.32404	0.47361	0.922544	99	2	1.0956
TNR	4	0.19812	0.35201	0.904954	72	2	1.7492
GLI3	4	0.87395	0.87436	0.987131	175	0	0.78103
CACNA2D1	4	0.55147	0.66205	0.937993	134	1	-1.0818
LAMA1	4	0.57734	0.67426	0.937993	138	1	0.69989
SMARCA4	4	0.24015	0.39213	0.904954	84	2	1.0692
RAD54L	4	0.60208	0.6857	0.937993	141	1	1.0115
CYFIP1	4	0.10855	0.23081	0.896256	47	3	2.3714
TTN	4	0.11529	0.24229	0.896256	49	1	0.27781
HINFP	2	0.4274	0.444	0.922544	118	1	-0.76287
UNC13C	4	0.071771	0.16439	0.896256	33	3	2.6843
PCDH17	4	0.015658	0.050745	0.841194	11	3	5.0279
BICRA	4	0.1039	0.22255	0.896256	43	3	2.6539
ZNF804A	3	0.13855	0.23917	0.896256	58	2	2.935
PCLO	4	0.34523	0.49442	0.922544	101	2	1.9167
PALB2	3	0.29909	0.43438	0.922544	95	2	1.9094
MYH2	3	0.044075	0.10646	0.896256	22	2	4.5171
DMD	3	0.71401	0.71828	0.937993	153	1	0.75808
ITGAE	4	0.37843	0.52634	0.922544	105	2	1.093
IRF6	4	0.10621	0.22666	0.896256	45	3	2.175
SEPHS2	3	0.10283	0.19412	0.896256	42	2	2.9787
EEF2	3	0.28065	0.41258	0.920035	91	2	1.9839
KALRN	4	0.15378	0.3067	0.904954	63	2	1.455
STK11	4	0.012167	0.040545	0.841194	7	3	5.1361
MARK2	3	0.20545	0.32131	0.904954	75	2	2.543
CDC27	3	0.12443	0.22153	0.896256	52	2	3.388
BRCA2	3	0.038882	0.094196	0.896256	20	2	4.728
LRFN5	3	0.84872	0.84948	0.987131	166	0	0.18746
RYR1	4	0.24153	0.39346	0.904954	85	2	2.1301
TP53	4	0.4759	0.62306	0.937993	127	2	1.0918
PEG3	3	0.43835	0.52241	0.922544	122	1	0.69763
CST1	4	0.52443	0.65098	0.937993	133	1	0.50433
DACH2	4	0.014164	0.046438	0.841194	9	2	4.4358
C2CD3	4	0.11573	0.24306	0.896256	50	3	2.7789
ATP10A	4	0.74619	0.76626	0.964105	158	1	0.5346
FAT4	4	0.060251	0.14288	0.896256	28	2	1.8726
DOCK2	3	0.44923	0.5292	0.922544	123	1	0.90904
FANCM	4	0.13788	0.28062	0.904954	57	2	2.1535
SLIT2	4	0.19181	0.34605	0.904954	70	2	2.306
ROBO2	4	0.28913	0.43909	0.922544	93	2	1.6335
FBXW7	4	0.43595	0.58446	0.933659	120	1	0.45343
MSH4	3	0.0060201	0.016047	0.798363	4	2	4.0064
WWP2	4	0.0344	0.093578	0.896256	19	2	3.6764
DLC1	4	0.1541	0.30713	0.904954	64	3	1.6825
LRP1B	4	0.039612	0.10377	0.896256	21	2	3.6577
KDM6A	3	0.029498	0.072879	0.853116	18	3	3.1166
LRRN3	3	0.028737	0.071214	0.853116	16	3	2.7981
EGFLAM	4	0.057842	0.13843	0.896256	26	3	3.7447
NF2	4	0.0082959	0.028541	0.841194	6	3	5.2044
GATA6	4	0.017033	0.054952	0.841194	13	4	2.095
IL2RG	4	0.016781	0.054065	0.841194	12	4	2.5396
PRKCG	4	0.014196	0.046527	0.841194	10	4	2.3745
DNAH11	4	0.006102	0.021681	0.841194	5	4	3.0598
SMAD4	4	0.0026783	0.010005	0.66369	3	4	4.149
TGFBR1	3	0.0021645	0.0059175	0.58879	2	3	5.6591
TGFBR2	3	0.00025815	0.00076274	0.151786	1	3	7.3261

## Sheet: Culture 2 in vivo screen rep 1
id	num	pos|score	pos|p-value	pos|fdr	pos|rank	pos|goodsgrna	pos|lfc
COL14A1	4	0.49751	0.64031	0.988172	122	1	-1.8226
COL5A1	4	0.94029	0.94021	0.988172	187	0	-3.1034
LAMA1	4	0.85197	0.85336	0.988172	166	1	-2.2109
FBXW7	4	0.43134	0.57956	0.988172	113	1	-4.4063
MTUS2	4	0.95208	0.95208	0.988172	189	0	-4.8769
PPP1R3A	4	0.98961	0.98914	0.989137	199	0	-1.1231
NUP210L	4	0.9875	0.98713	0.989137	198	0	-1.0284
WWP2	4	0.19324	0.34733	0.988172	65	1	-1.0735
TPO	4	0.8139	0.81887	0.988172	156	1	-1.9091
NOV	4	0.96925	0.96831	0.988172	195	0	-4.0567
CDC27	4	0.98486	0.9844	0.989137	197	0	-2.1274
TBX18	4	0.35564	0.5056	0.988172	94	2	-0.94579
RNF213	4	0.98158	0.98098	0.989137	196	0	-1.2671
FLG	4	0.87246	0.87336	0.988172	170	0	-1.785
FSIP2	4	0.60239	0.68604	0.988172	130	1	-1.7089
DOCK3	4	0.77557	0.78734	0.988172	152	1	-2.4978
SORCS1	4	0.92501	0.92505	0.988172	182	0	-3.039
ATP10A	4	0.87138	0.87219	0.988172	169	0	0.60047
FBLN2	4	0.68782	0.72993	0.988172	142	1	-1.85
KMT2D	4	0.9551	0.95479	0.988172	191	0	-1.5199
CDH13	4	0.38373	0.53326	0.988172	102	1	-0.9861
ZFHX4	4	0.92994	0.92966	0.988172	184	0	-1.7976
FANCM	4	0.1248	0.25859	0.988172	42	3	1.2988
EVPL	4	0.037251	0.098294	0.788287	23	3	1.923
ABLIM2	4	0.92208	0.92209	0.988172	181	0	-1.8027
LRFN5	4	0.32462	0.47574	0.988172	87	2	-0.15383
SACS	4	0.72972	0.75648	0.988172	147	1	-0.99112
CYFIP1	4	0.18463	0.33928	0.988172	63	2	0.89439
UNC13C	4	0.66625	0.71818	0.988172	139	1	-1.5239
KALRN	4	0.50943	0.64526	0.988172	124	1	-0.28337
CTNNA2	4	0.77884	0.78971	0.988172	153	1	-3.4255
MARK2	4	0.95844	0.95797	0.988172	192	0	-3.0269
ST6GAL2	4	0.21867	0.37156	0.988172	69	1	-0.96315
CSMD1	4	0.8767	0.8775	0.988172	171	0	-1.8574
TTN	4	0.12697	0.26228	0.988172	43	1	-0.87373
SPTB	4	0.91518	0.91543	0.988172	180	0	-1.5396
ARHGEF4	4	0.14649	0.29513	0.988172	52	2	1.3075
DMD	4	0.8471	0.84838	0.988172	163	1	-1.514
CC2D2A	4	0.027421	0.078682	0.788287	19	1	-1.2396
SPTA1	4	0.16308	0.31851	0.988172	59	2	2.0067
PCDH18	4	0.39417	0.54367	0.988172	104	1	-3.4908
TRIM42	4	0.35883	0.50892	0.988172	96	1	-1.5679
GCNT1	4	0.42471	0.57303	0.988172	112	1	-1.058
CSMD3	4	0.96203	0.96139	0.988172	193	0	-1.6566
SMAD3	4	0.15013	0.30069	0.988172	55	2	2.6546
TNR	4	0.85672	0.85808	0.988172	167	0	-1.7481
PEG3	4	0.2853	0.43647	0.988172	80	2	0.61545
C4orf50	4	0.64819	0.70877	0.988172	135	1	-0.99412
RAD54L	4	0.9685	0.96752	0.988172	194	0	-0.8768
SEPHS2	4	0.94642	0.94626	0.988172	188	0	-3.1868
ABCA7	4	0.60491	0.68716	0.988172	131	1	-1.0486
FMNL3	4	0.90698	0.90731	0.988172	179	0	-2.0238
GATA6	4	0.86021	0.86138	0.988172	168	0	-0.71547
PCLO	4	0.41803	0.56642	0.988172	111	1	-1.1049
LRRN3	4	0.83571	0.83774	0.988172	161	1	-1.657
ZNF638	4	0.84955	0.85081	0.988172	165	1	-0.070938
SETD2	4	0.73719	0.76105	0.988172	148	1	-3.8406
SPI1	4	0.31819	0.46954	0.988172	86	1	-1.0297
STK11	4	0.70026	0.73797	0.988172	144	1	-0.86704
DLG3	4	0.056688	0.13558	0.817611	33	1	-0.65948
TP53BP2	4	0.13049	0.26809	0.988172	44	2	2.7665
OVCH1	4	0.047007	0.11734	0.788287	28	2	3.0682
NBEA	4	0.13399	0.27439	0.988172	45	2	1.7161
MAP2K4	4	0.18022	0.33505	0.988172	62	2	0.97515
IL2RG	4	0.55225	0.66343	0.988172	126	1	-0.98986
ROBO1	4	0.15838	0.31385	0.988172	58	1	-0.85577
ITPR3	4	0.45621	0.60384	0.988172	115	2	0.23867
FANCC	4	0.93197	0.93181	0.988172	185	0	-0.75022
RBM10	4	0.5035	0.64272	0.988172	123	1	0.38707
DLC1	4	0.37124	0.52131	0.988172	100	2	0.12141
KBTBD11	4	0.0057719	0.019408	0.38621	10	3	6.9626
NALCN	4	0.84833	0.84954	0.988172	164	1	-0.36909
RASSF6	4	0.92644	0.92634	0.988172	183	0	-1.1873
CACNA2D1	4	0.37795	0.52749	0.988172	101	2	0.10641
ESCO2	3	0.65384	0.6663	0.988172	137	1	0.083054
MACF1	4	0.49147	0.63785	0.988172	120	1	-0.048169
ASXL1	4	0.18605	0.34065	0.988172	64	2	1.211
PABPC1	4	0.69821	0.7365	0.988172	143	1	-2.0716
CST1	4	0.5792	0.67558	0.988172	129	1	-0.5375
FAT3	4	0.22284	0.37523	0.988172	70	2	0.090208
LOC441136	4	0.78046	0.79103	0.988172	154	1	-2.2187
TGFBR1	4	0.14054	0.28499	0.988172	47	1	-0.82413
TET2	4	0.36232	0.51242	0.988172	97	2	0.17705
KIAA1024	4	0.7977	0.80492	0.988172	155	1	-1.5942
ROBO2	4	0.83701	0.83877	0.988172	162	1	-0.59745
ADAMTS20	4	0.60741	0.68832	0.988172	132	1	-0.45311
TLE4	4	0.88783	0.88852	0.988172	174	0	-0.03168
SDK2	4	0.10218	0.21981	0.988172	38	3	3.6608
MSH4	4	0.89728	0.8976	0.988172	177	0	-2.7584
OBSCN	4	0.40789	0.55654	0.988172	106	1	0.28056
CELSR3	4	0.46362	0.61075	0.988172	117	1	0.42786
RP1L1	4	0.20183	0.35571	0.988172	67	2	1.9827
DLEC1	4	0.040782	0.10479	0.788287	25	2	3.1015
KLHDC4	4	0.74451	0.76602	0.988172	149	1	-3.0502
RYR3	4	0.23441	0.38667	0.988172	72	2	-1.321
CNTN5	3	0.4969	0.55842	0.988172	121	1	-0.51582
EPCAM	4	0.56857	0.67078	0.988172	127	1	-0.71752
BCLAF1	4	0.43791	0.58587	0.988172	114	2	-1.0561
FANCG	4	0.82506	0.82839	0.988172	159	1	-0.5082
SLIT2	4	0.038981	0.10163	0.788287	24	3	3.7413
CD86	4	0.13456	0.27531	0.988172	46	3	1.9106
DACH2	4	0.29614	0.44733	0.988172	82	2	0.79893
SLC1A6	4	0.8237	0.82731	0.988172	158	1	0.066902
CALD1	4	0.95361	0.95345	0.988172	190	0	-1.1783
SLC6A15	4	0.93655	0.9365	0.988172	186	0	-0.58392
ACVR1B	4	0.67932	0.72517	0.988172	140	1	0.58632
MYCBP2	4	0.70229	0.73907	0.988172	145	1	-0.21216
SYNE1	4	0.74632	0.76736	0.988172	150	1	0.46682
OR10R2	4	0.76385	0.77924	0.988172	151	1	-0.50131
EGFLAM	4	0.14288	0.28911	0.988172	49	2	2.7873
DNAH11	4	0.88186	0.88234	0.988172	173	0	-2.5108
ZIM2	4	0.227	0.37898	0.988172	71	2	0.85244
BICRA	4	0.33787	0.48816	0.988172	89	2	0.56283
ATM	4	0.17595	0.33105	0.988172	61	1	-0.945
KDM6A	4	0.19984	0.35388	0.988172	66	2	0.51974
TP53	4	0.66403	0.71678	0.988172	138	1	-0.41364
MSH6	4	0.0025165	0.0087292	0.347817	4	1	-0.027351
PCDH17	4	0.36678	0.51714	0.988172	99	2	0.95506
SCN5A	4	0.048683	0.1205	0.788287	30	3	4.2526
HMCN1	4	0.89358	0.89418	0.988172	175	0	-0.23678
DCSTAMP	4	0.45844	0.60576	0.988172	116	2	0.34702
ARID2	4	0.36243	0.51256	0.988172	98	2	-1.8705
PALB2	4	0.35521	0.50509	0.988172	93	1	-0.28728
ZNF536	4	0.68571	0.72883	0.988172	141	1	0.21081
ZAN	4	0.34897	0.49936	0.988172	91	2	1.2927
ACSM3	4	0.65277	0.71109	0.988172	136	1	-0.4713
F8	4	0.14602	0.29437	0.988172	51	3	-0.30579
ELN	4	0.14949	0.29992	0.988172	54	2	1.6378
MYO7B	4	0.26771	0.41882	0.988172	79	1	-0.19201
FMN2	4	0.25567	0.40741	0.988172	75	2	0.85672
MLH1	4	0.38689	0.536	0.988172	103	2	0.89717
FAT4	4	0.30923	0.46037	0.988172	85	2	1.4735
MSH2	4	0.29523	0.44638	0.988172	81	2	1.0838
SMG1	4	0.30294	0.45412	0.988172	83	1	-0.41045
EPC1	4	0.90266	0.90304	0.988172	178	0	-0.11146
DPP6	4	0.047995	0.1192	0.788287	29	3	2.5811
APOB	4	0.35786	0.50794	0.988172	95	2	1.0082
IRF6	4	0.022478	0.068751	0.760086	18	1	0.10833
LRRTM4	4	0.15564	0.30994	0.988172	57	2	1.3809
GRIA3	4	0.065328	0.15209	0.840746	36	3	2.9618
GUCY1A2	4	0.40927	0.55784	0.988172	107	2	0.79871
ARID1A	4	0.062602	0.14677	0.834495	35	3	4.0307
POLQ	4	0.72401	0.75293	0.988172	146	1	-0.038966
OR1N2	4	0.032387	0.088862	0.788287	21	3	4.325
SEMA5B	4	0.032346	0.088762	0.788287	20	2	3.711
MYH2	4	0.47613	0.62315	0.988172	119	1	-0.74405
ARID1B	4	0.41375	0.56229	0.988172	109	2	0.97513
DCHS1	4	0.11092	0.23475	0.988172	39	3	2.068
ADGRB3	4	0.099343	0.21429	0.988172	37	1	0.048947
HINFP	4	0.41151	0.55991	0.988172	108	2	-1.7369
AXIN1	4	0.2596	0.4112	0.988172	76	2	1.6452
USP10	4	0.41466	0.56326	0.988172	110	1	-2.4008
LRP1B	4	0.34231	0.49257	0.988172	90	2	-0.57587
ACVR2A	4	0.14215	0.28767	0.988172	48	3	1.2616
SMAD4	4	0.0052445	0.017553	0.38621	9	3	7.5212
PRKCG	4	0.26172	0.41326	0.988172	77	2	1.0772
SMARCA2	4	0.89544	0.89593	0.988172	176	0	0.19265
DNAH5	4	0.30705	0.45824	0.988172	84	2	1.0679
MAGEA6	4	0.26371	0.41509	0.988172	78	2	0.66047
POLN	4	0.21447	0.3675	0.988172	68	2	1.0036
ITGAE	4	0.03339	0.090677	0.788287	22	2	3.4948
BRCA2	4	0.4699	0.61712	0.988172	118	1	-2.766
RYR2	4	0.15395	0.30712	0.988172	56	1	-0.0060488
DISP2	4	0.23857	0.391	0.988172	73	2	1.1697
GCNT3	4	0.049996	0.12317	0.788287	31	3	3.0995
RNF43	4	0.57124	0.67186	0.988172	128	1	0.34729
DNAH7	4	0.0050759	0.016975	0.38621	8	3	6.8419
CDH10	4	0.54392	0.6598	0.988172	125	1	-0.43693
PBRM1	4	0.63181	0.70003	0.988172	134	1	-2.7544
SMARCA4	4	0.043992	0.11112	0.788287	26	3	3.1283
KMT2C	4	0.23939	0.39182	0.988172	74	2	0.97761
BUB1B	4	0.32946	0.48026	0.988172	88	1	-4.1641
EEF2	4	0.62461	0.6964	0.988172	133	1	-0.12215
PRICKLE1	4	0.17158	0.32719	0.988172	60	2	1.2066
BRCA1	4	0.87775	0.87853	0.988172	172	0	-0.46222
FBN2	4	0.82912	0.832	0.988172	160	1	-0.20644
NRG2	4	0.013211	0.04236	0.602112	14	2	4.642
PMS2	4	0.39584	0.54522	0.988172	105	2	0.67228
ADH1A	4	0.14864	0.29847	0.988172	53	3	1.3942
RPA1	4	0.81533	0.82016	0.988172	157	1	0.078945
UGDH	4	0.051857	0.12676	0.788287	32	1	-1.5863
SIN3B	4	0.059714	0.14188	0.830386	34	3	4.1689
TGFBR2	4	0.0025198	0.0087391	0.347817	5	3	5.6833
HIVEP1	4	0.11775	0.24623	0.988172	41	3	1.8583
DOCK2	4	0.11514	0.24203	0.988172	40	3	3.4097
PCDH15	4	0.35158	0.5016	0.988172	92	2	0.6948
NRXN1	4	0.14468	0.29218	0.988172	50	2	2.1504
ZNF804A	4	0.046637	0.11655	0.788287	27	3	3.2871
RYR1	4	0.019445	0.061294	0.717495	17	4	3.2017
ATXN1	4	0.018926	0.059888	0.717495	16	4	4.7417
EP300	4	0.016716	0.053796	0.71369	15	4	2.068
C2CD3	4	0.0021066	0.0074629	0.347817	3	4	7.6895
NEB	4	0.013077	0.041901	0.602112	13	4	2.4609
SLITRK5	4	0.011062	0.036108	0.598793	12	4	2.6812
NF2	4	0.01039	0.033974	0.598793	11	4	3.3766
CHD4	4	4.2119e-05	0.00012463	0.024802	1	4	9.4068
PLXNB2	4	0.0042308	0.014183	0.38621	7	4	4.758
PDZRN3	4	0.0030439	0.010504	0.34838	6	4	6.0839
GLI3	4	0.00017636	0.00056333	0.056052	2	4	7.5858

## Sheet: Culture 2 in vivo screen rep 2
id	num	pos|score	pos|p-value	pos|fdr	pos|rank	pos|goodsgrna	pos|lfc
PCDH18	4	0.19302	0.33969	0.977803	61	1	-5.9848
DNAH7	4	0.99878	0.99897	0.998968	199	0	-3.3049
FLG	4	0.87939	0.88008	0.977803	175	0	-2.6235
SORCS1	4	0.35845	0.50555	0.977803	96	1	-3.7577
PRKCG	4	0.25907	0.40529	0.977803	77	2	1.4367
CSMD3	4	0.90315	0.90357	0.977803	182	0	-3.6528
USP10	4	0.9912	0.99101	0.996017	198	0	-3.7572
TPO	4	0.88937	0.89008	0.977803	178	0	-1.6009
FAT3	4	0.78634	0.79257	0.977803	156	1	-3.4479
MSH2	4	0.56267	0.6577	0.977803	126	1	-0.50043
RASSF6	4	0.10387	0.22207	0.977803	34	2	-0.64286
DOCK3	4	0.97551	0.97478	0.984676	197	0	-2.8493
NBEA	4	0.40405	0.55103	0.977803	105	2	-1.118
MARK2	4	0.36205	0.50943	0.977803	98	1	-3.3225
FMNL3	4	0.95865	0.95815	0.977803	195	0	-3.0822
FSIP2	4	0.74579	0.76235	0.977803	144	1	-3.2515
BRCA1	4	0.93937	0.93928	0.977803	189	0	-2.9009
MACF1	4	0.33501	0.48222	0.977803	90	2	0.094718
SMG1	4	0.48491	0.623	0.977803	119	1	-4.3071
UNC13C	4	0.96555	0.96464	0.979405	196	0	-2.4244
GLI3	4	0.20141	0.34809	0.977803	62	2	-0.57704
ASXL1	4	0.87094	0.87167	0.977803	173	0	-1.0696
ARID2	4	0.26741	0.41333	0.977803	80	1	-3.0513
KLHDC4	4	0.89504	0.89549	0.977803	180	0	-4.7274
NALCN	4	0.95532	0.95499	0.977803	194	0	-1.8442
IRF6	4	0.43419	0.58128	0.977803	112	1	-1.7553
LRP1B	4	0.26331	0.40936	0.977803	79	2	-0.64594
TLE4	4	0.061869	0.1443	0.977803	21	3	2.4875
CSMD1	4	0.65678	0.70531	0.977803	133	1	-2.8817
RNF43	4	0.18955	0.33643	0.977803	59	2	0.16611
CDH13	4	0.95023	0.95023	0.977803	192	0	-2.0879
CC2D2A	4	0.46631	0.61307	0.977803	117	1	-2.2939
MSH6	4	0.17574	0.32311	0.977803	55	1	-2.5322
SPTB	4	0.77995	0.7873	0.977803	154	1	-1.9031
POLQ	4	0.35121	0.49826	0.977803	94	2	-0.093919
SACS	4	0.61923	0.68512	0.977803	129	1	-2.5787
SPTA1	4	0.22568	0.37127	0.977803	68	2	0.24784
CDC27	4	0.1582	0.30545	0.977803	50	1	-1.2163
MYH2	4	0.70379	0.73387	0.977803	137	1	-2.5068
CELSR3	4	0.82594	0.82801	0.977803	162	1	-1.7008
C4orf50	4	0.7273	0.74959	0.977803	141	1	-1.1219
ABLIM2	4	0.24643	0.39274	0.977803	74	2	1.7625
UGDH	4	0.8731	0.87396	0.977803	174	0	-2.6233
IL2RG	4	0.64304	0.69776	0.977803	131	1	-2.5062
WWP2	4	0.78316	0.78992	0.977803	155	1	-2.3893
EPCAM	4	0.77175	0.78075	0.977803	151	1	-1.2259
FBLN2	4	0.62166	0.68628	0.977803	130	1	-1.0201
FBXW7	4	0.86319	0.86433	0.977803	170	0	-1.84
NOV	4	0.82997	0.8318	0.977803	164	1	-0.80503
STK11	4	0.88742	0.88802	0.977803	177	0	-1.6123
RYR3	4	0.45363	0.60075	0.977803	115	1	-1.6183
RNF213	4	0.76673	0.77731	0.977803	149	1	0.27682
CACNA2D1	4	0.25273	0.39888	0.977803	76	2	-0.38509
ITPR3	4	0.27534	0.42163	0.977803	82	1	-1.0695
CST1	4	0.77833	0.78588	0.977803	153	1	-1.9519
TP53BP2	4	0.75468	0.76826	0.977803	146	1	-1.944
EEF2	4	0.77009	0.77967	0.977803	150	1	-1.7549
FMN2	4	0.21751	0.36391	0.977803	67	2	-0.11936
ADAMTS20	4	0.21002	0.35668	0.977803	65	1	1.1442
PPP1R3A	4	0.9261	0.92605	0.977803	187	0	-1.4827
RYR2	4	0.08047	0.1795	0.977803	27	2	-0.66812
MYO7B	4	0.89689	0.89724	0.977803	181	0	-1.3055
RYR1	4	0.91871	0.9189	0.977803	186	0	-1.5582
FAT4	4	0.76504	0.77611	0.977803	148	1	-1.4047
OR1N2	4	0.95384	0.95364	0.977803	193	0	-1.7897
SIN3B	4	0.099223	0.21344	0.977803	31	2	1.3435
SMARCA2	4	0.3903	0.53752	0.977803	101	1	-1.1816
RBM10	4	0.88644	0.88706	0.977803	176	0	-1.6423
EPC1	4	0.85976	0.86091	0.977803	168	0	-0.4533
FANCC	4	0.58392	0.66779	0.977803	128	1	-1.3616
CHD4	4	0.91481	0.91512	0.977803	185	0	-1.9459
C2CD3	4	0.89223	0.89295	0.977803	179	0	-1.3909
FBN2	4	0.94414	0.94405	0.977803	190	0	-1.224
ACSM3	4	0.30261	0.44962	0.977803	85	1	-1.3863
SMAD4	4	0.0011575	0.0041826	0.208085	4	3	6.8637
F8	4	0.86986	0.87059	0.977803	172	0	-1.2099
CNTN5	3	0.70954	0.7118	0.977803	138	1	1.2051
PRICKLE1	4	0.82184	0.82449	0.977803	161	1	-0.85258
DLC1	4	0.8313	0.83293	0.977803	165	1	-0.71666
NRXN1	4	0.3483	0.49566	0.977803	93	2	-0.34769
GCNT1	4	0.28473	0.43131	0.977803	84	2	-0.22499
SETD2	4	0.82864	0.83064	0.977803	163	1	-1.1093
ROBO2	4	0.65224	0.70298	0.977803	132	1	-1.2395
SEPHS2	4	0.93097	0.93065	0.977803	188	0	-2.6464
DOCK2	4	0.1131	0.23805	0.977803	37	1	-0.22997
SYNE1	4	0.74035	0.7583	0.977803	143	1	-1.0698
TNR	4	0.26757	0.41349	0.977803	81	2	1.5596
DMD	4	0.18177	0.32909	0.977803	57	2	0.37119
MYCBP2	4	0.94641	0.94625	0.977803	191	0	-1.1251
PABPC1	4	0.90995	0.91035	0.977803	184	0	-3.1677
ROBO1	4	0.41086	0.55769	0.977803	107	1	-0.69255
TET2	4	0.12439	0.25765	0.977803	41	3	2.2798
PCLO	4	0.56806	0.66036	0.977803	127	1	0.61
LAMA1	4	0.24224	0.38849	0.977803	72	2	0.077101
DNAH5	4	0.13194	0.27045	0.977803	45	2	0.48113
CTNNA2	4	0.074503	0.16828	0.977803	24	3	2.3872
FANCM	4	0.066455	0.15288	0.977803	22	2	2.0724
ABCA7	4	0.74759	0.76359	0.977803	145	1	-0.65691
ADGRB3	4	0.13135	0.26961	0.977803	44	1	-0.38925
HINFP	4	0.90912	0.90957	0.977803	183	0	-1.9757
MSH4	4	0.23393	0.37997	0.977803	70	2	0.22441
ITGAE	4	0.40853	0.55548	0.977803	106	2	-0.3344
RAD54L	4	0.45986	0.60669	0.977803	116	2	-0.37697
DNAH11	4	0.15377	0.3011	0.977803	49	1	-0.86011
CALD1	4	0.53781	0.64592	0.977803	121	1	-1.2161
DACH2	4	0.23501	0.3811	0.977803	71	2	0.24984
DLEC1	4	0.54062	0.64736	0.977803	122	1	0.24604
TBX18	4	0.17217	0.31982	0.977803	54	2	0.42534
PALB2	4	0.16261	0.30998	0.977803	51	1	-0.50436
PLXNB2	4	0.15346	0.30083	0.977803	48	2	1.6791
HMCN1	4	0.42641	0.5736	0.977803	109	2	0.77412
BICRA	4	0.73667	0.75573	0.977803	142	1	-0.73896
LRRN3	4	0.46944	0.61646	0.977803	118	1	-0.94336
TGFBR1	4	0.017426	0.05589	0.951141	10	2	1.7013
GATA6	4	0.19152	0.3383	0.977803	60	2	0.58553
ZFHX4	4	0.81054	0.81392	0.977803	160	1	-0.89717
GCNT3	4	0.020556	0.06265	0.95902	13	2	2.7052
BUB1B	4	0.72155	0.74579	0.977803	140	1	-1.2229
PBRM1	4	0.018011	0.057355	0.951141	12	3	4.4419
MLH1	4	0.43747	0.5844	0.977803	113	1	0.48913
OBSCN	4	0.037205	0.096459	0.977803	16	2	0.85117
COL5A1	4	0.18565	0.33274	0.977803	58	2	1.2413
MTUS2	4	0.83911	0.84037	0.977803	166	1	-0.80808
DCHS1	4	0.086395	0.19079	0.977803	28	2	0.86052
PEG3	4	0.66127	0.70788	0.977803	134	1	0.25551
POLN	4	0.75817	0.77063	0.977803	147	1	-0.55034
SLC6A15	4	0.42864	0.5758	0.977803	110	2	0.23351
ACVR1B	4	0.55996	0.65649	0.977803	125	1	-0.092732
DISP2	4	0.86205	0.86316	0.977803	169	0	-0.31945
CD86	4	0.23089	0.37676	0.977803	69	2	1.5003
ATP10A	4	0.86766	0.86862	0.977803	171	0	-0.42521
LOC441136	4	0.79872	0.80315	0.977803	159	1	-2.1483
CDH10	4	0.24433	0.39062	0.977803	73	2	0.66621
ATXN1	4	0.313	0.46031	0.977803	88	2	0.97471
ATM	4	0.167	0.31453	0.977803	53	2	0.11546
BRCA2	4	0.10849	0.23008	0.977803	36	2	0.72922
ELN	4	0.42418	0.57113	0.977803	108	2	0.44474
NEB	4	0.48796	0.62428	0.977803	120	1	-0.35411
SPI1	4	0.54899	0.65139	0.977803	123	1	0.037007
DLG3	4	0.7972	0.8018	0.977803	158	1	0.98319
FANCG	4	0.33944	0.48626	0.977803	92	2	0.6114
SCN5A	4	0.11655	0.24387	0.977803	39	3	2.58
TTN	4	0.30644	0.45359	0.977803	86	2	0.6502
PCDH17	4	0.35274	0.49972	0.977803	95	2	0.63768
ZNF536	4	0.55724	0.65525	0.977803	124	1	-0.18764
TP53	4	0.31785	0.4654	0.977803	89	2	0.62621
ZIM2	4	0.36563	0.5131	0.977803	99	1	1.0503
NUP210L	4	0.09093	0.19897	0.977803	30	3	2.9398
KIAA1024	4	0.16273	0.31012	0.977803	52	2	1.1156
COL14A1	4	0.070984	0.16159	0.977803	23	1	-0.10218
ZNF804A	4	0.056618	0.13398	0.977803	20	2	0.58886
SEMA5B	4	0.79567	0.80055	0.977803	157	1	0.4509
SDK2	4	0.089883	0.19715	0.977803	29	2	1.9713
ACVR2A	4	0.85627	0.85751	0.977803	167	0	0.35344
BCLAF1	4	0.18009	0.32729	0.977803	56	2	1.0096
KALRN	4	0.35941	0.50664	0.977803	97	2	0.69574
PDZRN3	4	0.39511	0.54255	0.977803	104	2	0.63282
PCDH15	4	0.77341	0.78208	0.977803	152	1	-0.33418
ZNF638	4	0.12226	0.25397	0.977803	40	3	1.4012
HIVEP1	4	0.28042	0.42686	0.977803	83	2	1.0737
OR10R2	4	0.39287	0.54037	0.977803	103	2	0.85412
SMARCA4	4	0.43088	0.57802	0.977803	111	2	1.4814
ARHGEF4	4	0.43981	0.58686	0.977803	114	2	1.4975
SLIT2	4	0.20155	0.34821	0.977803	63	2	1.0971
SLC1A6	4	0.11621	0.24318	0.977803	38	3	2.3832
OVCH1	4	0.024172	0.070137	0.977803	14	3	3.5072
GUCY1A2	4	0.14425	0.29135	0.977803	47	3	1.7425
TRIM42	4	0.20741	0.35424	0.977803	64	2	1.8732
ESCO2	4	0.017494	0.056089	0.951141	11	3	4.2105
LRRTM4	4	0.0025134	0.0087192	0.347024	5	3	2.5433
PMS2	4	0.69356	0.72688	0.977803	135	1	0.16011
NRG2	4	0.39064	0.5379	0.977803	102	2	1.1639
ARID1B	4	0.10829	0.22975	0.977803	35	2	1.995
DPP6	4	0.21422	0.36052	0.977803	66	2	0.99949
EGFLAM	4	0.0055721	0.018799	0.622396	6	3	5.1812
RPA1	4	0.10185	0.21841	0.977803	33	2	2.0924
MAP2K4	4	0.042909	0.10725	0.977803	17	3	3.4912
KBTBD11	4	0.71179	0.73921	0.977803	139	1	1.0579
CYFIP1	4	0.69768	0.72977	0.977803	136	1	0.76996
ZAN	4	0.036393	0.094824	0.977803	15	3	3.7535
APOB	4	0.26119	0.40749	0.977803	78	2	1.4301
MAGEA6	4	0.10184	0.21839	0.977803	32	3	2.3175
ST6GAL2	4	0.075395	0.17006	0.977803	25	3	2.1616
EVPL	4	0.052029	0.12551	0.977803	19	3	3.1612
LRFN5	4	0.37724	0.52439	0.977803	100	2	1.1766
KDM6A	4	0.33653	0.48353	0.977803	91	1	0.39405
DCSTAMP	4	0.13722	0.27917	0.977803	46	2	2.1615
ADH1A	4	0.0066999	0.022229	0.622396	7	3	4.4473
GRIA3	4	0.049204	0.1199	0.977803	18	3	2.645
ARID1A	4	0.12502	0.25853	0.977803	42	2	2.0578
SLITRK5	4	0.25063	0.39701	0.977803	75	2	1.6274
SMAD3	4	0.0075258	0.025021	0.622396	8	3	3.1385
RP1L1	4	0.12558	0.25967	0.977803	43	3	2.1619
AXIN1	4	0.31081	0.45794	0.977803	87	2	1.6305
KMT2C	4	0.079023	0.17683	0.977803	26	3	2.6036
KMT2D	4	0.012818	0.041243	0.911927	9	4	2.9219
EP300	4	0.0010283	0.0036342	0.208085	3	4	7.5125
TGFBR2	4	1.5365e-05	1.4956e-05	0.002976	1	4	9.2342
NF2	4	2.3752e-05	5.4838e-05	0.005456	2	4	8.2616

## Sheet: Culture 3 in vivo screen rep 1
id	num	pos|score	pos|p-value	pos|fdr	pos|rank	pos|goodsgrna	pos|lfc
SEPHS2	4	0.99981	0.99977	0.999766	199	0	-6.2607
COL5A1	4	0.99902	0.99908	0.999766	198	0	-5.6738
RPA1	4	0.88036	0.88105	0.999766	173	0	-6.5672
TNR	4	0.99657	0.99662	0.999766	197	0	-3.8947
CTNNA2	4	0.84912	0.85038	0.999766	167	0	-5.0099
NBEA	4	0.87615	0.87704	0.999766	171	0	-5.3546
PALB2	4	0.47185	0.56415	0.989218	111	1	-2.9696
C4orf50	4	0.78286	0.78312	0.998976	156	0	-3.83
EPC1	4	0.98617	0.98581	0.999766	196	0	-1.7887
MTUS2	4	0.95892	0.95839	0.999766	188	0	-4.7792
DACH2	4	0.28702	0.41988	0.989218	82	1	-5.1764
ITGAE	4	0.98257	0.98204	0.999766	195	0	-1.7782
FBN2	4	0.97999	0.97929	0.999766	194	0	-2.6869
FBXW7	4	0.97802	0.97719	0.999766	193	0	-4.3085
GUCY1A2	4	0.97728	0.9766	0.999766	192	0	-3.8477
DOCK2	4	0.9759	0.9752	0.999766	191	0	-1.4612
CDH10	3	0.19462	0.30107	0.931732	65	1	0.50404
TP53	4	0.77126	0.77132	0.998918	153	1	-1.9645
LRP1B	4	0.042721	0.10206	0.845357	23	1	-3.157
MLH1	4	0.96466	0.96393	0.999766	190	0	-1.7905
RASSF6	4	0.52363	0.59204	0.989218	116	1	-4.4041
NRXN1	4	0.34092	0.47976	0.989218	90	1	-2.7211
SPI1	4	0.96165	0.96112	0.999766	189	0	-1.6724
DOCK3	3	0.95738	0.95739	0.999766	187	0	-3.344
FMNL3	4	0.95406	0.95378	0.999766	186	0	-2.6624
ZNF638	4	0.35021	0.49012	0.989218	94	1	-3.4193
PRKCG	4	0.91603	0.91622	0.999766	179	0	-0.74565
ESCO2	4	0.93686	0.93679	0.999766	182	0	-4.0966
MYH2	4	0.69581	0.70543	0.989218	141	1	-3.768
CD86	4	0.3987	0.52868	0.989218	102	1	0.11102
MAGEA6	4	0.73742	0.74032	0.995435	148	1	-3.486
CYFIP1	4	0.4091	0.53361	0.989218	103	1	-0.71847
USP10	4	0.69789	0.70725	0.989218	142	1	-3.6283
ROBO2	4	0.94063	0.94054	0.999766	183	0	-3.4493
MSH6	4	0.022864	0.061094	0.63497	19	2	2.4328
PBRM1	4	0.8952	0.89567	0.999766	176	0	-2.338
PCDH18	4	0.94185	0.94174	0.999766	184	0	-2.6245
RNF43	3	0.19948	0.30749	0.931732	66	2	1.4818
ASXL1	4	0.87827	0.87898	0.999766	172	0	-2.9115
MARK2	4	0.85581	0.85712	0.999766	168	0	-2.8765
RP1L1	4	0.33717	0.47565	0.989218	89	1	-0.45872
SLITRK5	4	0.91994	0.92013	0.999766	180	0	-2.1273
CHD4	4	0.61941	0.65001	0.989218	127	1	-2.5377
ZFHX4	4	0.73176	0.7357	0.995435	147	1	-3.0109
LRRN3	4	0.091211	0.19776	0.913735	43	2	1.2152
MYCBP2	4	0.82902	0.83062	0.999766	163	0	-2.5947
MSH2	3	0.68899	0.68921	0.989218	139	0	-3.4753
FSIP2	4	0.91031	0.91067	0.999766	178	0	-1.6491
DLC1	4	0.65864	0.6775	0.989218	132	1	-2.6542
UNC13C	4	0.63525	0.66103	0.989218	128	1	-2.6839
SETD2	4	0.20355	0.32665	0.931732	68	2	-1.2102
ST6GAL2	4	0.89139	0.89219	0.999766	175	0	-1.5735
SLC6A15	4	0.52655	0.5936	0.989218	117	1	-2.2116
NALCN	4	0.19139	0.3134	0.931732	63	2	-0.10135
GATA6	4	0.83833	0.83956	0.999766	165	0	-2.621
KLHDC4	4	0.79866	0.79961	0.999766	158	0	-3.3562
TBX18	4	0.82766	0.82946	0.999766	162	0	0.95719
NOV	4	0.68948	0.70018	0.989218	140	1	-2.0828
CSMD3	4	0.51478	0.58706	0.989218	115	1	-2.517
SCN5A	4	0.19248	0.3145	0.931732	64	2	-0.96033
FMN2	4	0.88243	0.88301	0.999766	174	0	-1.6105
OR1N2	4	0.42613	0.54159	0.989218	105	1	-0.32398
RYR1	4	0.82491	0.82664	0.999766	161	0	-0.28661
PRICKLE1	4	0.92664	0.92652	0.999766	181	0	-0.87738
FAT3	4	0.81213	0.81353	0.999766	159	0	-2.5558
CNTN5	3	0.67107	0.67064	0.989218	135	1	-2.4806
HMCN1	4	0.10303	0.21477	0.929111	46	2	-0.78372
MYO7B	4	0.38107	0.52055	0.989218	100	1	-0.18302
MSH4	4	0.35021	0.49012	0.989218	92	1	-1.1995
PCDH17	4	0.5688	0.61869	0.989218	122	1	0.34861
CC2D2A	4	0.83037	0.83194	0.999766	164	0	-1.881
ROBO1	4	0.21934	0.34397	0.964076	71	1	-1.2463
SMARCA2	4	0.01776	0.050436	0.606757	16	1	-1.6915
ARHGEF4	4	0.087275	0.19019	0.901148	42	2	0.71955
TPO	4	0.94683	0.94678	0.999766	185	0	-1.5372
PEG3	4	0.20007	0.32302	0.931732	67	1	0.28504
AXIN1	4	0.29492	0.42875	0.989218	83	1	-0.96907
SIN3B	4	0.073969	0.16432	0.901148	32	2	-0.27568
POLQ	4	0.1806	0.30196	0.931732	59	2	0.87941
ZAN	4	0.18264	0.30432	0.931732	60	1	-0.68966
CST1	4	0.36305	0.50456	0.989218	97	1	-0.67946
POLN	4	0.44278	0.54953	0.989218	107	1	-0.22995
NEB	4	0.076862	0.17016	0.901148	35	1	-0.96498
ADGRB3	4	0.24655	0.37453	0.989218	75	1	-1.5436
GLI3	4	0.58223	0.62677	0.989218	123	1	-1.0406
TET2	4	0.047655	0.11243	0.860539	26	2	0.77633
BRCA1	4	0.20355	0.32665	0.931732	69	2	-0.91611
SPTB	4	0.3594	0.50042	0.989218	95	1	-1.1923
CELSR3	4	0.55365	0.60969	0.989218	120	1	-0.8167
FANCG	4	0.30271	0.43768	0.989218	84	2	-0.089826
TGFBR1	4	0.38463	0.522	0.989218	101	1	-0.40067
DNAH5	4	0.72793	0.73244	0.995435	146	1	-0.87893
DNAH7	4	0.22723	0.35219	0.973421	72	2	0.8408
CDC27	3	0.75791	0.75751	0.998918	150	0	-1.1696
SMG1	4	0.7152	0.72176	0.990551	145	1	-1.5813
ARID1B	4	0.28509	0.4177	0.989218	81	2	-0.2293
ZNF536	4	0.46868	0.56262	0.989218	110	1	-0.5518
BUB1B	4	0.26334	0.39314	0.989218	77	2	-1.492
SEMA5B	4	0.36094	0.50212	0.989218	96	2	-0.48188
CDH13	4	0.14364	0.26119	0.931732	51	2	1.3876
TRIM42	4	0.79557	0.79633	0.999766	157	0	-0.92408
OR10R2	4	0.77628	0.77641	0.998918	154	1	-0.94183
KALRN	4	0.43948	0.54807	0.989218	106	1	-0.15807
PCLO	3	0.17872	0.28023	0.931732	58	2	1.0852
LAMA1	4	0.66318	0.68076	0.989218	133	1	-0.84848
EPCAM	4	0.82352	0.82539	0.999766	160	0	-0.20263
SDK2	4	0.086447	0.18871	0.901148	40	2	-0.053631
PMS2	4	0.64239	0.66608	0.989218	130	1	-0.54935
ACSM3	4	0.47815	0.56726	0.989218	112	1	-0.47426
NRG2	4	0.17824	0.29925	0.931732	57	1	-0.3307
ACVR2A	4	0.31158	0.44776	0.989218	85	2	1.3047
LOC441136	3	0.76746	0.76723	0.998918	152	0	0.13646
EVPL	4	0.0076408	0.02542	0.594093	4	2	1.7878
BICRA	4	0.87508	0.87586	0.999766	170	0	0.62506
F8	3	0.16099	0.25701	0.931732	54	1	-0.2014
ATXN1	4	0.90777	0.90815	0.999766	177	0	-0.31459
SPTA1	4	0.84912	0.85038	0.999766	166	0	-0.62664
PCDH15	4	0.45908	0.55792	0.989218	109	1	0.36601
WWP2	4	0.3757	0.51811	0.989218	99	1	-0.26614
TLE4	4	0.45585	0.55643	0.989218	108	1	-0.59195
OVCH1	4	0.0065664	0.02184	0.594093	3	2	1.7833
DCHS1	4	0.65636	0.67581	0.989218	131	1	0.10028
DLEC1	4	0.015687	0.04576	0.606757	14	2	1.3638
APOB	4	0.77794	0.77805	0.998918	155	1	-0.066317
HINFP	3	0.080134	0.147	0.901148	37	2	1.0852
SORCS1	4	0.011705	0.036696	0.594093	11	3	1.9381
ZIM2	4	0.67872	0.69242	0.989218	136	1	-0.42813
FLG	4	0.53668	0.59961	0.989218	118	1	-0.30602
ZNF804A	4	0.057467	0.13183	0.901148	27	2	0.86244
CSMD1	4	0.61941	0.65001	0.989218	125	1	-0.10606
TP53BP2	4	0.66768	0.68423	0.989218	134	1	-0.60849
SACS	4	0.019927	0.054883	0.606757	18	3	2.3135
ATP10A	4	0.70817	0.71582	0.989218	144	1	-0.26651
FBLN2	4	0.081664	0.17925	0.901148	38	1	0.21518
PLXNB2	4	0.74667	0.74869	0.998918	149	1	0.47731
PPP1R3A	4	0.27103	0.40171	0.989218	78	1	0.088662
DPP6	4	0.85936	0.86049	0.999766	169	0	0.14606
GCNT3	4	0.087218	0.19009	0.901148	41	3	1.2576
KBTBD11	4	0.70409	0.7124	0.989218	143	1	-0.14009
SLC1A6	4	0.044728	0.1062	0.845357	24	2	0.77034
EEF2	4	0.23141	0.35718	0.973676	73	2	1.4674
ATM	4	0.095957	0.20662	0.913735	45	1	0.080279
FAT4	4	0.31603	0.45295	0.989218	86	2	1.3841
RBM10	4	0.19049	0.31235	0.931732	62	2	0.4305
ARID2	4	0.58488	0.6282	0.989218	124	1	0.85366
ADAMTS20	4	0.35021	0.49012	0.989218	93	1	0.1248
RYR3	4	0.41253	0.53509	0.989218	104	1	-0.78882
GRIA3	4	0.044728	0.1062	0.845357	25	2	0.8426
ITPR3	4	0.13372	0.2499	0.931732	49	2	0.77576
RNF213	4	0.029155	0.074485	0.70583	21	3	2.1934
SMARCA4	4	0.017662	0.050296	0.606757	15	3	2.6627
MACF1	4	0.48284	0.56996	0.989218	113	1	1.1376
DISP2	4	0.28305	0.41541	0.989218	80	1	1.4039
SYNE1	4	0.067022	0.1508	0.901148	31	3	2.0936
RYR2	4	0.68089	0.69382	0.989218	137	1	0.2216
PABPC1	4	0.01271	0.03881	0.594093	12	2	0.8249
DNAH11	4	0.272	0.40277	0.989218	79	2	-0.41917
FANCC	4	0.76356	0.76421	0.998918	151	1	0.53193
LRRTM4	4	0.54664	0.60565	0.989218	119	1	-0.19315
UGDH	4	0.037767	0.092382	0.835633	22	1	0.48076
ARID1A	4	0.0080949	0.026836	0.594093	7	2	2.5706
SMAD3	4	0.061552	0.14017	0.901148	28	2	1.5949
DCSTAMP	4	0.15473	0.2733	0.931732	52	2	0.75642
OBSCN	4	0.3429	0.48201	0.989218	91	2	1.283
ABLIM2	4	0.16494	0.28482	0.931732	55	2	1.4554
BRCA2	3	0.21435	0.32774	0.931732	70	1	0.50654
KMT2D	4	0.23825	0.36534	0.982478	74	1	0.93188
IRF6	4	0.56334	0.61541	0.989218	121	1	0.94671
FANCM	4	0.15597	0.27467	0.931732	53	2	1.4814
PDZRN3	4	0.51181	0.58551	0.989218	114	1	0.7036
MAP2K4	4	0.062344	0.14148	0.901148	29	2	0.9113
COL14A1	3	0.68546	0.68542	0.989218	138	0	0.48993
ADH1A	4	0.12318	0.23773	0.931732	47	2	1.2198
STK11	4	0.64239	0.66608	0.989218	129	1	1.0335
KDM6A	4	0.61941	0.65001	0.989218	126	1	0.31006
RAD54L	4	0.12404	0.23867	0.931732	48	2	1.0365
LRFN5	4	0.074909	0.16629	0.901148	33	3	1.5459
EGFLAM	4	0.18703	0.30918	0.931732	61	1	0.65061
ABCA7	4	0.13784	0.25408	0.931732	50	2	0.90266
IL2RG	4	0.37451	0.51701	0.989218	98	2	1.0609
GCNT1	4	0.16799	0.28833	0.931732	56	2	0.81621
DLG3	4	0.25473	0.38371	0.989218	76	2	1.7178
BCLAF1	4	0.024082	0.063816	0.63497	20	3	1.4423
CALD1	4	0.019598	0.054314	0.606757	17	3	1.6214
KIAA1024	4	0.094243	0.20327	0.913735	44	2	1.1859
TTN	4	0.32012	0.45745	0.989218	88	1	0.53889
DMD	4	0.075817	0.16816	0.901148	34	3	1.1758
ACVR1B	4	0.083314	0.18241	0.901148	39	3	1.611
TGFBR2	4	0.008557	0.028182	0.594093	8	3	3.6594
ELN	4	0.31826	0.4555	0.989218	87	2	1.4241
KMT2C	4	0.0025518	0.0088787	0.594093	2	3	2.4055
CACNA2D1	4	0.064507	0.14581	0.901148	30	3	1.3973
HIVEP1	3	0.013732	0.036208	0.594093	13	3	3.19
SMAD4	4	0.079514	0.1752	0.901148	36	3	1.9055
SLIT2	4	0.009353	0.030824	0.594093	10	4	1.8184
C2CD3	4	0.0087534	0.028909	0.594093	9	4	1.6805
NF2	4	0.0023969	0.0083802	0.594093	1	4	3.774
NUP210L	4	0.0079086	0.026287	0.594093	6	4	1.9553
EP300	4	0.0076411	0.02542	0.594093	5	4	1.7856

## Sheet: Culture 3 in vivo screen rep 2
id	num	pos|score	pos|p-value	pos|fdr	pos|rank	pos|goodsgrna	pos|lfc
SEPHS2	4	0.99964	0.99967	0.999666	199	0	-6.0105
OVCH1	4	0.46138	0.50374	0.960469	103	1	-3.9486
CYFIP1	4	0.77387	0.77396	0.991686	152	0	-2.0234
NRXN1	4	0.99684	0.99688	0.999666	198	0	-3.7629
LRP1B	4	0.99378	0.9935	0.999666	197	0	-4.3267
USP10	4	0.99282	0.99261	0.999666	196	0	-6.3809
FBXW7	4	0.98724	0.98689	0.999666	194	0	-5.267
COL5A1	4	0.9904	0.99012	0.999666	195	0	-3.5868
FMNL3	4	0.71086	0.71112	0.991686	139	0	-5.1171
PBRM1	4	0.017874	0.046577	0.918315	8	1	-2.6074
FANCC	4	0.44006	0.48959	0.960469	97	1	-1.4927
TBX18	4	0.81607	0.81764	0.991686	161	0	-2.2267
RYR1	4	0.9712	0.97025	0.999666	191	0	-4.1331
MLH1	4	0.97714	0.97646	0.999666	193	0	-1.8481
GUCY1A2	4	0.92249	0.92257	0.999666	182	0	-1.1168
MARK2	4	0.97191	0.97103	0.999666	192	0	-3.1742
RASSF6	4	0.26035	0.38242	0.958303	78	1	-4.8271
LRFN5	4	0.47419	0.51195	0.960469	105	1	0.95059
MYH2	4	0.11076	0.19579	0.918315	39	1	-2.3523
C4orf50	4	0.96156	0.96106	0.999666	190	0	-1.0223
RYR2	4	0.0076898	0.022568	0.862269	5	1	-2.8604
RNF213	4	0.9602	0.95957	0.999666	189	0	-3.5259
RPA1	4	0.95927	0.95864	0.999666	188	0	-3.7649
SPI1	4	0.95786	0.95746	0.999666	187	0	-2.4231
MSH6	4	0.098531	0.18021	0.918315	35	2	-2.1802
DOCK3	3	0.95656	0.9564	0.999666	186	0	-1.9743
UGDH	4	0.63553	0.638	0.980554	129	1	-1.1211
KMT2D	4	0.057828	0.12735	0.918315	24	2	0.080095
TNR	4	0.71889	0.71933	0.991686	141	0	-2.8144
PCDH15	4	0.73061	0.73105	0.991686	144	0	-2.6803
F8	3	0.86663	0.86635	0.991686	172	0	-4.5482
NBEA	4	0.28465	0.39865	0.958303	81	1	-1.9849
MTUS2	4	0.92836	0.92815	0.999666	184	0	-4.066
FANCG	4	0.44833	0.49498	0.960469	100	1	-1.7408
BRCA2	4	0.048246	0.11185	0.918315	21	2	1.6897
FSIP2	4	0.70059	0.70066	0.991686	137	0	-2.3694
ACSM3	4	0.09655	0.17793	0.918315	34	1	-3.5972
SMARCA2	3	0.92541	0.92542	0.999666	183	0	-2.7511
PRKCG	4	0.23175	0.34669	0.958209	71	2	0.30352
PCDH18	4	0.9	0.90036	0.995398	180	0	-3.2412
CD86	4	0.82178	0.82366	0.991686	162	0	0.3894
DACH2	4	0.20268	0.31131	0.918315	66	2	-1.4118
DCHS1	4	0.80272	0.80381	0.991686	158	0	-2.9836
ATM	4	0.79656	0.7974	0.991686	156	0	-3.0355
PEG3	4	0.84584	0.84693	0.991686	166	0	-1.6961
BICRA	4	0.39022	0.45829	0.958303	90	1	-1.8021
CNTN5	3	0.095141	0.16071	0.918315	33	1	-4.1723
DLEC1	4	0.75653	0.75631	0.991686	150	0	-3.4954
SLITRK5	4	0.46782	0.5079	0.960469	104	1	-1.331
LRRN3	4	0.1704	0.27264	0.918315	55	1	0.46822
CHD4	4	0.15691	0.25538	0.918315	50	2	-2.4283
HINFP	3	0.88531	0.88471	0.99467	177	0	-3.2948
EEF2	4	0.38667	0.45596	0.958303	89	1	-2.3981
SETD2	4	0.1574	0.25607	0.918315	53	2	-1.9639
ROBO1	4	0.0025682	0.0089485	0.445188	4	1	-1.7235
CC2D2A	4	0.18814	0.29391	0.918315	60	2	-1.1321
ZNF536	4	0.59014	0.59859	0.975311	121	1	-0.87429
TP53	4	0.75295	0.75305	0.991686	149	0	-1.244
FBLN2	4	0.20125	0.30964	0.918315	65	1	-1.7251
MSH2	3	0.55156	0.55219	0.963277	117	1	-2.8458
DOCK2	4	0.35025	0.43514	0.958303	84	1	-2.1164
NRG2	4	0.53776	0.55733	0.963277	114	1	-1.4049
HMCN1	4	0.56866	0.58132	0.972032	118	1	-1.6019
ESCO2	4	0.10258	0.1857	0.918315	37	2	-1.0969
ROBO2	4	0.80725	0.8084	0.991686	159	0	-2.0717
ARID1B	4	0.25211	0.37215	0.958303	75	1	0.56037
OBSCN	4	0.85571	0.85702	0.991686	168	0	-0.42491
NEB	4	0.74566	0.74596	0.991686	147	0	-1.3324
ST6GAL2	4	0.86163	0.86272	0.991686	170	0	-1.8326
TP53BP2	4	0.73061	0.73105	0.991686	143	0	-0.29595
TRIM42	4	0.93389	0.93374	0.999666	185	0	-1.9562
DPP6	4	0.87619	0.87707	0.991686	176	0	-1.2691
CSMD1	4	0.50826	0.53574	0.960469	111	1	-0.41511
DLC1	4	0.85691	0.85826	0.991686	169	0	-1.0409
RNF43	3	0.44723	0.4579	0.958303	99	1	1.1832
ARID2	4	0.76445	0.76462	0.991686	151	0	-2.568
PABPC1	3	0.45755	0.46655	0.958303	101	1	-3.7135
STK11	4	0.43169	0.48443	0.960469	96	1	-0.60449
SORCS1	3	0.14818	0.23617	0.918315	49	1	-2.2722
ITPR3	4	0.37591	0.4497	0.958303	88	1	-0.85679
GCNT1	4	0.13704	0.22983	0.918315	45	2	1.3821
ASXL1	4	0.10131	0.18395	0.918315	36	1	-0.72405
ABLIM2	3	0.58674	0.58615	0.972032	120	0	-3.587
GATA6	4	0.082172	0.15934	0.918315	28	1	-1.1348
TGFBR1	4	0.79966	0.80066	0.991686	157	0	-0.85959
SMAD4	4	0.13976	0.23347	0.918315	47	2	0.71599
CALD1	4	0.090617	0.17015	0.918315	31	2	0.72735
EP300	4	0.64508	0.6469	0.980554	130	1	-1.3488
KLHDC4	4	0.90625	0.90664	0.996805	181	0	-1.692
EPCAM	4	0.78054	0.78069	0.991686	153	0	-0.52598
CDH10	4	0.50826	0.53574	0.960469	110	1	-0.86051
ADGRB3	4	0.10604	0.19006	0.918315	38	1	-0.84157
DNAH11	4	0.50826	0.53574	0.960469	109	1	-1.4554
OR1N2	4	0.52318	0.54661	0.963277	112	1	-0.70751
MSH4	4	0.15691	0.25538	0.918315	52	1	-1.6779
WWP2	4	0.082958	0.16023	0.918315	29	2	0.66494
ATP10A	4	0.8651	0.86599	0.991686	171	0	-0.59588
EPC1	4	0.67704	0.67683	0.991686	135	1	-0.88213
ZAN	4	0.73822	0.73839	0.991686	146	0	-0.32451
TET2	4	0.02538	0.063098	0.918315	10	2	1.2113
SPTB	4	0.41296	0.4726	0.959659	95	1	-1.9331
ABCA7	4	0.17276	0.27526	0.918315	56	2	0.48062
SMG1	4	0.82804	0.82977	0.991686	163	0	-2.0738
TPO	4	0.81316	0.81457	0.991686	160	0	-1.6774
MAGEA6	4	0.25739	0.3788	0.958303	77	2	-0.302
BUB1B	3	0.41278	0.43008	0.958303	94	1	-2.2798
PRICKLE1	4	0.71288	0.71324	0.991686	140	0	-0.33372
SLC6A15	4	0.40429	0.46711	0.958303	93	1	-0.67606
SIN3B	4	0.5435	0.56189	0.963277	115	1	-1.2489
NALCN	4	0.59538	0.60283	0.975311	123	1	-0.27375
FAT3	4	0.86738	0.86829	0.991686	173	0	-0.37846
ZNF638	3	0.18573	0.2687	0.918315	59	1	-1.0663
DNAH5	4	0.84201	0.84338	0.991686	165	0	-0.056755
DNAH7	4	0.63068	0.63333	0.980554	128	1	0.39122
CDC27	3	0.24796	0.30963	0.918315	73	1	-2.7023
KBTBD11	4	0.84835	0.84947	0.991686	167	0	0.062671
PCLO	4	0.038758	0.091943	0.918315	15	3	1.0052
DMD	3	0.39502	0.41694	0.958303	92	1	1.3043
MYCBP2	4	0.35396	0.43704	0.958303	85	1	-0.35327
SMAD3	4	0.1425	0.23712	0.918315	48	2	-0.0010802
CST1	4	0.75114	0.75119	0.991686	148	0	0.78482
GLI3	4	0.047956	0.11136	0.918315	20	2	0.51889
NOV	4	0.89297	0.8937	0.995398	178	0	-0.53091
BRCA1	3	0.45755	0.46655	0.958303	102	1	-0.63306
ZIM2	4	0.8685	0.86943	0.991686	174	0	-0.54898
PCDH17	4	0.48052	0.51644	0.960469	106	1	-0.43717
PALB2	4	0.72087	0.72142	0.991686	142	0	1.0451
SACS	3	0.59313	0.59299	0.975248	122	0	1.1984
LAMA1	4	0.78706	0.78751	0.991686	154	0	0.1053
MYO7B	4	0.89908	0.8995	0.995398	179	0	-0.19544
SPTA1	4	0.19256	0.29886	0.918315	62	2	0.4823
FLG	4	0.73633	0.73652	0.991686	145	0	-0.25068
FBN2	4	0.83547	0.83682	0.991686	164	0	-0.4441
PLXNB2	4	0.66134	0.66176	0.982757	134	1	0.4235
ZFHX4	4	0.62332	0.62651	0.980554	126	1	-0.19385
EVPL	4	0.87511	0.87588	0.991686	175	0	0.2337
RYR3	4	0.11254	0.19804	0.918315	40	2	0.20887
ADAMTS20	4	0.50826	0.53574	0.960469	107	1	-0.031987
SYNE1	4	0.25307	0.37331	0.958303	76	2	0.44848
CSMD3	4	0.5741	0.58603	0.972032	119	1	-0.04333
SCN5A	4	0.052902	0.12069	0.918315	23	1	0.42208
SEMA5B	4	0.65444	0.65535	0.980554	133	1	0.46102
CDH13	4	0.70473	0.70471	0.991686	138	0	0.59805
POLN	4	0.64978	0.65105	0.980554	132	1	0.44311
FMN2	4	0.44503	0.49274	0.960469	98	1	-0.17995
TLE4	4	0.60826	0.61337	0.979643	124	1	-0.66212
NUP210L	4	0.1574	0.25607	0.918315	54	2	-0.10808
ZNF804A	4	0.39376	0.46055	0.958303	91	1	0.52336
CTNNA2	4	0.31611	0.41629	0.958303	82	1	1.1676
ELN	4	0.78866	0.78904	0.991686	155	0	0.54281
OR10R2	4	0.033658	0.081095	0.918315	13	2	1.8537
AXIN1	4	0.0017651	0.0062964	0.417659	3	2	3.0306
SDK2	4	0.01298	0.034872	0.918315	7	3	2.0008
HIVEP1	4	0.12633	0.21604	0.918315	43	2	1.2092
RP1L1	4	0.36865	0.44591	0.958303	87	1	1.2727
ITGAE	4	0.077341	0.15318	0.918315	27	1	0.27411
LRRTM4	4	0.12014	0.20812	0.918315	42	1	0.39889
PPP1R3A	4	0.6108	0.61535	0.979643	125	1	0.92369
BCLAF1	4	0.15691	0.25538	0.918315	51	1	0.75514
SLC1A6	4	0.50826	0.53574	0.960469	108	1	0.79824
COL14A1	3	0.0096092	0.025998	0.862269	6	1	1.3497
FAT4	4	0.53051	0.55186	0.963277	113	1	0.60407
KDM6A	4	0.17863	0.28204	0.918315	58	2	1.2621
UNC13C	4	0.54918	0.56635	0.963277	116	1	0.82128
ARID1A	4	0.00086865	0.0031856	0.316964	2	3	4.0637
KALRN	4	0.68359	0.68299	0.991686	136	1	1.0356
PDZRN3	4	0.21088	0.32146	0.927119	68	2	1.3034
RAD54L	4	0.17471	0.27758	0.918315	57	2	1.8947
ATXN1	4	0.35766	0.43924	0.958303	86	1	0.57838
ADH1A	4	0.24877	0.36829	0.958303	74	2	1.5643
GCNT3	4	0.26648	0.38865	0.958303	79	1	0.70385
PMS2	4	0.62578	0.62871	0.980554	127	1	0.51095
DLG3	4	0.27257	0.39201	0.958303	80	1	1.0495
KIAA1024	4	0.043518	0.10168	0.918315	17	2	0.9337
MACF1	4	0.091777	0.17165	0.918315	32	2	1.5595
RBM10	4	0.066366	0.13839	0.918315	26	2	1.6884
GRIA3	4	0.043518	0.10168	0.918315	16	2	1.1487
POLQ	4	0.22699	0.3404	0.954072	70	2	1.1183
CELSR3	4	0.13867	0.23199	0.918315	46	2	1.1659
LOC441136	3	0.087907	0.15008	0.918315	30	1	0.99829
DISP2	4	0.19689	0.30453	0.918315	63	1	0.40692
IL2RG	4	0.20472	0.3138	0.918315	67	2	1.1083
ARHGEF4	4	0.028655	0.070317	0.918315	12	3	1.894
NF2	4	0.045871	0.10672	0.918315	18	3	2.4268
ACVR2A	4	0.22125	0.33374	0.948767	69	2	1.5175
APOB	4	0.64744	0.64892	0.980554	131	1	0.87423
DCSTAMP	4	0.037542	0.089301	0.918315	14	3	2.2602
FANCM	4	0.11765	0.20445	0.918315	41	2	1.5519
EGFLAM	4	0.34652	0.43311	0.958303	83	1	1.2786
TGFBR2	4	0.047243	0.10986	0.918315	19	3	1.3775
IRF6	4	0.20064	0.30888	0.918315	64	2	1.71
SLIT2	4	0.12944	0.22021	0.918315	44	1	0.93948
ACVR1B	4	0.027979	0.068891	0.918315	11	2	1.6029
MAP2K4	4	0.00041416	0.0014607	0.290675	1	2	3.7126
CACNA2D1	4	0.051507	0.11869	0.918315	22	3	1.788
TTN	4	0.062284	0.1329	0.918315	25	2	1.467
C2CD3	4	0.19055	0.29642	0.918315	61	2	1.5266
SMARCA4	4	0.022277	0.056278	0.918315	9	3	3.2849
KMT2C	4	0.24449	0.36299	0.958303	72	2	1.6676

## Sheet: Culture 4 in vivo screen rep 1
id	num	pos|score	pos|p-value	pos|fdr	pos|rank	pos|goodsgrna	pos|lfc
ROBO2	4	0.92916	0.92897	0.973564	186	0	-4.7042
CSMD3	4	0.70248	0.70246	0.973564	137	0	-3.2891
RYR3	4	0.93718	0.93704	0.973564	189	0	-6.9778
MAGEA6	4	0.88218	0.88269	0.973564	179	0	-6.6208
PPP1R3A	4	0.052374	0.11841	0.812568	29	2	-1.3887
ZFHX4	4	0.67051	0.67042	0.973564	127	1	-6.6711
SMARCA2	4	0.49832	0.52661	0.973564	94	1	-4.0609
ZNF804A	4	0.81209	0.81351	0.973564	158	0	-0.099855
FSIP2	4	0.98918	0.98879	0.988788	199	0	-3.5633
SYNE1	4	0.40783	0.46635	0.973564	84	1	0.72673
ST6GAL2	4	0.42482	0.47703	0.973564	86	1	-6.0074
SORCS1	4	0.9821	0.98149	0.986447	198	0	-4.2966
CTNNA2	4	0.50736	0.53296	0.973564	97	1	-4.4859
ROBO1	4	0.8716	0.87247	0.973564	178	0	-4.8151
OR10R2	4	0.78615	0.78642	0.973564	152	0	-1.8678
PBRM1	4	0.8471	0.84827	0.973564	168	0	-4.846
COL5A1	4	0.97059	0.96971	0.979559	197	0	-2.6516
BRCA2	4	0.086128	0.16323	0.918155	34	1	-3.845
CC2D2A	4	0.68999	0.68925	0.973564	133	0	-1.6011
EPC1	4	0.81354	0.81511	0.973564	159	0	-4.5245
PCDH18	4	0.858	0.85918	0.973564	172	0	-3.984
DNAH11	4	0.95955	0.95889	0.973564	196	0	-2.6577
CDH13	4	0.93123	0.93087	0.973564	187	0	-3.2244
EP300	4	0.95624	0.95576	0.973564	195	0	-1.181
ADH1A	4	0.95526	0.95494	0.973564	194	0	-1.4286
KDM6A	4	0.32098	0.41508	0.973564	73	1	-0.17787
SEPHS2	4	0.77054	0.77063	0.973564	150	0	-4.3735
SETD2	4	0.17652	0.27899	0.973564	52	2	-0.62793
TRIM42	4	0.85682	0.85815	0.973564	171	0	-3.0068
BUB1B	3	0.94578	0.94559	0.973564	191	0	-1.3718
FBN2	4	0.29393	0.39944	0.973564	70	1	-2.4473
PABPC1	4	0.60404	0.60899	0.973564	117	1	-3.0241
SMAD4	4	0.041564	0.097457	0.762553	25	2	0.4844
BCLAF1	4	0.25529	0.37612	0.973564	65	2	-2.2333
ARHGEF4	4	0.94735	0.9473	0.973564	192	0	-1.8277
ASXL1	4	0.012662	0.034014	0.61535	11	1	-3.4854
CALD1	4	0.79404	0.79486	0.973564	155	0	-2.2361
HMCN1	4	0.88918	0.88986	0.973564	180	0	-2.6626
TP53	4	0.64782	0.64876	0.973564	124	1	0.92116
DMD	4	0.58464	0.59293	0.973564	110	1	-3.1433
GRIA3	4	0.93589	0.93582	0.973564	188	0	-0.44392
DCSTAMP	4	0.8002	0.80114	0.973564	156	0	-1.9014
PCLO	4	0.83161	0.8331	0.973564	164	0	-3.1809
EGFLAM	4	0.062444	0.13156	0.844502	31	2	0.58541
FAT4	4	0.84957	0.85078	0.973564	169	0	-2.7177
PALB2	4	0.86493	0.86584	0.973564	176	0	-1.7658
DACH2	4	0.15542	0.25259	0.973564	50	2	-1.6065
UGDH	4	0.8382	0.83943	0.973564	166	0	-2.8003
FANCM	4	0.027697	0.068054	0.707589	17	1	0.19789
SMG1	4	0.68144	0.68078	0.973564	130	0	-3.4343
ITPR3	4	0.50134	0.52881	0.973564	95	1	-0.15777
PCDH15	4	0.62641	0.62865	0.973564	120	1	-2.7726
MYCBP2	4	0.062112	0.13109	0.844502	30	1	-2.5992
DLC1	4	0.78934	0.78982	0.973564	154	0	-2.1751
LAMA1	4	0.072038	0.14469	0.872505	33	2	-1.1472
MARK2	4	0.58464	0.59293	0.973564	114	1	-0.35109
OBSCN	4	0.63604	0.63794	0.973564	122	1	-2.8639
CHD4	4	0.89112	0.89191	0.973564	181	0	-3.0193
LRRTM4	4	0.014857	0.039229	0.650546	12	2	2.0457
GUCY1A2	4	0.69209	0.69154	0.973564	134	0	-1.6116
RYR1	4	0.21221	0.32256	0.973564	56	1	-1.1247
MYO7B	4	0.92116	0.92121	0.973564	184	0	-0.97556
TPO	4	0.25391	0.37425	0.973564	64	1	-1.8452
SLC1A6	4	0.94031	0.94024	0.973564	190	0	-1.1071
UNC13C	4	0.70858	0.70867	0.973564	138	0	-2.0047
ZNF638	4	0.77054	0.77063	0.973564	149	0	-1.8899
DCHS1	4	0.39397	0.45744	0.973564	82	1	-0.63781
LRP1B	4	0.8683	0.86925	0.973564	177	0	-1.5551
MSH2	4	0.0076118	0.022189	0.551959	8	1	-2.9349
DOCK3	3	0.5824	0.58215	0.973564	109	0	-2.1679
SPTB	4	0.51331	0.53741	0.973564	99	1	-1.4411
TP53BP2	4	0.69628	0.69605	0.973564	136	0	-1.6038
TGFBR1	4	0.094378	0.17373	0.918155	37	2	-0.63948
NOV	4	0.095604	0.17533	0.918155	38	1	-1.7932
LRFN5	4	0.94901	0.94898	0.973564	193	0	-1.8872
SEMA5B	4	0.14641	0.24164	0.973564	49	1	-1.3862
TLE4	4	0.68359	0.68299	0.973564	132	0	-1.5976
RYR2	4	0.35825	0.43602	0.973564	79	1	-0.97372
PEG3	4	0.090876	0.16914	0.918155	36	1	-0.7685
TGFBR2	4	0.0036863	0.012677	0.42047	6	3	2.7745
MLH1	4	0.84333	0.84467	0.973564	167	0	-0.99321
DLG3	4	0.011014	0.030275	0.60248	10	3	2.2524
DISP2	4	0.14188	0.23543	0.973564	48	1	-0.50754
CSMD1	4	0.9234	0.9234	0.973564	185	0	-2.339
TBX18	4	0.6141	0.61751	0.973564	119	1	-0.23113
EEF2	4	0.82344	0.8253	0.973564	162	0	-0.71229
FLG	4	0.59636	0.60242	0.973564	115	1	-1.5423
ABCA7	4	0.64314	0.64443	0.973564	123	1	-0.81269
SACS	4	0.91001	0.91043	0.973564	182	0	-0.3436
SLITRK5	4	0.91167	0.91212	0.973564	183	0	-0.43178
F8	4	0.38695	0.4528	0.973564	80	1	-1.3166
USP10	4	0.24044	0.35799	0.973564	60	2	0.519
LRRN3	4	0.53374	0.55253	0.973564	102	1	-0.3241
KMT2D	4	0.82756	0.82935	0.973564	163	0	-1.3409
COL14A1	4	0.54512	0.56142	0.973564	104	1	-1.3163
FMN2	4	0.53086	0.5503	0.973564	101	1	-0.65104
STK11	4	0.31333	0.41067	0.973564	72	1	-0.63884
SDK2	4	0.60657	0.61099	0.973564	118	1	-0.73251
RPA1	3	0.39028	0.41162	0.973564	81	1	-1.3948
SPI1	4	0.55352	0.56793	0.973564	106	1	-0.64656
ATXN1	4	0.74325	0.74354	0.973564	143	0	-0.76805
MTUS2	4	0.24467	0.36311	0.973564	62	2	0.82571
ARID1B	4	0.088194	0.16594	0.918155	35	2	1.5981
RASSF6	4	0.56726	0.57892	0.973564	108	1	-0.4425
ZNF536	4	0.76285	0.763	0.973564	147	0	-0.021123
KALRN	4	0.86265	0.86379	0.973564	175	0	-0.92424
GATA6	4	0.85917	0.86032	0.973564	173	0	-0.25196
CD86	4	0.45124	0.49466	0.973564	88	1	0.43406
DLEC1	4	0.75231	0.75228	0.973564	145	0	0.61032
TET2	4	0.81783	0.81955	0.973564	160	0	-1.6107
FANCC	4	0.83427	0.83577	0.973564	165	0	-0.53476
ITGAE	4	0.33232	0.42141	0.973564	75	1	-0.38757
HINFP	3	0.032188	0.066169	0.707589	20	2	2.4996
SLC6A15	4	0.74871	0.74889	0.973564	144	0	0.22713
RNF213	4	0.24255	0.36051	0.973564	61	2	1.3587
GCNT3	4	0.60149	0.60683	0.973564	116	1	-0.40841
POLN	4	0.85202	0.85342	0.973564	170	0	0.40178
MSH6	4	0.24571	0.36439	0.973564	63	1	-0.61995
FANCG	4	0.56453	0.57653	0.973564	107	1	-0.59378
NEB	4	0.21646	0.32772	0.973564	57	1	-0.35726
CDC27	4	0.028842	0.070626	0.707589	18	3	0.46587
CNTN5	4	0.7244	0.72511	0.973564	140	0	-1.2613
IRF6	4	0.44144	0.48768	0.973564	87	1	-0.49931
PRKCG	4	0.32477	0.41731	0.973564	74	1	1.2779
SMAD3	4	0.16594	0.26599	0.973564	51	2	1.1384
SCN5A	4	0.80917	0.81049	0.973564	157	0	-0.46159
FBXW7	4	0.67492	0.67479	0.973564	128	1	-0.63353
ADAMTS20	4	0.78775	0.78811	0.973564	153	0	-0.46085
SIN3B	4	0.037625	0.08941	0.741361	24	2	0.53276
ARID2	3	0.68199	0.68148	0.973564	131	0	0.59964
OVCH1	4	0.63365	0.63543	0.973564	121	1	0.49259
BRCA1	4	0.58464	0.59293	0.973564	111	1	-1.0261
CYFIP1	4	0.46411	0.50285	0.973564	90	1	-0.62956
ATP10A	4	0.7377	0.73791	0.973564	142	0	-0.12055
TTN	4	0.47987	0.51355	0.973564	93	1	-0.033894
MAP2K4	4	0.20125	0.30917	0.973564	55	2	0.37661
BICRA	4	0.029064	0.071115	0.707589	19	2	1.674
RAD54L	4	0.11434	0.19924	0.927692	41	2	0.18717
TNR	4	0.22996	0.34415	0.973564	59	2	0.80845
DPP6	4	0.024048	0.060097	0.707589	16	3	1.7387
MACF1	4	0.017693	0.046158	0.706578	13	2	1.6263
WWP2	4	0.34723	0.42973	0.973564	77	1	-0.095934
SPTA1	4	0.10031	0.18121	0.924629	39	2	0.4004
ATM	4	0.55073	0.56575	0.973564	105	1	0.14883
DOCK2	4	0.71059	0.7108	0.973564	139	0	0.16287
KMT2C	4	0.13818	0.23042	0.973564	47	2	1.2161
ZIM2	4	0.47674	0.5112	0.973564	92	1	-0.31011
PMS2	4	0.77639	0.77651	0.973564	151	0	0.015128
RBM10	4	0.13639	0.22822	0.973564	46	2	0.59147
PRICKLE1	4	0.75586	0.75565	0.973564	146	0	-0.14824
IL2RG	3	0.67662	0.67626	0.973564	129	0	0.19831
ABLIM2	4	0.0025421	0.0088089	0.399405	4	2	2.1797
OR1N2	4	0.2821	0.3931	0.973564	69	1	-0.17706
ZAN	4	0.35092	0.43181	0.973564	78	1	-1.0079
RNF43	4	0.032671	0.079071	0.710361	21	2	1.3881
KBTBD11	4	0.42145	0.47497	0.973564	85	1	0.26838
C2CD3	4	0.81925	0.82094	0.973564	161	0	0.46154
POLQ	4	0.066952	0.13767	0.85612	32	2	0.74244
MYH2	4	0.0069246	0.020325	0.551959	7	3	2.335
APOB	4	0.047477	0.11036	0.784332	28	2	0.84605
C4orf50	4	0.53946	0.55697	0.973564	103	1	0.53431
FBLN2	4	0.17761	0.28025	0.973564	53	1	0.62314
FMNL3	4	0.33607	0.42365	0.973564	76	1	0.33418
PLXNB2	4	0.11892	0.20501	0.927692	43	2	1.7578
KIAA1024	4	0.8615	0.86248	0.973564	174	0	0.30609
NUP210L	4	0.033013	0.079649	0.710361	22	2	0.95022
NRG2	4	0.45448	0.49671	0.973564	89	1	0.7524
NALCN	4	0.11553	0.20064	0.927692	42	2	1.2512
CST1	4	0.25799	0.37943	0.973564	67	1	0.82082
MSH4	3	0.12947	0.20981	0.927844	45	1	0.62007
DNAH5	4	0.47203	0.50811	0.973564	91	1	0.06794
GCNT1	4	0.25743	0.37884	0.973564	66	2	1.2745
EPCAM	3	0.50563	0.50748	0.973564	96	1	0.49968
ACSM3	4	0.51034	0.53522	0.973564	98	1	0.78277
NRXN1	4	0.73583	0.73601	0.973564	141	0	0.38195
NBEA	4	0.76458	0.76472	0.973564	148	0	0.4398
CDH10	4	0.19723	0.30439	0.973564	54	2	-0.055464
DNAH7	4	0.58464	0.59293	0.973564	112	1	-0.36789
HIVEP1	4	0.58464	0.59293	0.973564	113	1	-0.011619
FAT3	4	0.65931	0.65957	0.973564	125	1	-0.033644
KLHDC4	4	0.69419	0.69371	0.973564	135	0	0.64571
ESCO2	3	0.29817	0.34267	0.973564	71	1	0.32139
EVPL	4	0.6683	0.66834	0.973564	126	1	0.67633
CACNA2D1	4	0.10639	0.1893	0.927692	40	2	0.74612
AXIN1	4	0.022705	0.056996	0.707589	15	2	2.2313
CELSR3	4	0.11897	0.20512	0.927692	44	2	1.0691
PCDH17	4	0.021846	0.055092	0.707589	14	2	1.9483
ADGRB3	4	0.27413	0.38841	0.973564	68	1	0.91974
PDZRN3	4	0.51922	0.54172	0.973564	100	1	0.44914
ELN	4	0.22166	0.33404	0.973564	58	2	1.2838
RP1L1	4	0.40093	0.46181	0.973564	83	1	1.1588
GLI3	4	0.034186	0.082102	0.710361	23	3	1.6901
LOC441136	3	0.010571	0.028391	0.60248	9	3	1.5194
SLIT2	4	0.047279	0.10994	0.784332	27	3	1.7306
ACVR2A	4	0.042627	0.09963	0.762553	26	3	1.9541
ACVR1B	4	0.0029064	0.010035	0.399405	5	4	1.9667
ARID1A	4	0.00059	0.0021287	0.141204	3	4	3.7945
NF2	4	0.00024664	0.00078268	0.077877	2	4	2.7554
SMARCA4	4	2.5796e-06	4.9852e-06	0.000992	1	4	4.2743

## Sheet: Culture 4 in vivo screen rep 2
id	num	pos|score	pos|p-value	pos|fdr	pos|rank	pos|goodsgrna	pos|lfc
SETD2	4	0.32098	0.34252	0.969312	68	1	-6.1083
CSMD3	4	0.80769	0.80847	0.981937	162	0	-6.3768
MTUS2	4	0.29001	0.31838	0.969312	61	1	-2.4015
PRKCG	4	0.97501	0.97563	0.98665	195	0	-5.8076
FLG	4	0.99424	0.99461	0.994611	199	0	-4.9562
MSH6	4	0.15989	0.22616	0.969312	45	1	0.52562
KDM6A	4	0.58857	0.58815	0.969312	112	0	-2.8451
RYR3	4	0.54512	0.54378	0.969312	103	0	0.89809
ST6GAL2	4	0.70858	0.70818	0.969312	145	0	-3.3811
RNF213	4	0.51331	0.51225	0.969312	98	0	-5.0097
CDH13	4	0.98491	0.98547	0.990445	198	0	-3.8183
NRG2	4	0.88115	0.88251	0.981937	175	0	0.15432
USP10	4	0.39397	0.40071	0.969312	80	1	-2.5001
FBLN2	4	0.97596	0.97673	0.98665	197	0	-1.3777
FMNL3	4	0.97565	0.97638	0.98665	196	0	-2.9857
COL5A1	4	0.97469	0.97527	0.98665	194	0	-2.7085
DACH2	4	0.066952	0.11632	0.962783	22	2	-1.8997
FANCC	4	0.20795	0.25992	0.969312	49	1	0.38975
HMCN1	4	0.96874	0.96924	0.98665	193	0	-3.7144
ATM	4	0.96352	0.96377	0.98665	192	0	-3.3663
WWP2	4	0.95862	0.95876	0.98665	191	0	-2.585
MYCBP2	4	0.77639	0.7769	0.974138	158	0	-4.541
PMS2	4	0.95526	0.95546	0.98665	190	0	-1.8508
BRCA1	4	0.32098	0.34252	0.969312	67	1	-0.73534
GATA6	4	0.86493	0.86583	0.981937	172	0	-2.41
SEPHS2	4	0.62762	0.6273	0.969312	121	0	-3.412
PABPC1	4	0.48607	0.48443	0.969312	93	1	-4.0154
KLHDC4	4	0.49528	0.49364	0.969312	95	1	-0.23233
DCSTAMP	4	0.94273	0.94249	0.98665	189	0	-0.82183
ZNF638	4	0.62762	0.6273	0.969312	123	0	-2.9028
SMG1	4	0.90832	0.9086	0.981937	181	0	-4.4273
DNAH11	4	0.858	0.85896	0.981937	170	0	-2.7634
UGDH	4	0.57266	0.57233	0.969312	108	0	-2.1813
ARHGEF4	4	0.85202	0.853	0.981937	169	0	-2.3515
DOCK3	3	0.92048	0.91879	0.981937	185	0	-4.4525
CELSR3	4	0.12359	0.19993	0.969312	40	1	0.15058
ADAMTS20	4	0.8395	0.8403	0.981937	167	0	-3.2132
TP53	4	0.81641	0.81805	0.981937	163	0	-1.7581
GCNT3	4	0.57534	0.57498	0.969312	109	0	-2.0482
KBTBD11	4	0.66607	0.66557	0.969312	133	0	-0.49545
GUCY1A2	4	0.75231	0.75237	0.973882	153	0	-2.9125
SMARCA2	4	0.87377	0.87502	0.981937	173	0	-1.4152
CHD4	4	0.91492	0.91494	0.981937	183	0	-2.5799
SMAD4	4	0.35092	0.36621	0.969312	71	1	-1.2044
ZNF536	4	0.89112	0.8923	0.981937	177	0	-1.9028
SPTB	4	0.6683	0.66795	0.969312	134	0	-1.9496
ZIM2	4	0.55629	0.55515	0.969312	106	0	-1.2128
C2CD3	4	0.92191	0.92199	0.981937	186	0	-2.7383
FBN2	4	0.39046	0.39784	0.969312	79	1	-1.9345
SORCS1	4	0.095604	0.15848	0.962783	32	1	-1.9824
LRRTM4	4	0.42482	0.42777	0.969312	86	1	1.1339
CDC27	4	0.044987	0.083598	0.962783	16	2	-2.9899
OR10R2	4	0.36552	0.37764	0.969312	74	1	-0.04624
BCLAF1	4	0.11553	0.18771	0.969312	38	2	-1.3267
EEF2	4	0.92414	0.92424	0.981937	187	0	-1.4719
PCDH18	4	0.9204	0.92057	0.981937	184	0	-2.0557
ABCA7	4	0.085162	0.14348	0.962783	27	2	-0.99398
F8	4	0.012804	0.033247	0.628224	10	2	1.0964
TP53BP2	4	0.10968	0.17975	0.966779	37	1	-1.6197
FAT4	4	0.7469	0.7467	0.973882	152	0	-1.9989
ASXL1	4	0.14188	0.21435	0.969312	42	1	-1.0694
KMT2D	4	0.8471	0.84822	0.981937	168	0	-0.93564
PCLO	4	0.40783	0.41248	0.969312	81	1	-1.889
CD86	4	0.23743	0.28022	0.969312	54	1	1.2366
CST1	4	0.90575	0.90605	0.981937	180	0	-1.3983
CTNNA2	4	0.19937	0.254	0.969312	48	1	-1.754
DLG3	4	0.090876	0.1516	0.962783	29	1	1.0672
EPCAM	3	0.70455	0.70431	0.969312	144	0	-2.3437
RYR2	4	0.73016	0.72984	0.969312	148	0	-0.95449
TGFBR2	4	0.50436	0.50296	0.969312	96	1	1.0177
FSIP2	4	0.071774	0.12328	0.962783	24	1	-1.9371
SMAD3	4	0.099119	0.16393	0.962783	33	2	2.1277
LRP1B	4	0.91331	0.91338	0.981937	182	0	-1.4711
MLH1	4	0.79091	0.79138	0.978168	161	0	-1.7377
MARK2	4	0.32098	0.34252	0.969312	65	1	-0.84626
FMN2	4	0.047477	0.087217	0.962783	17	1	-1.4164
TBX18	4	0.64079	0.64067	0.969312	126	0	0.86654
HINFP	3	0.69773	0.69751	0.969312	141	0	-2.3485
ZFHX4	4	0.077765	0.13242	0.962783	25	2	1.1072
DLEC1	4	0.41467	0.41866	0.969312	83	1	-1.0598
ROBO2	4	0.92775	0.92766	0.981937	188	0	-0.39278
MSH2	4	0.38341	0.39215	0.969312	77	1	-1.8679
KALRN	4	0.6771	0.67675	0.969312	137	0	-0.90511
ATXN1	4	0.90489	0.90527	0.981937	179	0	-0.48807
PCDH15	4	0.61659	0.61544	0.969312	118	0	-1.6027
ELN	4	0.90135	0.90183	0.981937	178	0	-1.1922
GLI3	4	0.011577	0.030535	0.628224	9	3	2.0426
ATP10A	4	0.86034	0.86139	0.981937	171	0	-0.93351
MYH2	4	0.15542	0.22318	0.969312	44	1	-1.9518
DLC1	4	0.091266	0.15223	0.962783	30	2	0.82914
STK11	4	0.72825	0.7282	0.969312	147	0	-0.27703
SPTA1	4	0.30562	0.33002	0.969312	64	1	-1.0767
MAGEA6	4	0.82756	0.82881	0.981937	165	0	-0.95432
ITGAE	4	0.73395	0.73357	0.969312	150	0	-1.1307
FBXW7	4	0.43484	0.43656	0.969312	87	1	0.049817
TTN	4	0.65245	0.65259	0.969312	131	0	-1.4498
CC2D2A	4	0.36189	0.37457	0.969312	73	1	-0.63422
ROBO1	4	0.21221	0.26283	0.969312	50	1	0.55624
TPO	4	0.23327	0.27725	0.969312	53	1	-1.0511
OVCH1	4	0.13277	0.20839	0.969312	41	1	-0.25934
CSMD1	4	0.16435	0.22911	0.969312	46	1	-1.0559
PBRM1	4	0.37272	0.38336	0.969312	75	1	-0.1826
SLC6A15	4	0.47045	0.46959	0.969312	92	1	-0.94586
SDK2	4	0.75586	0.75571	0.973882	154	0	-0.81146
ESCO2	3	0.41464	0.412	0.969312	82	0	-0.81462
DNAH7	4	0.29001	0.31838	0.969312	62	1	-0.60617
FAT3	4	0.88522	0.88634	0.981937	176	0	-0.48355
PEG3	4	0.45124	0.45205	0.969312	89	1	0.82711
ABLIM2	4	0.10886	0.17861	0.966779	36	2	-0.57785
FANCM	4	0.0025421	0.0076922	0.510251	3	1	0.17739
BRCA2	4	0.067859	0.1176	0.962783	23	2	1.4365
OBSCN	4	0.67272	0.67237	0.969312	136	0	-0.4172
C4orf50	4	0.77804	0.77833	0.974138	159	0	0.62279
SYNE1	4	0.55905	0.55821	0.969312	107	0	0.79016
SLC1A6	4	0.88012	0.88141	0.981937	174	0	0.22351
RASSF6	4	0.73206	0.7318	0.969312	149	0	-0.87046
TGFBR1	4	0.16879	0.23261	0.969312	47	1	0.83351
MAP2K4	4	0.22069	0.26863	0.969312	51	1	-0.20672
APOB	4	0.42145	0.42484	0.969312	85	1	-0.13112
FANCG	4	0.68574	0.68503	0.969312	139	0	-0.16511
NEB	4	0.66157	0.66137	0.969312	132	0	0.0033468
ARID2	4	0.29001	0.31838	0.969312	63	1	0.41802
UNC13C	4	0.83295	0.83395	0.981937	166	0	-0.2009
TET2	4	0.6116	0.6106	0.969312	116	0	-0.19234
TNR	4	0.24571	0.28597	0.969312	56	1	0.52103
SCN5A	4	0.76285	0.76345	0.973882	156	0	-0.16735
MYO7B	4	0.69209	0.69164	0.969312	140	0	-0.0034398
ADH1A	4	0.70248	0.70234	0.969312	142	0	0.35258
COL14A1	3	0.77438	0.77326	0.974138	157	0	-0.26064
DMD	4	0.083747	0.14125	0.962783	26	1	0.73749
SPI1	4	0.59118	0.59099	0.969312	113	0	-0.12989
RPA1	3	0.38753	0.38593	0.969312	78	1	-0.81168
BICRA	4	0.2291	0.27454	0.969312	52	1	0.43577
SEMA5B	4	0.092817	0.15445	0.962783	31	2	1.4083
BUB1B	3	0.024605	0.045889	0.652282	14	1	-0.3779
NOV	4	0.58332	0.58304	0.969312	110	0	-0.77856
TRIM42	4	0.014857	0.037883	0.628224	12	2	1.1073
EGFLAM	4	0.50736	0.50601	0.969312	97	1	0.60302
IL2RG	3	0.6156	0.61419	0.969312	117	0	0.050997
LRRN3	4	0.33607	0.35442	0.969312	70	1	0.45785
LOC441136	2	0.63862	0.63933	0.969312	125	0	-0.74427
DNAH5	4	0.62762	0.6273	0.969312	122	0	-0.71882
EVPL	4	0.8262	0.82734	0.981937	164	0	-0.21408
RAD54L	4	0.10233	0.16933	0.962783	35	2	0.46591
DOCK2	4	0.53374	0.53266	0.969312	100	0	0.53595
RYR1	4	0.45448	0.45512	0.969312	90	1	0.40666
LAMA1	4	0.78455	0.78485	0.976159	160	0	0.030568
TLE4	4	0.27012	0.30306	0.969312	60	1	0.76637
PALB2	4	0.24982	0.2887	0.969312	57	1	0.26998
CYFIP1	4	0.60404	0.60297	0.969312	115	0	0.23863
SLITRK5	4	0.086673	0.14563	0.962783	28	2	0.98003
EP300	4	0.67051	0.67005	0.969312	135	0	0.51331
EPC1	4	0.052374	0.094426	0.962783	18	1	1.4546
POLN	4	0.63365	0.63302	0.969312	124	0	0.53686
LRFN5	4	0.52797	0.52713	0.969312	99	0	-0.11105
CNTN5	4	0.62762	0.6273	0.969312	120	0	-0.52754
DPP6	4	0.062112	0.10911	0.962783	20	1	1.2684
RNF43	4	0.0076118	0.020574	0.628224	6	2	1.8316
SLIT2	4	0.55073	0.54927	0.969312	105	0	1.2214
PPP1R3A	4	0.37986	0.38907	0.969312	76	1	0.68338
ZNF804A	4	0.76112	0.7616	0.973882	155	0	0.28094
NALCN	4	0.037625	0.072809	0.962783	15	1	1.4092
ZAN	4	0.54793	0.54669	0.969312	104	0	0.30007
PRICKLE1	4	0.64314	0.64317	0.969312	127	0	0.22418
ITPR3	4	0.65014	0.65019	0.969312	130	0	0.10799
SIN3B	4	0.25391	0.29146	0.969312	58	1	0.25927
GCNT1	4	0.35459	0.3689	0.969312	72	1	0.76976
CALD1	4	0.73583	0.73551	0.969312	151	0	0.42784
PLXNB2	4	0.62152	0.62076	0.969312	119	0	0.79309
ACVR1B	4	0.60149	0.60046	0.969312	114	0	1.1776
NRXN1	4	0.41807	0.42175	0.969312	84	1	0.80405
GRIA3	4	0.70452	0.70427	0.969312	143	0	1.1443
SACS	4	0.057215	0.10178	0.962783	19	2	1.7216
KIAA1024	4	0.67928	0.67881	0.969312	138	0	0.62104
ACVR2A	4	0.53661	0.53541	0.969312	101	0	0.78153
NUP210L	4	0.0088496	0.023655	0.628224	7	2	1.252
POLQ	4	0.10031	0.16593	0.962783	34	1	1.2324
AXIN1	4	0.24158	0.28315	0.969312	55	1	0.60623
ACSM3	4	0.017693	0.042629	0.652282	13	1	1.2119
KMT2C	4	0.25799	0.29427	0.969312	59	1	2.0571
PCDH17	4	0.0075123	0.020355	0.628224	5	2	2.3699
RBM10	4	0.71459	0.71437	0.969312	146	0	0.46925
DCHS1	4	0.64782	0.64772	0.969312	129	0	0.44404
DISP2	4	0.46729	0.46667	0.969312	91	1	0.31297
MSH4	4	0.01047	0.027504	0.628224	8	3	1.6764
ARID1B	4	0.013473	0.034872	0.628224	11	3	2.1162
IRF6	4	0.49222	0.49052	0.969312	94	1	1.3909
OR1N2	4	0.5423	0.5408	0.969312	102	0	0.83
CDH10	4	0.14867	0.21884	0.969312	43	1	1.1769
MACF1	4	0.063781	0.11153	0.962783	21	2	1.4162
CACNA2D1	4	0.12063	0.1955	0.969312	39	2	1.5738
NBEA	4	0.58595	0.5856	0.969312	111	0	0.89526
RP1L1	4	0.64549	0.64575	0.969312	128	0	1.3609
HIVEP1	4	0.32098	0.34252	0.969312	66	1	0.64626
PDZRN3	4	0.44799	0.44898	0.969312	88	1	1.2931
ADGRB3	4	0.33232	0.35133	0.969312	69	1	0.91832
ARID1A	4	0.00069161	0.0027668	0.275298	2	2	3.9854
NF2	4	0.0047286	0.013166	0.628224	4	3	3.6446
SMARCA4	4	0.0005343	0.0021486	0.275298	1	4	4.059

## Sheet: Culture 1 in vitro screen
id	num	pos|score	pos|p-value	pos|fdr	pos|rank	pos|goodsgrna	pos|lfc
TP53BP2	4	0.63531	0.635	0.970613	127	0	-6.4944
PCDH18	4	0.89669	0.89738	0.97819	182	0	-10.139
ATM	4	0.99667	0.99676	0.996765	199	0	-9.6323
SEMA5B	4	0.82449	0.82585	0.97819	165	0	-10.627
ARID1A	4	0.99213	0.99266	0.996765	198	0	-9.8352
RBM10	4	0.64279	0.64283	0.970613	130	0	-9.4446
FANCM	4	0.2311	0.25166	0.96575	47	1	-5.3583
GLI3	4	0.99021	0.99089	0.996765	197	0	-9.9878
PRICKLE1	4	0.15359	0.19142	0.96575	36	1	-10.505
NUP210L	4	0.81105	0.81213	0.97819	160	0	-9.6342
POLN	4	0.98242	0.98307	0.996765	196	0	-10.171
DCHS1	4	0.9815	0.98206	0.996765	195	0	-8.8863
LAMA1	4	0.97275	0.97331	0.996765	194	0	-9.9911
CALD1	4	0.7588	0.75884	0.97819	153	0	-6.2734
RASSF6	4	0.53306	0.53198	0.96575	107	0	-9.1195
OR1N2	4	0.80951	0.81042	0.97819	159	0	-9.1242
MSH6	3	0.86256	0.86156	0.97819	175	0	-9.4914
PABPC1	4	0.97203	0.97259	0.996765	193	0	-8.3201
PEG3	3	0.93651	0.93494	0.97819	190	0	-10.58
MSH2	4	0.1004	0.15264	0.94925	30	1	-9.6685
MACF1	4	0.72994	0.72966	0.970613	147	0	-9.9545
PBRM1	4	0.085469	0.14203	0.934108	28	1	-8.8349
LRP1B	3	0.96274	0.96148	0.996533	192	0	-8.8331
DISP2	4	0.6598	0.65969	0.970613	133	0	-6.0511
EPCAM	4	0.16767	0.20221	0.96575	37	1	-9.0579
GUCY1A2	4	0.45612	0.45449	0.96575	90	0	-9.7503
CSMD3	3	0.34571	0.34371	0.96575	67	0	-10.115
TGFBR2	4	0.072885	0.12315	0.934108	26	1	-8.9724
DLC1	4	0.7029	0.70276	0.970613	141	0	-9.5511
HMCN1	4	0.93883	0.93887	0.97819	191	0	-8.537
ATP10A	4	0.29496	0.30373	0.96575	55	1	-8.7777
RYR2	4	0.8492	0.85021	0.97819	171	0	-9.4654
CSMD1	4	0.60287	0.60177	0.96575	123	0	-9.6014
HIVEP1	4	0.39979	0.39762	0.96575	76	1	-6.2329
FANCG	4	0.81712	0.81885	0.97819	163	0	-8.37
ADGRB3	4	0.2267	0.2484	0.96575	45	1	-9.4414
ST6GAL2	4	0.19986	0.22743	0.96575	41	1	-6.3774
UGDH	4	0.93409	0.93402	0.97819	189	0	-8.8464
LRFN5	3	0.34874	0.34655	0.96575	68	0	-9.8515
RYR3	2	0.916	0.91672	0.97819	186	0	-9.1209
F8	4	0.84395	0.84495	0.97819	169	0	-4.6719
ARHGEF4	4	0.49247	0.49052	0.96575	97	0	-8.7907
RP1L1	4	0.35476	0.3563	0.96575	69	1	-4.8643
ZFHX4	3	0.91101	0.9093	0.97819	184	0	-9.0252
ADH1A	4	0.85807	0.85906	0.97819	173	0	-8.7043
NBEA	4	0.38133	0.38036	0.96575	72	1	-0.70864
FMNL3	4	0.92378	0.92384	0.97819	187	0	-7.8463
SORCS1	4	0.67848	0.67798	0.970613	137	0	-5.7819
LRRN3	2	0.89287	0.89354	0.97819	180	0	-9.2344
RNF213	4	0.59341	0.59324	0.96575	121	0	-5.8156
CC2D2A	4	0.58517	0.58479	0.96575	119	0	-4.9119
FAT4	4	0.60287	0.60177	0.96575	122	0	-5.4455
KDM6A	3	0.88286	0.8821	0.97819	178	0	-9.3631
TP53	4	0.8593	0.86027	0.97819	174	0	-8.5932
PCDH17	4	0.88969	0.89078	0.97819	179	0	-8.4764
ATXN1	4	0.73591	0.73563	0.970613	150	0	-5.1518
BRCA1	3	0.87995	0.87933	0.97819	177	0	-9.0873
FLG	4	0.5768	0.57639	0.96575	116	0	-8.4951
ADAMTS20	4	0.77844	0.77872	0.97819	156	0	-8.917
FAT3	4	0.72387	0.72384	0.970613	146	0	-7.865
SPTA1	4	0.59067	0.59033	0.96575	120	0	-4.1788
PCDH15	4	0.70719	0.70682	0.970613	142	0	-8.7554
ACSM3	3	0.56615	0.56404	0.96575	114	0	-9.3727
BICRA	4	0.4493	0.44721	0.96575	88	0	-0.38706
DLG3	4	0.49888	0.49709	0.96575	98	0	-6.6126
DMD	4	0.02388	0.046707	0.688421	12	1	-8.3687
SETD2	2	0.84245	0.84267	0.97819	167	0	-9.2997
C2CD3	4	0.26568	0.27872	0.96575	51	1	-4.3703
IL2RG	4	0.55679	0.55563	0.96575	112	0	-8.8565
FBLN2	4	0.37004	0.37025	0.96575	71	1	-8.1566
IRF6	4	0.72183	0.72173	0.970613	145	0	-8.2074
SLC6A15	4	0.064264	0.10998	0.875437	25	2	0.06652
SACS	4	0.75695	0.75681	0.97819	152	0	-8.3755
DNAH11	4	0.39246	0.39046	0.96575	75	1	-7.8728
ESCO2	4	0.5285	0.52757	0.96575	105	0	-6.1497
OBSCN	3	0.57982	0.57767	0.96575	117	0	-8.8654
PDZRN3	4	0.81861	0.82025	0.97819	164	0	-7.9027
SYNE1	4	0.45272	0.451	0.96575	89	0	-7.7756
SIN3B	4	0.73294	0.7325	0.970613	149	0	-5.8401
TRIM42	4	0.65015	0.65021	0.970613	132	0	-7.8996
KIAA1024	4	0.044744	0.07942	0.790228	20	1	-0.091978
SMG1	4	0.64031	0.6401	0.970613	129	0	-8.023
MYCBP2	3	0.73219	0.73161	0.970613	148	0	-7.9885
RNF43	3	0.4157	0.41302	0.96575	80	0	-8.536
SLIT2	4	0.41067	0.40822	0.96575	78	1	-2.9033
POLQ	4	0.60287	0.60177	0.96575	124	0	-5.3483
FANCC	3	0.44332	0.44103	0.96575	86	0	-4.0271
ASXL1	3	0.11015	0.13352	0.934108	31	1	-8.373
EP300	4	0.85683	0.85783	0.97819	172	0	-7.6379
CYFIP1	4	0.8141	0.81556	0.97819	161	0	-8.051
DACH2	4	0.32735	0.33227	0.96575	63	1	-4.7604
GRIA3	3	0.73716	0.73649	0.970613	151	0	-8.3537
KLHDC4	4	0.40706	0.40453	0.96575	77	1	-5.5164
CST1	4	0.12488	0.17046	0.96575	32	1	-3.6731
PPP1R3A	4	0.01332	0.029926	0.688421	7	1	-4.5627
NRXN1	4	0.84262	0.84364	0.97819	168	0	-7.6938
KALRN	3	0.81519	0.81411	0.97819	162	0	-8.0329
SLC1A6	4	0.13453	0.17765	0.96575	34	1	-4.3413
MYH2	4	0.0026747	0.0078119	0.388641	4	1	-7.0778
CNTN5	4	0.92833	0.92818	0.97819	188	0	-6.8669
CTNNA2	4	0.03956	0.071603	0.749948	19	1	-5.8994
MAGEA6	4	0.23549	0.25492	0.96575	48	1	-6.4928
SPTB	4	0.63026	0.62984	0.970613	126	0	-5.1083
ZIM2	4	0.76788	0.76841	0.97819	154	0	-5.9773
SDK2	4	0.70931	0.70899	0.970613	143	0	-5.053
ACVR2A	3	0.77476	0.77371	0.97819	155	0	-8.1359
HINFP	2	0.13313	0.13716	0.934108	33	1	-3.865
CACNA2D1	4	0.44587	0.44389	0.96575	87	0	-6.4754
ARID2	4	0.46622	0.46444	0.96575	92	0	-4.9755
SPI1	4	0.486	0.4839	0.96575	96	0	-4.9152
MLH1	4	0.87908	0.88043	0.97819	176	0	-6.8759
EEF2	4	0.080451	0.13485	0.934108	27	1	-4.7013
MARK2	3	0.8424	0.84241	0.97819	166	0	-6.7264
SMARCA2	4	0.548	0.54678	0.96575	110	0	-6.2901
SMAD4	4	0.90701	0.9072	0.97819	183	0	-5.5585
PALB2	3	0.84704	0.84691	0.97819	170	0	-7.3888
FBXW7	4	0.27834	0.28956	0.96575	53	1	-2.5999
ZNF536	4	0.060172	0.10344	0.875437	23	1	-0.67379
NALCN	4	0.78863	0.78888	0.97819	158	0	-4.8609
OVCH1	4	0.31534	0.32126	0.96575	59	1	-4.7218
MAP2K4	4	0.66454	0.66402	0.970613	134	0	-4.7617
ARID1B	4	0.3392	0.34269	0.96575	64	1	-4.6294
TET2	3	0.28971	0.28934	0.96575	54	1	-0.93862
NEB	4	0.29907	0.30716	0.96575	56	1	-4.97
TPO	4	0.48275	0.48066	0.96575	95	0	-5.5055
PMS2	4	0.025013	0.048432	0.688421	13	2	0.83805
PCLO	4	0.47288	0.47079	0.96575	94	0	-6.1131
CDH10	4	0.27414	0.28572	0.96575	52	1	-3.567
GCNT1	4	0.91571	0.9156	0.97819	185	0	-6.8801
DCSTAMP	4	0.68753	0.68686	0.970613	139	0	-4.1427
RAD54L	4	0.68076	0.68025	0.970613	138	0	-1.1438
GATA6	4	0.4214	0.41902	0.96575	82	1	-3.9403
ACVR1B	4	0.78528	0.78547	0.97819	157	0	-2.0671
ROBO1	4	0.30724	0.31382	0.96575	57	1	-5.2134
ZNF804A	4	0.5285	0.52757	0.96575	106	0	-6.8312
DOCK3	4	0.56545	0.56471	0.96575	113	0	-0.2708
SLITRK5	4	0.14885	0.18811	0.96575	35	1	-4.1033
EPC1	4	0.46287	0.4613	0.96575	91	0	-1.5104
STK11	4	0.34312	0.34617	0.96575	66	1	-4.1643
ROBO2	4	0.38505	0.38395	0.96575	73	1	-2.8303
KMT2D	4	0.053345	0.092601	0.857639	21	2	-2.9929
DNAH5	3	0.0026671	0.0069943	0.388641	3	2	6.5145
USP10	4	0.71143	0.71111	0.970613	144	0	-4.0309
CDC27	3	0.19637	0.20559	0.96575	40	1	0.0096211
TGFBR1	3	0.31498	0.31354	0.96575	58	1	-2.9133
ELN	4	0.55387	0.5527	0.96575	111	0	-2.0178
C4orf50	3	0.57074	0.56875	0.96575	115	0	-0.98405
CELSR3	4	0.35861	0.35972	0.96575	70	1	-3.6562
DLEC1	4	0.63781	0.63763	0.970613	128	0	-4.1502
LOC441136	4	0.31936	0.32494	0.96575	60	1	-1.9757
WWP2	4	0.090466	0.14551	0.934108	29	1	-0.62344
RPA1	2	0.32549	0.32546	0.96575	62	0	-3.5654
COL5A1	4	0.017175	0.036148	0.688421	9	2	-1.4725
TBX18	3	0.23731	0.24095	0.96575	49	1	-0.58389
SEPHS2	2	0.17742	0.17949	0.96575	39	1	-2.9363
SCN5A	3	0.47269	0.47057	0.96575	93	0	-2.4963
NOV	4	0.22227	0.24482	0.96575	44	1	-0.21287
TNR	4	0.17233	0.20614	0.96575	38	1	-2.7053
DOCK2	4	0.030961	0.057884	0.715664	15	2	-0.83492
CHD4	4	0.0043551	0.01195	0.475595	5	2	0.61018
CDH13	3	0.3212	0.31956	0.96575	61	1	-2.3553
LRRTM4	3	0.22721	0.2326	0.96575	46	1	-2.6067
DNAH7	4	0.62258	0.62191	0.970613	125	0	-2.6151
UNC13C	4	0.01861	0.038292	0.688421	10	2	-0.68403
BCLAF1	3	0.67327	0.6721	0.970613	136	0	-1.39
EGFLAM	4	0.89373	0.8947	0.97819	181	0	-4.5681
SMARCA4	4	0.64771	0.64757	0.970613	131	0	-1.4208
MSH4	3	0.025731	0.046567	0.688421	14	2	1.1126
GCNT3	4	0.50207	0.50054	0.96575	100	0	-2.3855
ABLIM2	3	0.2033	0.21161	0.96575	42	1	-2.3666
OR10R2	4	0.42495	0.42252	0.96575	83	1	-2.8846
ITGAE	4	0.43896	0.43669	0.96575	84	0	-0.75089
BUB1B	3	0.021926	0.040395	0.688421	11	1	-1.0904
ZAN	4	0.008008	0.021432	0.688421	6	1	-1.2704
PLXNB2	4	0.035236	0.064733	0.715664	18	2	-0.55699
COL14A1	2	0.51635	0.51613	0.96575	101	0	-1.3686
ITPR3	4	0.58239	0.5822	0.96575	118	0	-1.0525
FBN2	4	0.68976	0.68887	0.970613	140	0	-1.6195
MTUS2	4	0.25715	0.27186	0.96575	50	1	-1.2402
AXIN1	4	0.38876	0.38735	0.96575	74	1	-0.77286
TTN	3	0.49973	0.49713	0.96575	99	0	-1.3938
NRG2	4	0.054664	0.094814	0.857639	22	2	-1.9109
FMN2	4	0.21783	0.24141	0.96575	43	1	-1.4485
ZNF638	4	0.015238	0.032878	0.688421	8	2	1.1948
CD86	4	0.034145	0.062899	0.715664	16	2	-0.24891
KMT2C	4	0.53607	0.53484	0.96575	108	0	-0.80795
FSIP2	3	0.34268	0.34047	0.96575	65	0	-0.40158
EVPL	4	0.52084	0.51989	0.96575	103	0	-0.95194
SMAD3	4	0.6669	0.66653	0.970613	135	0	-0.69296
DPP6	4	0.41784	0.41534	0.96575	81	1	-1.9909
APOB	4	0.034354	0.063248	0.715664	17	1	-2.9271
KBTBD11	4	0.44243	0.44021	0.96575	85	0	-0.98984
MYO7B	4	0.51775	0.5166	0.96575	102	0	-1.0469
TLE4	4	0.41427	0.41173	0.96575	79	1	0.084876
RYR1	4	0.062854	0.10767	0.875437	24	2	-0.23678
ABCA7	4	0.52391	0.52299	0.96575	104	0	-0.56672
PRKCG	4	0.53908	0.53792	0.96575	109	0	-0.315
BRCA2	3	0.00091422	0.0026571	0.264385	2	3	3.0471
NF2	4	6.2806e-05	0.00010469	0.020833	1	4	2.2305

## Sheet: Culture 2 in vitro screen
id	num	pos|score	pos|p-value	pos|fdr	pos|rank	pos|goodsgrna	pos|lfc
RNF213	4	0.27565	0.43688	0.924888	94	1	-3.1492
GLI3	4	0.6389	0.71853	0.993146	132	1	-3.2354
FAT3	4	0.8991	0.89951	0.993146	173	0	-3.1032
NUP210L	4	0.99593	0.99585	0.995847	199	0	-2.1113
HMCN1	4	0.99394	0.99369	0.995847	198	0	-1.7253
TPO	4	0.88685	0.88744	0.993146	169	0	-2.4961
ABLIM2	4	0.90612	0.90658	0.993146	175	0	-3.3693
PABPC1	4	0.79464	0.80818	0.993146	150	1	-4.0798
PCDH18	4	0.98375	0.98316	0.993146	197	0	-4.592
NOV	4	0.4699	0.61854	0.993146	121	1	-2.8182
MYH2	4	0.98352	0.98289	0.993146	196	0	-3.5561
CDH13	4	0.42718	0.5789	0.990323	116	2	1.0014
PPP1R3A	4	0.98158	0.98098	0.993146	195	0	-1.1378
NRG2	4	0.98002	0.97935	0.993146	194	0	-1.6744
SORCS1	4	0.97948	0.97874	0.993146	193	0	-2.2203
TTN	4	0.0078778	0.026168	0.743906	7	2	2.8377
FSIP2	4	0.32021	0.47945	0.937574	100	2	0.67147
KMT2D	4	0.66845	0.73278	0.993146	134	1	-2.3345
GATA6	4	0.97443	0.97363	0.993146	192	0	-1.6123
SETD2	4	0.022478	0.070068	0.810437	15	1	-2.2494
MSH4	4	0.57124	0.68975	0.993146	127	1	-1.3796
USP10	4	0.97141	0.97051	0.993146	191	0	-2.5938
TRIM42	4	0.034406	0.09624	0.810437	23	2	3.0545
DLEC1	4	0.82506	0.83153	0.993146	156	1	-2.3033
BUB1B	4	0.96289	0.96209	0.993146	190	0	-1.3061
PEG3	4	0.20785	0.37475	0.908468	78	2	2.4031
RYR3	4	0.85077	0.85309	0.993146	163	1	-2.7843
CACNA2D1	4	0.14949	0.30035	0.908468	62	2	0.53152
SDK2	4	0.94558	0.94548	0.993146	184	0	-1.726
MTUS2	4	0.63181	0.71511	0.993146	131	1	-2.1348
MARK2	4	0.95361	0.95345	0.993146	187	0	-3.6124
CSMD1	4	0.21026	0.37678	0.908468	79	1	-2.6044
CHD4	4	0.79922	0.81147	0.993146	152	1	-3.6949
ZFHX4	4	0.92133	0.92145	0.993146	177	0	-2.1984
CSMD3	4	0.71429	0.75768	0.993146	139	1	-1.9587
OBSCN	4	0.33689	0.49462	0.937574	103	1	-1.0029
SACS	4	0.063926	0.15193	0.866756	33	2	1.9748
CC2D2A	4	0.84587	0.8485	0.993146	161	1	-2.2022
SMG1	4	0.79155	0.80579	0.993146	149	1	-2.3676
FBXW7	4	0.83958	0.84323	0.993146	159	1	-1.3675
RYR2	4	0.95607	0.95561	0.993146	188	0	-1.9847
FMNL3	4	0.89544	0.89593	0.993146	171	0	-1.3452
ITPR3	4	0.012535	0.040366	0.770292	9	1	0.30323
SIN3B	4	0.032346	0.092471	0.810437	20	2	0.49597
TET2	4	0.85672	0.85856	0.993146	164	1	-1.6199
ESCO2	3	0.77279	0.77295	0.993146	145	1	-1.4867
C4orf50	4	0.36455	0.52099	0.942523	110	2	-0.028252
OVCH1	4	0.72782	0.7656	0.993146	140	1	-1.4661
SEPHS2	4	0.80666	0.81715	0.993146	153	1	-2.8768
ASXL1	4	0.15799	0.31431	0.908468	65	3	1.827
TGFBR1	4	0.19984	0.3674	0.908468	75	2	0.16921
LAMA1	4	0.93331	0.93302	0.993146	182	0	-0.98374
DLC1	4	0.82912	0.8348	0.993146	158	1	-0.66178
PCLO	4	0.78527	0.80101	0.993146	148	1	-1.6507
RNF43	4	0.69201	0.74474	0.993146	138	1	-2.0848
COL5A1	4	0.92058	0.92074	0.993146	176	0	-1.2222
COL14A1	4	0.58963	0.69746	0.993146	128	1	-2.1719
DNAH7	4	0.7977	0.81041	0.993146	151	1	-1.5818
SPTB	4	0.032684	0.093109	0.810437	21	3	5.6704
POLQ	4	0.5224	0.66852	0.993146	126	2	0.25813
KALRN	4	0.11205	0.23817	0.908468	49	3	2.6237
ADH1A	4	0.13603	0.27813	0.908468	58	2	0.26786
SEMA5B	4	0.056688	0.13849	0.866756	30	2	2.0622
DLG3	4	0.29523	0.45542	0.934309	97	1	-0.24623
UGDH	4	0.77557	0.79431	0.993146	146	1	-1.31
CDC27	4	0.49501	0.64238	0.993146	123	2	-2.8197
CELSR3	4	0.22284	0.38783	0.908468	82	1	-1.1005
RAD54L	4	0.23115	0.39537	0.908468	86	1	-1.2473
OR1N2	4	0.77884	0.79646	0.993146	147	1	-1.128
FLG	4	0.26172	0.42375	0.924888	90	2	2.0303
CTNNA2	4	0.92208	0.92209	0.993146	178	0	-1.4419
MAGEA6	4	0.41466	0.56724	0.990323	113	2	-0.36862
CD86	4	0.094677	0.20832	0.908468	44	2	2.1428
TNR	4	0.15395	0.30744	0.908468	63	2	0.52747
SYNE1	4	0.95797	0.95756	0.993146	189	0	-0.849
DOCK3	4	0.46677	0.61552	0.993146	120	1	-2.5493
MACF1	4	0.93264	0.93245	0.993146	181	0	-1.0872
SLC1A6	4	0.32946	0.48797	0.937574	101	1	0.25708
STK11	4	0.92925	0.92903	0.993146	180	0	-1.1604
KBTBD11	4	0.036479	0.10038	0.810437	24	3	5.4829
SPI1	4	0.24348	0.40708	0.908587	87	1	-0.78771
ATM	4	0.87878	0.87946	0.993146	167	0	-1.1719
BRCA1	4	0.8625	0.8638	0.993146	165	1	-2.9535
DNAH11	4	0.10862	0.23228	0.908468	48	1	-0.70111
OR10R2	4	0.227	0.39135	0.908468	84	2	-0.25399
ROBO2	4	0.066295	0.15657	0.866756	35	2	1.891
KLHDC4	4	0.51367	0.66028	0.993146	125	2	0.88173
ARID2	4	0.95104	0.95105	0.993146	186	0	-1.3769
DMD	4	0.68571	0.74142	0.993146	137	1	-0.59301
ZAN	4	0.89637	0.89671	0.993146	172	0	-0.58018
TBX18	4	0.82232	0.82952	0.993146	155	1	-0.36285
ROBO1	4	0.92501	0.92505	0.993146	179	0	-0.52268
ADAMTS20	4	0.21867	0.38432	0.908468	81	2	1.5321
FMN2	4	0.20603	0.37293	0.908468	77	2	0.33439
FANCC	4	0.82642	0.8326	0.993146	157	1	-0.55716
GCNT1	4	0.11681	0.24583	0.908468	52	2	1.8052
FAT4	4	0.27239	0.43358	0.924888	93	2	1.8515
MSH6	4	0.59986	0.70165	0.993146	130	1	-0.31943
CALD1	4	0.11323	0.24007	0.908468	50	2	0.823
MSH2	4	0.11775	0.24739	0.908468	53	3	2.5833
RASSF6	4	0.84338	0.84658	0.993146	160	1	-1.547
IL2RG	4	0.064508	0.15319	0.866756	34	3	4.5597
MYCBP2	4	0.9044	0.90481	0.993146	174	0	-0.50934
WWP2	4	0.17445	0.34086	0.908468	70	2	1.5698
FANCM	4	0.76214	0.78574	0.993146	143	1	0.73872
ITGAE	4	0.35786	0.51435	0.942523	108	2	0.7099
SMAD4	4	0.74087	0.77284	0.993146	141	1	0.17627
LRFN5	4	0.13399	0.2752	0.908468	57	2	2.3964
NRXN1	4	0.21593	0.38175	0.908468	80	2	0.9266
TP53	4	0.48231	0.63014	0.993146	122	1	-0.25005
ARID1A	4	0.14087	0.28613	0.908468	59	3	2.978
MAP2K4	4	0.30486	0.46483	0.937574	98	2	0.77023
ATP10A	4	0.67283	0.73485	0.993146	135	1	-0.62407
SLC6A15	4	0.13049	0.26894	0.908468	56	2	2.0047
UNC13C	4	0.072988	0.16909	0.866756	38	3	3.2932
BRCA2	4	0.94089	0.94073	0.993146	183	0	-0.8489
ADGRB3	4	0.099343	0.21601	0.908468	46	1	-0.25137
HINFP	4	0.81247	0.82171	0.993146	154	1	-1.3801
FBN2	4	0.1628	0.32259	0.908468	66	1	-0.60087
BCLAF1	4	0.89073	0.89148	0.993146	170	0	-0.27678
DACH2	4	0.33124	0.48956	0.937574	102	2	0.08922
ZIM2	4	0.42471	0.57657	0.990323	114	2	0.066486
NEB	4	0.76893	0.78994	0.993146	144	1	-0.15279
PALB2	4	0.34059	0.49804	0.937574	104	2	0.27497
SMAD3	4	0.031083	0.089899	0.810437	19	3	5.622
MYO7B	4	0.23027	0.39454	0.908468	85	2	1.383
ARHGEF4	4	0.65277	0.72521	0.993146	133	1	-0.66189
PRKCG	4	0.34231	0.4997	0.937574	105	2	1.0895
ATXN1	4	0.089992	0.20011	0.908468	43	2	-0.066233
CYFIP1	4	0.027421	0.082521	0.810437	16	2	2.167
SMARCA2	4	0.59732	0.70053	0.993146	129	1	-0.48248
DNAH5	4	0.43389	0.58519	0.990323	117	2	0.31422
DOCK2	4	0.011291	0.036966	0.770292	8	2	4.0005
GRIA3	4	0.075829	0.17445	0.866756	40	2	1.4017
GCNT3	4	0.37795	0.53301	0.955572	111	2	1.1658
EPCAM	4	0.34675	0.50412	0.937574	107	2	0.83435
RPA1	4	0.88186	0.88234	0.993146	168	0	-2.5686
RBM10	4	0.12697	0.26318	0.908468	54	2	2.2163
NALCN	4	0.28963	0.45013	0.933087	96	2	1.805
TP53BP2	4	0.2853	0.44593	0.933087	95	2	1.6155
ST6GAL2	4	0.30705	0.46684	0.937574	99	2	1.1076
PBRM1	4	0.74451	0.775	0.993146	142	1	-0.21816
PCDH15	4	0.67501	0.73604	0.993146	136	1	-0.55699
SCN5A	4	0.09796	0.21401	0.908468	45	3	3.6668
CDH10	4	0.0025165	0.0087292	0.579034	3	2	2.8491
AXIN1	4	0.037251	0.10181	0.810437	25	2	2.5627
C2CD3	4	0.94998	0.95001	0.993146	185	0	-0.71673
KMT2C	4	0.2241	0.38891	0.908468	83	2	2.2046
PRICKLE1	4	0.84955	0.85183	0.993146	162	1	0.71036
EPC1	4	0.03339	0.094366	0.810437	22	3	5.2819
ABCA7	4	0.030561	0.088822	0.810437	18	3	4.7232
DCSTAMP	4	0.16308	0.32304	0.908468	67	2	2.6767
TGFBR2	4	0.43612	0.58723	0.990323	118	2	1.3275
ZNF638	4	0.87353	0.87428	0.993146	166	0	0.5699
RYR1	4	0.040782	0.10816	0.816615	26	2	4.0888
HIVEP1	4	0.17473	0.34116	0.908468	71	3	1.2706
GUCY1A2	4	0.49751	0.64477	0.993146	124	1	-0.12254
CNTN5	3	0.26572	0.39717	0.908468	91	2	1.7256
SLITRK5	4	0.042138	0.1108	0.816615	27	3	2.6028
NBEA	4	0.1841	0.35301	0.908468	74	2	2.4723
ELN	4	0.11348	0.24052	0.908468	51	2	2.8833
LOC441136	4	0.16496	0.32607	0.908468	68	2	0.4745
SLIT2	4	0.071243	0.16569	0.866756	37	3	3.6635
FBLN2	4	0.1733	0.33899	0.908468	69	3	1.6354
ZNF536	4	0.42494	0.57679	0.990323	115	2	1.3619
POLN	4	0.36232	0.51867	0.942523	109	2	1.2294
DCHS1	4	0.080568	0.18293	0.866756	42	2	1.6891
LRRN3	4	0.17905	0.3478	0.908468	73	3	1.1486
BICRA	4	0.45398	0.60404	0.993146	119	2	1.0757
KDM6A	4	0.12841	0.26549	0.908468	55	3	1.7624
FANCG	4	0.27169	0.43294	0.924888	92	2	0.47711
CST1	4	0.17637	0.34373	0.908468	72	2	2.1638
EEF2	4	0.074919	0.17266	0.866756	39	3	2.7823
DPP6	4	0.0075353	0.025061	0.743906	6	3	4.5976
ACVR2A	4	0.14864	0.29892	0.908468	61	3	1.3283
ACVR1B	4	0.24756	0.41092	0.908587	89	2	1.174
LRRTM4	4	0.044645	0.11563	0.821818	28	3	4.2166
ARID1B	4	0.39762	0.55165	0.980168	112	2	0.49776
KIAA1024	4	0.061501	0.14773	0.866756	31	1	0.47921
ACSM3	4	0.071071	0.16543	0.866756	36	2	1.2142
LRP1B	4	0.34427	0.50174	0.937574	106	2	1.3457
F8	4	0.24484	0.40835	0.908587	88	2	1.854
TLE4	4	0.15749	0.31352	0.908468	64	2	2.5997
MLH1	4	0.20584	0.37269	0.908468	76	2	2.4955
PMS2	4	0.029459	0.086599	0.810437	17	2	4.4371
PCDH17	4	0.063693	0.1514	0.866756	32	3	3.7809
ZNF804A	4	0.14472	0.29277	0.908468	60	3	2.1371
PDZRN3	4	0.078375	0.179	0.866756	41	3	2.717
EP300	4	0.047007	0.12047	0.826663	29	3	2.0271
EVPL	4	0.10006	0.21728	0.908468	47	3	2.2861
SPTA1	4	0.019975	0.062829	0.810437	14	4	4.8669
APOB	4	0.01867	0.05925	0.810437	13	4	5.2384
DISP2	4	0.014495	0.046607	0.7729	12	4	5.2017
RP1L1	4	0.013273	0.042579	0.770292	11	4	3.5625
SMARCA4	4	0.012691	0.040884	0.770292	10	4	3.5978
PLXNB2	4	0.0045912	0.015439	0.614484	5	4	7.9983
NF2	4	0.0023009	0.008101	0.579034	2	4	8.8727
EGFLAM	4	0.0034549	0.01185	0.589534	4	4	4.8503
IRF6	4	0.0021263	0.0075227	0.579034	1	4	5.5368

[truncated: 2 more sheets: Culture 3 in vitro screen, Culture 4 in vitro screen]
