# Supplementary material for: NF2 loss malignantly transforms human pancreatic acinar cells and enhances cell fitness under environmental stress
Source: J Clin Invest. 2026 Jan 2;136(1):e194395. doi: 10.1172/JCI194395 (PMC12721884; doi:10.1172/JCI194395)
Supplement: Supplemental table 4 [file jci-136-194395-s123.xlsx]

## Sheet: Supplementary table 4
Enriched Target Genes	Core Signaling Pathways Involved in Human Pancreatic Cancer
STK11, PRKCG	Apoptosis
FANCM, MSH4	DNA Damage Control
ARID1A, ARID1B, KMT2C,KMT2D	Regulation of G1/S Phase Transition
GLI3	Hedgehog Signaling
PCDH17, SLIT2, SLITRK5, SDK2, DLG3	Homophilic Cell Adhesion
MACF1	Integrin Signaling
MAP2K4	KRAS Signaling
TGFBR1, TGFBR2, SMAD3, SMAD4, ACVR1B	TGF-beta Signaling
RNF43, AXIN1, EP300	Wnt/Notch Signaling
