# Supplementary material for: NF2 loss malignantly transforms human pancreatic acinar cells and enhances cell fitness under environmental stress
Source: J Clin Invest. 2026 Jan 2;136(1):e194395. doi: 10.1172/JCI194395 (PMC12721884; doi:10.1172/JCI194395)
Supplement: Supplemental table 5 [file jci-136-194395-s124.xlsx]

## Sheet: KPTN vs KPT tumor UP
	baseMean	log2FoldChange	lfcSE	stat	pvalue	padj
A1BG-AS1	33.1157	2.78296	0.807238	3.44751	0.000565774	0.0115584
ABCA12	70.7737	2.16717	0.653057	3.31849	0.000905043	0.0162278
ABCB1	1391.14	4.00164	0.636519	6.28677	3.24145808317194e-10	5.21563072728839e-08
ABCC1	1541.55	1.13048	0.317948	3.55554	0.000377199	0.00833824
ACTN4	39956.4	1.08262	0.337747	3.20541	0.0013487	0.0221701
ADAM12	101.567	5.16638	0.907117	5.69539	1.23092658627145e-08	1.27150157374484e-06
ADAM19	439.235	4.05385	0.389284	10.4136	2.14971867229215e-25	5.99556537702281e-22
ADAMTS1	582.864	5.10838	0.30965	16.4973	3.83792276137003e-61	6.42237994887661e-57
ADAMTS12	34.1519	4.07954	0.941572	4.33269	1.47299288104642e-05	0.000579978
ADAMTS5	35.8037	2.15844	0.705757	3.05834	0.0022257	0.0320248
ADAMTS6	107.17	1.45563	0.483755	3.00902	0.00262094	0.0364579
ADGRL4	17.0796	7.10003	1.81826	3.90485	9.42824745325829e-05	0.00276847
ADM	1394.1	2.93019	0.582395	5.03129	4.87198444807844e-07	3.49904668472723e-05
ADPRH	150.043	1.22631	0.374403	3.27536	0.00105528	0.0182995
AIF1L	1465.65	2.33544	0.303836	7.68652	1.51194617257668e-14	6.83808304105356e-12
AJUBA	2536.62	1.06993	0.290429	3.68397	0.000229634	0.00567605
AKAP12	1029.14	3.23307	0.45684	7.07702	1.47290727651562e-12	4.04059514183811e-10
AKT1S1	3345.52	1.27108	0.418548	3.03688	0.00239041	0.0338706
ALCAM	4143.75	1.05444	0.314769	3.34987	0.000808481	0.0149824
AMIGO2	4405.47	1.52986	0.451147	3.39105	0.00069626	0.0135293
AMOTL2	2603.77	1.12042	0.318968	3.51263	0.000443691	0.0095311
AMTN	109.808	3.21518	0.695002	4.62615	3.72524449930547e-06	0.000193597
AMZ1	48.9361	2.87484	0.764643	3.75971	0.000170112	0.00446183
ANGPTL4	1699.14	3.54526	0.627366	5.65102	1.59500788697746e-08	1.58874178456433e-06
ANKRD1	4731.32	2.73827	0.687495	3.98296	6.80615813159715e-05	0.00212489
ANKRD37	351.218	2.15864	0.567457	3.80405	0.000142347	0.00383579
ANKRD65	183.745	1.84165	0.429248	4.29042	1.7833709492136e-05	0.000682905
ANLN	1166.09	1.73002	0.364463	4.74676	2.06696850482764e-06	0.000119684
ANOS1	949.602	3.95602	1.18484	3.33887	0.000841195	0.0153842
ANTXR1	126.643	5.17141	0.494058	10.4672	1.2217819645314e-25	4.08905987889369e-22
AP1S2	104.676	1.65579	0.567614	2.91711	0.00353294	0.045199
APBB1IP	754.504	2.19215	0.66858	3.27881	0.00104245	0.0181335
APCDD1	850.454	1.62924	0.382646	4.25783	2.06419642642741e-05	0.000777979
APCDD1L	13.8284	6.7957	1.87234	3.62952	0.000283952	0.00673037
APCS	97.7061	5.66359	1.695	3.34135	0.000833723	0.0152977
APOE	234.324	1.40679	0.323487	4.34883	1.36863443778284e-05	0.000549226
APOLD1	98.9423	1.30848	0.343926	3.80454	0.000142068	0.00383447
ARHGAP11A	281.771	1.34923	0.44697	3.01861	0.00253934	0.0355593
ARHGAP22	40.2263	3.80772	0.995712	3.82412	0.000131242	0.00361814
ARHGAP23	4124.25	1.55867	0.386152	4.03641	5.42755069373065e-05	0.00176017
ARHGAP29	1376.49	1.61176	0.337348	4.77772	1.77290020923717e-06	0.000104833
ARHGAP39	512.185	1.178	0.369611	3.18714	0.0014369	0.023322
ARHGDIB	4347.36	1.02951	0.299753	3.43454	0.000593559	0.0119526
ARL4C	2108.97	1.24312	0.309676	4.01428	5.96286161622075e-05	0.00188982
ARL4D	120.681	1.63221	0.510329	3.19834	0.00138222	0.0226152
ASAP1	861.723	1.95396	0.340327	5.74143	9.38807011006746e-09	9.88050095735024e-07
ASPM	505.583	1.41365	0.426177	3.31706	0.000909708	0.0162813
ATAD2	761.247	1.01198	0.34037	2.97319	0.00294721	0.0399668
ATG9B	106.017	2.22618	0.756576	2.94245	0.0032563	0.0424384
ATOH8	23.3809	2.78331	0.804562	3.45941	0.000541369	0.0111705
AURKB	408.217	1.82548	0.596755	3.05901	0.00222071	0.0319805
AURKC	50.7922	1.90806	0.612857	3.11338	0.00184958	0.0281116
AXL	3048.7	3.02563	0.519999	5.81852	5.93703409752081e-09	6.57949195946446e-07
B4GALNT2	17.1366	3.84947	1.22595	3.13998	0.00168959	0.0263747
BBC3	922.375	1.52687	0.421342	3.62383	0.000290277	0.00686087
BCAM	3155.28	2.31879	0.378235	6.13055	8.75744422252834e-10	1.22122559683158e-07
BDNF	220.03	2.46161	0.545404	4.51337	6.38058892348608e-06	0.000303332
BEAN1	238.206	1.5168	0.325872	4.65459	3.24631033919195e-06	0.000173006
BGN	28.0562	2.60607	0.677716	3.84537	0.00012037	0.003374
BICC1	7240.48	1.21831	0.391146	3.11471	0.00184124	0.0280357
BIRC5	987.252	1.92919	0.518454	3.72105	0.000198397	0.00506095
BMPR1B	185.485	1.5666	0.424429	3.69108	0.000223302	0.00554411
BNC1	26.105	7.71153	1.61617	4.77149	1.82870694559214e-06	0.000107752
BNIP3	266.931	2.61897	0.539879	4.85103	1.22820667603089e-06	7.55618033702238e-05
C10orf11	86.1215	2.15128	0.566442	3.79789	0.000145934	0.00391355
C10orf99	32.3316	4.29221	1.38857	3.09109	0.00199422	0.0296633
C12orf54	8.7188	6.13126	1.78198	3.44071	0.00058019	0.0117541
C16orf74	695.103	1.35332	0.401664	3.36929	0.000753608	0.0144289
C19orf48	3336.78	1.58756	0.482602	3.28959	0.00100333	0.0176362
C1QTNF6	315.209	1.08631	0.312793	3.47296	0.000514761	0.0107273
C2CD4A	174.154	2.444	0.566301	4.31573	1.59079553956082e-05	0.000619078
C2CD4B	273.813	1.44986	0.332327	4.36275	1.28438886828645e-05	0.000532004
C3orf36	38.3424	4.55265	1.11768	4.07331	4.63504434813931e-05	0.0015359
C8orf48	32.6472	2.62148	0.775993	3.37823	0.000729535	0.0140808
CA12	1098.68	1.36915	0.36739	3.72669	0.000194014	0.00497188
CA9	2628.73	2.1083	0.664076	3.17479	0.00149946	0.0240114
CACNG6	574.376	5.16387	1.68139	3.07119	0.00213208	0.0312543
CACNG8	98.746	2.20865	0.469399	4.70528	2.5352104202854e-06	0.000141414
CALB1	162.607	4.97357	0.814037	6.10975	9.97860670198892e-10	1.38001656653787e-07
CALCB	11.8298	4.62098	1.54189	2.99696	0.00272684	0.0375873
CALD1	1651.19	2.3361	0.591241	3.95118	7.77664398839546e-05	0.00236608
CAMK4	26.8539	3.2534	0.990323	3.28519	0.00101913	0.0178577
CAPN12	2155.17	1.93737	0.53326	3.63306	0.000280078	0.00664797
CASC10	26.419	3.19726	1.02231	3.12748	0.00176313	0.0270974
CBX2	131.601	2.21869	0.436374	5.08438	3.68828377886469e-07	2.7430995891343e-05
CCBE1	221.862	3.80036	0.468634	8.10944	5.08515351572438e-16	3.15166514563451e-13
CCDC152	99.982	2.42451	0.428059	5.66397	1.47910692158449e-08	1.50747466138089e-06
CCDC181	45.2621	2.11727	0.556048	3.8077	0.000140263	0.00381031
CCDC183	267.294	2.8195	0.663848	4.2472	2.16455347817591e-05	0.000813969
CCDC3	27.5168	4.47466	1.09798	4.07536	4.59428148305699e-05	0.00152541
CCDC8	12.7927	3.27343	1.0586	3.09222	0.00198662	0.0295767
CCL21	19.8968	6.29604	1.49758	4.20414	2.62079371914866e-05	0.000954701
CCNA2	736.71	1.28392	0.373313	3.43926	0.000583301	0.0118028
CCNJL	642.63	1.09679	0.327129	3.35277	0.000800058	0.0149589
CD109	308.358	2.27	0.470643	4.82319	1.41283605296753e-06	8.59723582194861e-05
CD163L1	26.7402	4.82731	1.32623	3.63988	0.000272764	0.00651111
CD22	15.0854	3.47669	1.08185	3.21364	0.00131063	0.0216737
CD274	351.831	2.13815	0.400103	5.344	9.09180093694597e-08	7.81717151818429e-06
CD3EAP	612.199	1.11555	0.312419	3.57067	0.000356063	0.00801932
CD79A	37.9199	5.28709	1.16352	4.54405	5.51839887126925e-06	0.000266893
CD96	172.954	3.41963	0.741768	4.61011	4.02448021485787e-06	0.000207217
CDC20	1207.25	1.55722	0.528559	2.94617	0.00321734	0.0422229
CDC42EP3	1479.98	1.44063	0.310622	4.6379	3.51961687287375e-06	0.000184054
CDH4	15.0344	4.64277	1.52431	3.04581	0.00232053	0.0331328
CDHR1	6.53914	5.71541	1.81247	3.15338	0.0016139	0.0254543
CDK6	4210.48	1.0802	0.332931	3.2445	0.00117656	0.0198473
CDKN3	471.709	1.59586	0.470442	3.39226	0.000693175	0.0134879
CEACAM19	768.349	2.19641	0.353039	6.22144	4.92603930841681e-10	7.63262423954138e-08
CEACAM7	748.819	2.34102	0.556881	4.20381	2.62453898723477e-05	0.000954701
CENPA	161.522	1.7259	0.550544	3.13491	0.00171909	0.0266363
CENPE	530.234	1.30506	0.351358	3.71433	0.00020374	0.00516573
CENPF	942.977	1.41847	0.433756	3.2702	0.00107471	0.0185213
CENPH	360.272	1.38038	0.372796	3.70278	0.000213251	0.00534851
CENPK	299.739	1.39945	0.389234	3.59538	0.000323913	0.00750741
CERCAM	589.38	2.03101	0.432383	4.69724	2.63704585169027e-06	0.000145159
CFH	1111.65	1.03124	0.295464	3.49025	0.00048257	0.0101783
CFHR1	103.517	2.12735	0.452988	4.69627	2.64959156454619e-06	0.000145371
CGB	826.422	3.80407	1.12199	3.39047	0.000697729	0.0135293
CGB1	466.775	3.65946	1.16913	3.13007	0.00174764	0.026954
CGB2	327.705	3.66896	0.823606	4.45476	8.39885337914384e-06	0.000379855
CGB5	1512.74	4.01566	1.18432	3.39069	0.000697176	0.0135293
CGB7	476.396	3.0871	0.786932	3.92295	8.74695097355908e-05	0.00259524
CGB8	1147.43	3.58323	1.08057	3.31605	0.000913003	0.0163229
CHST11	721.255	1.80157	0.464621	3.87751	0.000105532	0.00304437
CHST2	85.7733	1.87653	0.515573	3.6397	0.000272951	0.00651111
CHST9	24.5263	4.32841	0.956705	4.52429	6.05991203442516e-06	0.00028994
CITED4	1356.15	1.35092	0.345833	3.90627	9.37321947841216e-05	0.00276147
CKAP2L	308.446	1.79144	0.513624	3.48785	0.00048692	0.0102408
CLCA2	22.172	5.24402	1.46481	3.58001	0.000343579	0.00785445
CLDN14	32.9283	3.1122	0.845077	3.68274	0.000230741	0.00567987
CLDN2	12223.9	1.49275	0.350539	4.25844	2.05860881735663e-05	0.000777624
CLDN6	95.4919	3.19124	0.796431	4.00692	6.1515703780131e-05	0.00194227
CLDN9	421.889	2.40357	0.442598	5.4306	5.61648515298173e-08	5.08033851621602e-06
CLMP	26.8821	3.45268	0.900435	3.83445	0.000125844	0.00349785
CNTN1	87.3201	7.69926	1.11721	6.89153	5.51939525515895e-12	1.31945085999757e-09
COL12A1	4097.06	2.16868	0.524377	4.13572	3.5383726868457e-05	0.0012259
COL18A1	5826.78	2.0897	0.418571	4.99247	5.96120479889027e-07	4.05507321563536e-05
COL1A1	5431.17	1.5388	0.402743	3.8208	0.000133018	0.00366105
COL4A1	4541.56	3.55556	0.518959	6.85132	7.31705913614645e-12	1.72455869837007e-09
COL4A2	10104.7	2.82268	0.414806	6.80482	1.01177791265168e-11	2.28798535004233e-09
COL4A5	378.812	4.41482	1.38228	3.19387	0.00140377	0.0228731
COL4A6	91.5438	7.80968	1.04106	7.50168	6.300503625973e-14	2.45192157388447e-11
COL5A1	195.704	3.42825	0.478627	7.16268	7.9114089542284e-13	2.28257788689755e-10
COL7A1	1656.21	2.41484	0.422101	5.721	1.05896524352862e-08	1.10066611088248e-06
COL8A1	53.546	2.94446	0.8532	3.45108	0.000558343	0.0114501
CPNE7	70.2024	2.02266	0.517991	3.90481	9.43005732354212e-05	0.00276847
CPS1	87.0704	2.55336	0.793579	3.21753	0.00129299	0.0214652
CRABP2	1697.77	1.39739	0.416948	3.35147	0.00080384	0.0149803
CRCT1	1470.75	3.64538	1.06514	3.42244	0.000620616	0.0123196
CRISP3	111.283	3.55272	0.778097	4.56591	4.97329679088754e-06	0.000246953
CRLF1	61.4017	3.20931	0.699978	4.58487	4.54260783718335e-06	0.000227593
CRP	124.119	5.8661	0.842996	6.95864	3.43579230476952e-12	8.45508065117841e-10
CSPG4	77.9076	3.16698	0.852063	3.71684	0.000201733	0.00512261
CSRP2	53.7056	4.88438	0.788018	6.19831	5.70732486164904e-10	8.54847271706279e-08
CTGF	16050.3	1.85611	0.569979	3.25646	0.0011281	0.0192258
CTPS1	1242.23	1.23183	0.277727	4.4354	9.19026792251834e-06	0.000409016
CTXN1	583.48	1.88725	0.357918	5.27286	1.34311422319982e-07	1.10209598737098e-05
CXCL1	4015.98	1.83473	0.495531	3.70256	0.000213438	0.00534851
CXCR4	288.896	4.54042	0.466868	9.72526	2.35310248644502e-22	5.62525957259584e-19
CYP27A1	997.027	1.0487	0.351836	2.98064	0.00287642	0.0393554
CYR61	6935.13	2.34141	0.430722	5.436	5.44896909700516e-08	4.95560048202632e-06
DACT2	244.972	2.65561	0.721461	3.68088	0.00023243	0.00570305
DAW1	118.877	1.85492	0.532394	3.48411	0.000493772	0.0103674
DBN1	4887.33	1.51716	0.322509	4.70423	2.54822087504747e-06	0.000141445
DBNDD1	1135.24	1.0943	0.251519	4.35077	1.35660223671635e-05	0.000549177
DDIT4	4776.86	1.78194	0.508415	3.50489	0.000456788	0.0097127
DEPDC1	242.862	1.14778	0.376794	3.04616	0.00231785	0.0331328
DEPDC1B	933.599	1.7179	0.461467	3.72269	0.000197111	0.00503581
DHX34	814.372	1.25717	0.332017	3.78646	0.00015281	0.00405065
DIAPH3	330.938	2.37107	0.311826	7.60383	2.87497620947375e-14	1.23358594588035e-11
DIRC3	12.4573	3.35613	1.0322	3.25142	0.00114829	0.0195334
DKFZp434J0226	7.48018	5.90343	1.75699	3.35997	0.000779502	0.0147559
DLC1	361.294	2.96577	0.348774	8.5034	1.84112214349753e-17	1.33953643257772e-14
DLGAP5	606.512	1.50159	0.499809	3.00433	0.00266168	0.0368713
DLL1	38.7247	2.67484	0.805578	3.3204	0.000898896	0.0161743
DMKN	3217.31	1.13966	0.340148	3.35048	0.000806713	0.0149803
DMPK	1057.09	1.22233	0.304192	4.01829	5.86216835266146e-05	0.00186143
DMWD	1045.02	1.11918	0.365702	3.06035	0.00221077	0.0319198
DNAAF3	130.211	1.27871	0.324934	3.93528	8.30987429842629e-05	0.00249654
DOCK11	123.468	2.05112	0.59796	3.43019	0.000603158	0.0120877
DOCK4	136.089	2.32219	0.711851	3.26218	0.00110558	0.0189752
DOK5	28.2916	5.2222	1.2376	4.21961	2.44721029141363e-05	0.000902018
DPY19L3	374.385	1.08244	0.337756	3.20481	0.00135151	0.0221944
DSC3	672.105	2.10952	0.452984	4.65694	3.20946275598815e-06	0.000171588
DSE	676.469	1.31856	0.399928	3.297	0.000977241	0.0172684
DSEL	209.501	2.04169	0.44186	4.62068	3.82486862197015e-06	0.000197547
DTNB	714.237	1.29326	0.417731	3.09593	0.00196198	0.0292879
DUSP9	24.6141	7.62691	1.63697	4.65915	3.17511707579922e-06	0.000170399
DYNC1I1	286.537	1.51519	0.397667	3.8102	0.000138856	0.00377824
DYSF	346.692	3.71515	1.20669	3.07879	0.0020784	0.0306701
E2F3	624.892	1.01923	0.304229	3.35022	0.000807473	0.0149803
E2F7	103.886	2.65955	0.72218	3.68267	0.000230806	0.00567987
ECEL1P2	130.705	1.56315	0.394744	3.95991	7.49781839643849e-05	0.0022979
EDN2	179.176	2.45155	0.56308	4.35382	1.33782810060108e-05	0.00054603
EFEMP1	355.185	2.07398	0.63955	3.24288	0.00118329	0.0199204
EFNB3	69.827	3.91399	0.870714	4.49515	6.95193905019794e-06	0.000324955
EGFL7	186.494	3.06149	0.773206	3.95948	7.51137015874292e-05	0.0022979
EGLN3	4357.3	1.96841	0.39978	4.92374	8.49077485158065e-07	5.40245727628709e-05
EHD2	3497.04	1.19371	0.402786	2.96363	0.00304035	0.0407018
EIF3E	20856.5	1.20341	0.358416	3.3576	0.000786234	0.014833
ELN	61.9641	2.96753	0.559039	5.30826	1.10677063430761e-07	9.30688431884597e-06
ENO2	602.31	1.39387	0.345729	4.03168	5.53787095494033e-05	0.00178556
EPHB2	1912.3	2.27326	0.302891	7.5052	6.13329419659108e-14	2.44367964489893e-11
EPPK1	3434.78	1.53758	0.317447	4.84359	1.27516672701163e-06	7.81635165194602e-05
ERF	2972.66	1.16258	0.354572	3.27881	0.00104244	0.0181335
ERP27	328.488	1.41652	0.320774	4.41595	1.00568402424745e-05	0.000440553
ETV4	456.843	1.07826	0.31536	3.41915	0.000628173	0.0124254
EYA4	37.3038	5.94397	1.39112	4.27279	1.93041881994461e-05	0.000735846
F3	21588.4	1.53318	0.336367	4.55806	5.16294292580892e-06	0.000253363
FABP5P3	105.146	1.99955	0.615694	3.24763	0.0011637	0.0196502
FADS1	1527.27	1.69736	0.255339	6.64747	2.98174608905214e-11	5.87018106519982e-09
FADS2	6680.84	1.40211	0.257635	5.44223	5.26186729809133e-08	4.83802677836595e-06
FADS3	658.698	1.27378	0.385398	3.30511	0.000949391	0.0168832
FAM101B	150.741	2.44248	0.409936	5.95819	2.55041595224299e-09	3.28297388806417e-07
FAM127C	377.995	1.4008	0.337684	4.14826	3.35017317579943e-05	0.0011753
FAM131C	73.5824	1.77022	0.496878	3.5627	0.000367066	0.0081629
FAM212A	48.4891	3.51954	0.773706	4.54894	5.39173783854433e-06	0.000263048
FAM64A	239.461	1.61114	0.492177	3.27351	0.00106221	0.0183627
FAM65A	1751.55	1.26483	0.284854	4.44027	8.98442884218322e-06	0.000401993
FASN	5120.86	1.90401	0.407876	4.6681	3.03993435210391e-06	0.000164098
FAT2	13.8911	6.80148	1.75531	3.8748	0.000106711	0.00306821
FAT4	276.173	3.07022	0.534681	5.74216	9.34782009331282e-09	9.88050095735024e-07
FBLN1	907.174	3.6261	1.14597	3.16423	0.00155494	0.0246639
FBXO17	62.138	4.35503	0.983268	4.42913	9.46119690377118e-06	0.000417741
FEZ1	116.18	2.94858	0.475738	6.19792	5.72145897162085e-10	8.54847271706279e-08
FGF14	19.8807	2.97051	0.904576	3.28387	0.00102392	0.0179229
FGF19	33.7016	4.52688	0.863657	5.24153	1.59254284836795e-07	1.28119286927084e-05
FHL3	701.726	1.07086	0.291143	3.67813	0.000234952	0.0057565
FHOD3	410.619	3.85517	0.505067	7.63298	2.29383946743854e-14	1.01013446442412e-11
FIBCD1	23.9371	2.79307	0.754782	3.70049	0.000215181	0.00538242
FJX1	205.609	3.86028	0.531695	7.26033	3.86147406815321e-13	1.24265205877838e-10
FLJ16779	128.36	5.11239	1.45432	3.51532	0.000439219	0.00945931
FLNA	22445	1.6774	0.284552	5.89486	3.74988403799061e-09	4.51442874041258e-07
FLNC	334.458	3.17036	0.39201	8.08746	6.0921413999964e-16	3.64092479241214e-13
FLRT2	70.4556	3.07329	0.981501	3.13122	0.00174083	0.0268737
FMNL1	127.673	1.45424	0.504668	2.88159	0.00395677	0.0490366
FOXC2	213.197	2.00764	0.503093	3.99059	6.59101501152055e-05	0.00206931
FOXCUT	15.4689	3.82193	1.11165	3.43807	0.000585873	0.0118406
FOXD1	41.657	3.05626	0.817837	3.73701	0.000186224	0.0048165
FOXL1	1354.71	1.25102	0.350713	3.56706	0.00036101	0.00807639
FPGS	3612.64	1.1053	0.338648	3.26385	0.00109908	0.018883
FRMD3	393.075	1.30826	0.353325	3.70272	0.000213297	0.00534851
FRMD6	1603.16	1.76607	0.353273	4.99917	5.75775706045824e-07	3.94878305941427e-05
FSCN1	3399.15	4.00219	0.354336	11.2949	1.39059903972095e-29	5.81757108267261e-26
FST	318.217	2.87662	0.679915	4.23085	2.32814436626032e-05	0.000865759
FUT1	515.795	1.3763	0.280636	4.90423	9.37931948166973e-07	5.9005087295587e-05
FUT9	68.9544	1.9382	0.577608	3.35557	0.000792018	0.014875
FZD8	169.037	1.97599	0.475991	4.15132	3.30556550544746e-05	0.00116209
GADD45B	1318.69	1.45038	0.366122	3.96147	7.44889365511667e-05	0.00229136
GALNT18	640.471	1.29772	0.367552	3.53071	0.00041445	0.00901873
GAS6	7067.15	1.57922	0.357972	4.41159	1.02613823228303e-05	0.000447172
GDF15	1891.58	3.12241	0.657342	4.75005	2.03364433759025e-06	0.000118163
GGT5	174.101	3.2798	0.928106	3.53386	0.000409534	0.008935
GJA1	236.505	2.03415	0.600022	3.39012	0.000698618	0.0135309
GJC1	154.96	1.5337	0.349936	4.38279	1.17168790765459e-05	0.000498906
GLDC	114.953	2.50154	0.657454	3.80489	0.000141865	0.00383447
GLI2	300.446	1.24658	0.328848	3.79076	0.000150186	0.00400749
GLIS2	1446.8	1.31447	0.384837	3.41564	0.00063632	0.012542
GLTSCR1	670.513	1.35058	0.415753	3.2485	0.00116014	0.0196301
GPC4	2181.58	1.66128	0.370444	4.48456	7.30657728548826e-06	0.000336827
GPI	6865.39	1.67867	0.550263	3.05067	0.00228335	0.0327209
GPR161	488.522	1.9352	0.587112	3.29613	0.000980262	0.0173035
GPR68	70.119	3.80334	0.739415	5.14372	2.69356310262869e-07	2.07714677232205e-05
GPSM1	246.816	2.10502	0.481912	4.36805	1.25358267861003e-05	0.000524436
GRAMD1A	1586.26	1.53743	0.262836	5.84938	4.93409878483129e-09	5.57886547738965e-07
GSDMC	101.959	3.58883	0.789763	4.54419	5.51478886851759e-06	0.000266893
GSTM2	710.574	1.05426	0.278449	3.78618	0.000152983	0.00405065
GSTM4	3705.5	1.86148	0.492466	3.77991	0.000156884	0.00413524
H19	5770.38	7.58148	1.51275	5.01173	5.39441992107605e-07	3.76125928997028e-05
H2AFX	2418.24	1.4385	0.402302	3.57567	0.000349333	0.00791127
H2BFXP	58.1624	2.04868	0.607175	3.37411	0.000740552	0.0142441
HAS3	447.541	1.99881	0.523277	3.81979	0.000133564	0.00367005
HAVCR1	43.8488	2.46051	0.588216	4.183	2.87685363395537e-05	0.0010353
HEPHL1	43.1042	3.94499	0.905372	4.35731	1.31671929673529e-05	0.000542709
HES2	179.528	1.5458	0.504032	3.06688	0.00216306	0.0314921
HHIP	89.6265	3.85852	0.983386	3.9237	8.71979103581048e-05	0.00259178
HIF3A	60.9777	2.95914	0.847501	3.49161	0.00048012	0.0101443
HILPDA	505.393	1.8615	0.547672	3.39894	0.000676478	0.0132245
HIST1H2BB	290.882	2.11172	0.584051	3.61565	0.000299599	0.00705133
HMGA1	16455.6	1.33821	0.450996	2.96724	0.00300487	0.0404859
HMGA2	742.453	2.25461	0.429177	5.25334	1.49368588355446e-07	1.21336599880584e-05
HMGB3	1427.93	1.1135	0.350287	3.17883	0.00147873	0.0237933
HOMER3	1124.12	1.49208	0.444388	3.35761	0.000786205	0.014833
HOTS	13.574	5.6656	1.89851	2.98423	0.0028429	0.0390263
HOXB8	50.8987	1.69132	0.563712	3.00033	0.00269687	0.0372559
HOXB9	80.0008	1.45564	0.469511	3.10034	0.00193301	0.0290367
HPN	155.949	4.38025	0.588956	7.43732	1.02750164762363e-13	3.82093612696307e-11
HS3ST2	817.009	3.81495	0.427023	8.93384	4.11470989298933e-19	4.05032678525197e-16
HS3ST5	317.231	1.45555	0.355454	4.09489	4.22363724585788e-05	0.00142497
HS6ST2	312.561	1.6828	0.263497	6.38641	1.6982021880651e-10	2.89976687908995e-08
HSD17B14	41.6512	2.20723	0.662367	3.33234	0.000861201	0.0156815
HSPA7	22.4827	3.58222	0.994177	3.6032	0.000314323	0.00731851
HTR3A	12.0457	4.21736	1.22547	3.44142	0.000578661	0.0117373
ID3	356.74	3.19251	0.364416	8.76064	1.9414659075903e-18	1.67618188881118e-15
IFITM10	572.83	2.51155	0.432007	5.81367	6.11191416873486e-09	6.72873498023745e-07
IGDCC4	50.496	3.15495	0.700583	4.50332	6.69000177690634e-06	0.000315353
IGF2	782.109	8.98897	1.48282	6.06208	1.34374946458871e-09	1.7989042832342e-07
IGFBP2	4603.4	2.4104	0.524591	4.59481	4.33145837877104e-06	0.000220312
IGFBP7	13444.5	1.53953	0.48887	3.14917	0.00163737	0.0257274
IGFL1	436.674	2.81046	0.745974	3.7675	0.000164889	0.00433165
IGFL3	11.7098	6.55021	1.77692	3.68627	0.000227563	0.00563319
IL11	1115.04	4.31184	0.538204	8.01153	1.13293638757221e-15	6.53743362401149e-13
IL1RL1	53.8788	6.04125	1.18718	5.08874	3.60459295686617e-07	2.69282404197315e-05
IL36RN	12.1665	5.70743	1.4944	3.81921	0.000133878	0.00367265
IL6	138.217	3.65153	0.553174	6.60106	4.08236278421636e-11	7.67575941922209e-09
IMPDH1	982.059	1.34398	0.395193	3.40083	0.000671815	0.0131641
INAFM1	434.206	1.26378	0.393491	3.2117	0.0013195	0.0217756
INHBA	58.8952	2.80134	0.726058	3.85828	0.000114185	0.00325176
INS-IGF2	755.138	9.28183	1.50122	6.18286	6.2951129095393e-10	9.16021038506353e-08
INSIG1	2379.32	1.14892	0.385837	2.97774	0.00290383	0.0395384
IRS2	623.605	1.41531	0.445175	3.17922	0.00147674	0.0237842
ITGA4	44.6909	6.07809	1.22904	4.9454	7.59894991924962e-07	4.87206237351429e-05
ITGA5	181.223	1.93408	0.530909	3.64296	0.000269516	0.00647387
KCNJ15	2646.14	3.41815	0.402693	8.48822	2.09821589815627e-17	1.46298103498946e-14
KCNJ16	92.7036	5.14681	0.8313	6.19129	5.9675606603356e-10	8.75975088509262e-08
KCNQ5	71.0661	2.20849	0.753115	2.93247	0.0033628	0.0435888
KCTD11	1290.39	1.11765	0.333594	3.35033	0.00080716	0.0149803
KCTD16	27.6039	2.87615	0.68302	4.21093	2.54316643232464e-05	0.000931233
KDELR1	10819.1	1.00855	0.346926	2.9071	0.00364796	0.0462462
KIAA0355	693.44	1.0657	0.319838	3.33199	0.000862278	0.0156841
KIAA1549L	475.869	2.55785	0.324093	7.89234	2.9657288324292e-15	1.50389412975365e-12
KIF23	641.967	1.39946	0.342473	4.08633	4.38254277719349e-05	0.00146675
KIFC3	2640.79	1.14004	0.239904	4.75208	2.01332330047728e-06	0.00011739
KIRREL	631.37	2.11341	0.485911	4.34938	1.36523063346169e-05	0.000549177
KIRREL3	7.50262	4.85126	1.56151	3.10676	0.00189147	0.0285667
KISS1	113.079	2.47758	0.655468	3.77986	0.000156919	0.00413524
KLC3	394.123	1.76477	0.534727	3.30032	0.000965735	0.0171012
KRT5	476.378	2.28408	0.758479	3.01139	0.00260052	0.0362039
KRT7	80317.3	1.48019	0.334322	4.42744	9.53587529740384e-06	0.00041993
KRT80	5873.35	1.30133	0.366488	3.5508	0.000384055	0.00845629
KRTAP2-1	12.4893	5.57922	1.50416	3.7092	0.000207916	0.00526365
KRTAP2-2	12.4986	3.92264	1.32563	2.95908	0.00308557	0.0410119
KRTAP2-3	108.132	5.07807	0.844358	6.01412	1.80867554330133e-09	2.38317925524445e-07
KRTAP2-4	16.7871	3.59831	1.21548	2.9604	0.00307236	0.0409339
L1CAM	234.44	2.81137	0.626127	4.49009	7.11937636004679e-06	0.000330016
LAMA5	5481.58	1.21738	0.29926	4.06796	4.74267484634376e-05	0.00155921
LAMB1	5152.63	2.4843	0.353639	7.02496	2.14127763146936e-12	5.51263690538588e-10
LAPTM5	140.282	2.68125	0.772582	3.4705	0.000519485	0.0107619
LGALS1	3012.78	2.30044	0.595369	3.86389	0.000111595	0.00319219
LGI4	36.5399	5.18085	1.15498	4.48567	7.2685940867288e-06	0.000336002
LHB	185.533	3.05014	0.719638	4.23843	2.25088457806462e-05	0.000842647
LHFPL3-AS2	30.3423	2.80799	0.855247	3.28325	0.00102618	0.0179437
LIG1	1431.37	1.53651	0.501061	3.06652	0.00216564	0.0314921
LIMS1	2428.7	1.21815	0.332607	3.66243	0.000249839	0.00606323
LIMS3	631.695	1.725	0.294292	5.86154	4.58602099579467e-09	5.2205765539883e-07
LIMS3-LOC440895	229.692	1.39745	0.292933	4.77053	1.83740802931498e-06	0.000107885
LIMS3L	631.695	1.725	0.294292	5.86154	4.58602099579467e-09	5.2205765539883e-07
LINC00162	8.97876	5.07927	1.73244	2.93185	0.00336946	0.0436075
LINC00452	7.94943	5.99774	1.72298	3.48103	0.000499487	0.0104742
LINC00592	10.3834	4.86008	1.5277	3.18131	0.00146613	0.0236589
LINC00707	40.794	2.5368	0.792071	3.20275	0.00136124	0.0223256
LINC01057	1992.71	1.52327	0.303006	5.02718	4.97733800622972e-07	3.54428826367013e-05
LINC01116	28.637	7.84498	1.77563	4.41814	9.95538989707012e-06	0.000437253
LINC01127	17.6237	3.34373	1.13626	2.94274	0.00325321	0.0424312
LIPE	332.389	1.90942	0.608861	3.13605	0.00171243	0.0265823
LIPG	964.478	1.47376	0.273732	5.38394	7.28717811288e-08	6.45204436724518e-06
LOC100101478	58.1624	2.04868	0.607175	3.37411	0.000740552	0.0142441
LOC100126784	73.5037	2.76557	0.717903	3.85229	0.000117017	0.00329103
LOC100505817	94.3185	2.42238	0.549458	4.40867	1.04007614578745e-05	0.000452068
LOC100506178	148.95	3.86011	0.747167	5.16633	2.38738933991487e-07	1.84956357472849e-05
LOC100506271	20.0868	5.33392	1.28674	4.1453	3.39369673487445e-05	0.00118387
LOC100506860	32.1684	3.86182	1.07466	3.59351	0.000326251	0.00754817
LOC100507431	30.8252	2.77821	0.704773	3.94199	8.0808753064362e-05	0.00244089
LOC101059948	82.2495	2.3278	0.751138	3.09903	0.00194155	0.0290758
LOC101927318	527.514	1.02867	0.326441	3.15117	0.0016262	0.025576
LOC101927497	37.4084	5.6515	1.28847	4.38622	1.15338461118114e-05	0.000492366
LOC388282	21.3312	3.28488	1.05562	3.1118	0.00185953	0.0282116
LOC729970	112.024	1.91122	0.424715	4.5	6.79541899311537e-06	0.000318528
LOX	45.9533	3.19518	1.03687	3.08155	0.00205926	0.0304414
LOXL1	1850.38	2.31168	0.347351	6.65517	2.82976405494576e-11	5.70521345728462e-09
LOXL1-AS1	210.595	1.42301	0.444336	3.20255	0.00136216	0.0223256
LOXL2	92.2784	2.3743	0.658192	3.6073	0.000309398	0.00722101
LPCAT1	808.354	1.1925	0.271121	4.39839	1.09055779941239e-05	0.000470345
LPXN	720.819	1.61856	0.513449	3.15233	0.00161976	0.0254986
LRP12	513.313	1.43433	0.330775	4.33626	1.44924726335564e-05	0.000573326
LRP4	101.615	2.21045	0.659101	3.35374	0.00079727	0.0149343
LRP8	237.566	1.67543	0.455147	3.68107	0.000232253	0.00570305
LRRC8C	182.64	1.81814	0.407945	4.45684	8.31766208377807e-06	0.000378228
LRRN1	1671.54	1.29727	0.385716	3.36328	0.000770229	0.0146466
LTBP2	976.011	2.40496	0.678717	3.54339	0.000395013	0.00866337
LYPD1	463.994	3.68993	0.413867	8.91573	4.84606370244753e-19	4.50522388870872e-16
MACF1	9802.46	1.13439	0.31815	3.5656	0.000363023	0.00811059
MAD2L1	606.096	1.52193	0.360399	4.2229	2.41176626952489e-05	0.000892887
MAGED4	156.004	2.18789	0.502371	4.35512	1.3299568386227e-05	0.000545063
MAGED4B	156.004	2.18789	0.502371	4.35512	1.3299568386227e-05	0.000545063
MALL	7797.22	1.29213	0.331828	3.89399	9.8607454684166e-05	0.00286475
MAMDC2	49.8022	2.87212	0.800715	3.58694	0.000334577	0.00768013
MAP3K10	491.17	1.30806	0.357722	3.65665	0.000255536	0.00617939
MAP9	131.333	2.70043	0.774265	3.48773	0.000487131	0.0102408
MAPK10	190.029	1.56609	0.370272	4.22958	2.34126738417224e-05	0.000868709
MAPK12	32.8705	3.79081	0.9297	4.07745	4.55314736126173e-05	0.00151476
MARCH4	112.88	5.87194	0.946115	6.20637	5.4222316311809e-10	8.24869310147102e-08
MARK4	1160.1	1.16473	0.36787	3.16614	0.00154475	0.0245955
MATN3	128.797	1.37559	0.440883	3.12008	0.00180802	0.0276305
MCAM	645.566	3.43907	0.6952	4.94688	7.54127181138566e-07	4.85367855737414e-05
MDGA1	226.149	2.77057	0.527629	5.25097	1.51298176221207e-07	1.22310322748101e-05
ME1	451.935	1.5293	0.307891	4.96702	6.79902410079314e-07	4.49703040722026e-05
MEGF6	1568.43	1.39677	0.309094	4.51892	6.21568797861407e-06	0.000296334
MEGF8	1719.85	1.13267	0.373461	3.0329	0.00242213	0.034233
MELK	578.843	1.42486	0.437207	3.25901	0.00111803	0.01913
MEST	1549.62	1.02118	0.285857	3.57234	0.000353805	0.0079792
MEX3A	346.286	2.53248	0.735683	3.44235	0.000576678	0.0117113
MEX3D	1180.25	1.055	0.340067	3.10233	0.00192001	0.0289202
MFAP5	284.572	4.54383	1.31983	3.44274	0.000575862	0.011709
MGAT5B	21.2067	5.86677	1.31515	4.46092	8.1608075754838e-06	0.000372106
MICALL1	2278.55	1.17435	0.301106	3.90012	9.6144839908585e-05	0.00281274
MIR100HG	34.9779	8.13361	1.61772	5.02782	4.96085337297576e-07	3.54428826367013e-05
MIR137HG	7.17978	4.76658	1.62669	2.93024	0.00338705	0.0437337
MIR205	52.5538	6.86899	1.34261	5.11613	3.11864945499588e-07	2.37215818090459e-05
MIR205HG	298.878	6.27385	1.7225	3.6423	0.000270213	0.00647814
MIR210HG	498.82	1.42587	0.470494	3.03057	0.0024409	0.0344692
MIR675	394.71	9.66466	2.12203	4.55444	5.25249759125677e-06	0.000257004
MIR711	16.6021	2.4621	0.848487	2.90175	0.00371085	0.0468984
MKI67	1786.49	1.40686	0.473526	2.97104	0.00296798	0.040118
MMP2	955.298	3.23363	0.351266	9.20566	3.39580221830124e-20	4.73544619342108e-17
MN1	155.254	3.57905	0.77931	4.59258	4.37792650404009e-06	0.000221064
MNS1	375.926	1.40781	0.322615	4.36374	1.27859021614596e-05	0.000531888
MRC2	144.782	3.19962	0.504677	6.33994	2.29853981111137e-10	3.84637651991376e-08
MSC	20.2926	4.99565	1.22796	4.06826	4.7365431691534e-05	0.00155921
MTCL1	1549.34	1.81208	0.331466	5.46685	4.58100436668995e-08	4.25880705956609e-06
MUC6	17297	1.79829	0.312447	5.75551	8.63822309099221e-09	9.20713536335437e-07
MYADM	3699.56	1.551	0.262687	5.90439	3.5396053923485e-09	4.29215627793911e-07
MYBL1	80.892	2.35406	0.59981	3.92467	8.68498321933294e-05	0.00258602
MYBL2	1043.54	1.71497	0.476241	3.60106	0.000316927	0.0073659
MYH9	31288.7	1.01509	0.342503	2.96374	0.00303924	0.0407018
MYOM1	848.029	1.21411	0.348827	3.48057	0.000500357	0.0104793
NAT14	857.36	1.81657	0.410125	4.42932	9.45321921736625e-06	0.000417741
NAT8	6.9132	4.88477	1.56688	3.11751	0.00182386	0.0278218
NCALD	266.412	1.63333	0.532689	3.0662	0.00216797	0.0314921
NCAM1	64.9673	3.88193	1.08885	3.56517	0.000363617	0.00811302
NCAPG	581.105	1.4318	0.483731	2.95991	0.00307731	0.0409672
NCS1	477.703	1.33897	0.35696	3.75104	0.000176104	0.00459022
NDST1	3522.96	1.10807	0.36001	3.07789	0.00208469	0.0307359
NEFL	80.1227	3.27826	0.708199	4.62901	3.67412293399737e-06	0.000191535
NEGR1	407.842	3.68383	0.735486	5.0087	5.47984918229439e-07	3.78924777754192e-05
NETO2	375.684	1.13514	0.324952	3.49324	0.00047719	0.0100952
NGF	12.7647	6.67542	1.68014	3.97314	7.09318450258618e-05	0.00220218
NIPAL4	128.469	2.68212	0.660022	4.06368	4.83045205600313e-05	0.00158185
NPBWR1	6.59753	5.72867	1.81423	3.15764	0.00159053	0.0251284
NPPB	637.141	5.87452	0.649991	9.03785	1.59786296402738e-19	1.78257592266894e-16
NPY1R	589.629	2.7933	0.58129	4.80535	1.54484449502922e-06	9.23265277850675e-05
NR2F1	351.513	2.72353	0.408219	6.67174	2.52780690053268e-11	5.15857569189193e-09
NR2F1-AS1	359.438	2.94405	0.520167	5.65981	1.51540629017542e-08	1.52763908793949e-06
NRG1	107.586	2.13498	0.701112	3.04514	0.00232572	0.0331505
NT5DC2	2582.76	1.17069	0.266625	4.39076	1.12957076861358e-05	0.000483433
NUAK1	658.363	2.54103	0.277527	9.15598	5.38682961923386e-20	6.43880048916138e-17
NUAK2	339.688	1.62405	0.458545	3.54174	0.000397492	0.008696
NUDCD1	1272.03	1.35447	0.29072	4.65903	3.17702873336927e-06	0.000170399
NUDT19	408.805	1.26141	0.346271	3.64284	0.000269648	0.00647387
NUF2	269.44	1.70808	0.472778	3.61287	0.00030283	0.00708749
NXN	496.742	1.8652	0.259462	7.18874	6.53919471962961e-13	1.95405150782646e-10
NXPH4	23.5502	3.77197	1.05436	3.57748	0.000346917	0.00788905
ODC1	3761.04	1.13715	0.354494	3.20781	0.0013375	0.0220076
ORAI2	1379.14	1.29399	0.434704	2.97672	0.00291348	0.0396054
PADI1	2120.44	2.8741	0.492724	5.83307	5.44158464451433e-09	6.07063182942019e-07
PADI3	14.2793	4.95747	1.34892	3.67513	0.000237724	0.00579895
PALMD	752.731	1.886	0.568114	3.31975	0.00090097	0.0161942
PBK	360.348	1.49763	0.459217	3.26127	0.00110914	0.0189976
PCDHB10	23.4689	3.25471	1.0941	2.97477	0.00293209	0.0398259
PCDHB12	42.0175	4.44328	0.957312	4.64141	3.46038516958832e-06	0.000181524
PCDHB4	11.4182	4.01612	1.28714	3.12018	0.00180741	0.0276305
PCDHB5	114.236	1.40494	0.458002	3.06753	0.00215836	0.0314617
PCDHB7	21.9559	2.71096	0.916259	2.95873	0.00308909	0.0410261
PCED1B	668.925	1.26838	0.300456	4.22153	2.42645438185854e-05	0.000896342
PCSK1N	413.907	2.79611	0.618043	4.52414	6.06424167628819e-06	0.00028994
PDCD1LG2	98.9197	3.71867	0.661536	5.62127	1.89560818203804e-08	1.86594748930732e-06
PDE10A	28.8657	2.90005	0.706356	4.10564	4.03191645807112e-05	0.00137134
PDE6B	79.2341	3.30291	0.59762	5.52676	3.2618960682971e-08	3.06699563964456e-06
PDGFB	1572.09	2.37096	0.471754	5.02583	5.0125975661892e-07	3.55427151155127e-05
PDGFRA	111.379	2.12818	0.63765	3.33754	0.000845246	0.0154246
PDK1	596.796	1.69455	0.439467	3.85592	0.000115296	0.00327011
PEG10	1101.21	1.63187	0.315529	5.17185	2.31782312432514e-07	1.80402103081195e-05
PGBD1	88.7598	1.79333	0.539677	3.32297	0.000890655	0.0161127
PGBD5	84.5944	2.42166	0.589272	4.10958	3.96383635739409e-05	0.00135369
PHF19	618.755	1.35771	0.451655	3.00608	0.00264638	0.0367201
PHLDA1	4241.87	1.25753	0.364812	3.44706	0.000566725	0.0115584
PHYHIPL	10.0186	6.33096	1.62393	3.89855	9.67701585542522e-05	0.00282609
PIEZO1	5450.89	1.13821	0.241767	4.70787	2.5031516258393e-06	0.000140093
PIM1	1079.76	2.01872	0.564488	3.5762	0.000348625	0.00791127
PKMYT1	332.578	1.8555	0.577169	3.21483	0.00130523	0.0216469
PLAT	677.573	2.54824	0.6117	4.16583	3.10216016733163e-05	0.00110633
PLCXD3	272.813	3.03118	0.807636	3.75315	0.000174628	0.00456598
PLEC	24376.5	1.32147	0.434736	3.03971	0.00236804	0.0336418
PLEKHF1	131.384	2.25048	0.562513	4.00075	6.31417064385855e-05	0.00198612
PLEKHG2	559.326	1.96694	0.291591	6.74556	1.52435362811437e-11	3.22892830542606e-09
PLEKHG5	314.776	1.32529	0.406374	3.26127	0.00110916	0.0189976
PLK1	767.733	1.8157	0.545828	3.32651	0.000879395	0.0159607
PLOD2	2682.62	1.09173	0.305803	3.57004	0.000356923	0.00802788
PLSCR3	1829.73	1.36761	0.269973	5.06573	4.06843417810485e-07	2.99917081658179e-05
PLTP	412.956	1.23743	0.417712	2.96241	0.00305241	0.0407653
PLXNA1	3454.91	1.34022	0.2696	4.97114	6.6560181484976e-07	4.42932311290471e-05
PLXND1	1383.72	1.97602	0.557929	3.54171	0.00039754	0.008696
POLR3G	96.4264	2.0695	0.460864	4.49048	7.10634322735309e-06	0.000330016
PPARD	1904.66	1.55358	0.37337	4.16096	3.16915343814656e-05	0.00112258
PPFIA2	23.7933	2.73651	0.847112	3.2304	0.00123616	0.0206446
PPP1R13L	3924.54	1.76854	0.404393	4.37333	1.22366883218533e-05	0.00051579
PPP1R14A	29.8696	2.72117	0.918085	2.96397	0.00303702	0.0407018
PPP1R18	1041.9	1.01353	0.300913	3.36818	0.000756664	0.0144709
PPP1R3G	185.708	2.87569	0.479724	5.99446	2.04164777923216e-09	2.66913546388055e-07
PPP2R2B	121.744	2.81839	0.376882	7.47818	7.53605322382699e-14	2.86609806017093e-11
PPP4R4	17.0282	3.3533	0.993833	3.37411	0.000740537	0.0142441
PRKCQ	15.0669	3.52264	1.18266	2.97858	0.00289591	0.0394949
PRKX	516.496	1.02093	0.334177	3.05505	0.00225022	0.032322
PRPF31	3421.17	1.05374	0.358295	2.94098	0.00327174	0.0426065
PRPH	314.018	1.47369	0.366458	4.02146	5.78388244474059e-05	0.00184007
PRR11	629.524	1.49183	0.429175	3.47605	0.000508857	0.0106396
PRR36	286.862	1.70022	0.38966	4.36334	1.280929849811e-05	0.000531888
PRR7	311.561	1.2815	0.361256	3.54735	0.000389126	0.00854545
PSG4	12.5064	4.94522	1.28296	3.85453	0.000115953	0.00327764
PTHLH	306.843	2.36626	0.710571	3.33008	0.000868214	0.0157749
PTOV1	3809.27	1.02078	0.275386	3.70673	0.000209955	0.00530722
PTPN13	1667.79	1.26305	0.357811	3.52993	0.000415672	0.00903358
PTPRQ	31.4558	7.9786	1.35969	5.86795	4.41223384115959e-09	5.09202214468721e-07
PTPRS	65.6641	2.048	0.661581	3.09561	0.0019641	0.0292935
PTX3	82.5541	3.0173	0.864544	3.49004	0.000482943	0.0101783
PUS7	566.445	2.08192	0.322882	6.44793	1.13389063215333e-10	1.97651310817228e-08
PVR	5813.5	1.56626	0.340212	4.60378	4.14898440834276e-06	0.000212973
QPCTL	437.871	1.4486	0.460452	3.14603	0.00165502	0.0259561
RAC3	257.005	1.85011	0.382811	4.83296	1.34518661177232e-06	8.21545721218908e-05
RASGRF2	602.442	1.30917	0.36839	3.55376	0.000379766	0.00838392
RASGRP1	620.648	2.03703	0.662151	3.07638	0.00209529	0.0308377
RASSF2	207.31	2.00899	0.462781	4.34113	1.41751716617324e-05	0.000566127
RBP1	2546.26	1.86056	0.476243	3.90676	9.35437600084639e-05	0.00276078
RECQL4	465.275	1.95929	0.573173	3.41833	0.000630064	0.0124389
RFTN1	159.153	1.57021	0.511193	3.07165	0.00212879	0.0312484
RHAG	44.0691	2.92105	0.615868	4.74298	2.10594644784411e-06	0.000121103
RHOBTB3	1996.49	1.18055	0.355057	3.32496	0.000884315	0.0160326
RIMS1	52.978	3.04345	0.918122	3.31487	0.000916854	0.0163742
RIN3	475.631	1.27141	0.421511	3.01632	0.00255863	0.0357293
RNASE7	21.4175	4.71932	1.34419	3.51089	0.000446609	0.00956921
RNF165	38.9117	3.73618	0.718138	5.2026	1.96521553550493e-07	1.55857425455638e-05
RNF217	45.3613	2.93699	0.698605	4.20409	2.62139946144843e-05	0.000954701
RPS2P32	28.535	2.06546	0.683584	3.02151	0.00251519	0.0352802
RUNDC3B	41.145	2.49815	0.708331	3.52681	0.000420596	0.00911691
RUSC2	888.423	1.23958	0.40133	3.08869	0.00201044	0.0298251
RXFP2	6.32931	5.6694	1.94537	2.91431	0.00356479	0.0454674
S100A2	9773.25	3.94499	1.29386	3.04902	0.00229591	0.0328654
S1PR5	64.1897	3.39604	0.558463	6.08105	1.19397463082396e-09	1.6377025796892e-07
SACS	433.481	3.20903	0.659374	4.86678	1.13430598840882e-06	7.03017644816043e-05
SAMD11	11.0551	3.43763	1.14506	3.00215	0.00268077	0.0371051
SAMD4A	857.869	1.17342	0.353279	3.3215	0.000895338	0.0161277
SAMD5	50.7444	2.90995	0.542605	5.36292	8.18884297332591e-08	7.21221570082294e-06
SAPCD2	905.528	2.02398	0.589966	3.43067	0.000602095	0.0120809
SCD	12827.9	1.56065	0.298945	5.22052	1.78418927868941e-07	1.42174397093279e-05
SCGB1A1	43.7136	7.40974	1.593	4.65144	3.2962200932677e-06	0.000175108
SCN5A	38.7781	2.81944	0.840184	3.35574	0.000791527	0.014875
SDK1	381.836	1.35943	0.401732	3.38392	0.00071458	0.0138081
SEMA3F	799.101	3.40028	0.377431	9.00901	2.07918307845254e-19	2.17456560217655e-16
SENCR	14.1686	5.75222	1.7525	3.2823	0.00102966	0.0179857
SERPINE1	9696.28	2.27346	0.520234	4.37008	1.24202609212951e-05	0.000520904
SERPINE2	238.178	2.92271	0.830803	3.51793	0.000434926	0.00939103
SETBP1	45.2068	1.6416	0.539052	3.04536	0.00232405	0.0331505
SH2B2	133.407	1.89585	0.658766	2.87788	0.0040036	0.0495534
SH2D5	36.551	4.66549	1.03879	4.49127	7.08010706935061e-06	0.000330016
SHANK3	221.548	2.21293	0.508748	4.34976	1.36287593699418e-05	0.000549177
SHC2	687.551	1.03012	0.279128	3.6905	0.000223816	0.00554866
SHC3	416.436	3.2784	0.505726	6.48257	9.01758777193604e-11	1.64022080190845e-08
SIRPA	1452.92	2.28725	0.286651	7.97922	1.47262392347518e-15	7.70090272982304e-13
SIRPB1	78.8861	1.80612	0.499608	3.61507	0.000300269	0.00705716
SKA1	196.2	1.42397	0.483666	2.94411	0.00323887	0.0424035
SLC19A1	287.001	1.62578	0.430677	3.77494	0.000160047	0.00421105
SLC20A1	2576.71	1.15249	0.383218	3.00739	0.002635	0.036623
SLC26A2	300.985	1.08095	0.301	3.5912	0.000329154	0.00758687
SLC29A4	95.8639	2.40171	0.449528	5.34272	9.1560034514409e-08	7.81717151818429e-06
SLC2A1	8691.3	1.69046	0.443625	3.81057	0.000138649	0.00377824
SLC2A5	78.3589	2.25219	0.701899	3.20871	0.00133334	0.0219607
SLC35F3	59.7232	1.78861	0.531588	3.36464	0.000766425	0.0146075
SLC38A1	4273.91	1.13563	0.235876	4.81453	1.47548171364991e-06	8.85356852255449e-05
SLC38A5	1524.79	1.99873	0.676568	2.95422	0.00313459	0.0414004
SLC39A8	569.151	1.97538	0.312863	6.31386	2.7215482874618e-10	4.46494010219468e-08
SLC46A1	546.842	1.19918	0.390543	3.07054	0.00213674	0.0312778
SLC4A3	205.259	2.19095	0.444509	4.92892	8.26841609355679e-07	5.28105629425875e-05
SLC6A10P	120.602	1.70367	0.554883	3.07032	0.00213827	0.0312778
SLC6A8	2503.82	1.67705	0.447776	3.74529	0.000180185	0.00468202
SLC7A2	650.225	2.13538	0.359841	5.93424	2.95213501632949e-09	3.65933536024131e-07
SLC7A5	2199.1	2.66014	0.376621	7.06317	1.62742084765281e-12	4.39246136526164e-10
SLC7A6	449.762	1.58936	0.425114	3.73867	0.000184999	0.00479222
SLCO1B3	1976.44	1.07923	0.27973	3.85812	0.00011426	0.00325176
SLCO2A1	1342.27	3.06245	0.54077	5.66313	1.48639487945409e-08	1.50747466138089e-06
SLITRK6	240.012	1.73431	0.44077	3.93473	8.32908684545076e-05	0.00249783
SMAD4	1323.44	1.41615	0.342245	4.13783	3.50599445731907e-05	0.00121721
SMTN	1577.66	1.66709	0.322207	5.17399	2.29148707775406e-07	1.79185723173534e-05
SNAI2	205.643	3.46179	0.556799	6.21731	5.05750018338953e-10	7.76442275860921e-08
SNAP25	14.4307	4.0188	1.31084	3.06581	0.00217083	0.0315062
SNCA	81.4097	3.19081	0.632353	5.04592	4.51337697356101e-07	3.26956061799004e-05
SOCS3	756.906	1.1841	0.386442	3.06411	0.00218319	0.0316308
SOD3	325.847	2.2787	0.383802	5.93718	2.89962142654814e-09	3.62106454864601e-07
SP5	97.8619	3.04975	0.589427	5.17409	2.29018862228048e-07	1.79185723173534e-05
SPHK1	375.645	1.79409	0.412315	4.35125	1.35362323777732e-05	0.000549177
SPHK2	1437.32	1.59281	0.476338	3.34386	0.000826213	0.0151932
SPOCK1	300.329	5.53664	0.815079	6.79277	1.1000129413625e-11	2.42205481062633e-09
SPP1	611.313	4.62318	0.537202	8.60603	7.56324978639036e-18	6.02682961549792e-15
SPRED3	89.5001	2.00144	0.590855	3.38735	0.000705707	0.0136524
SQLE	5318.72	1.1604	0.311046	3.73065	0.000190985	0.00490175
SRGN	105.309	4.78441	0.906775	5.27629	1.3182643166167e-07	1.09207104328039e-05
SRM	1035.89	1.44237	0.342397	4.21258	2.52475352463387e-05	0.000926518
SRPX	48.7045	3.37971	0.824631	4.09845	4.15919185898093e-05	0.00140606
SRPX2	379.119	2.02414	0.440138	4.59888	4.24769417223578e-06	0.000217373
SSC4D	56.9273	2.74883	0.494969	5.55355	2.79927011632281e-08	2.66153330264466e-06
ST8SIA3	17.1643	4.69849	1.18817	3.95441	7.67243335357506e-05	0.00234289
STAC	168.685	2.61484	0.465448	5.61789	1.93305057508455e-08	1.89167651014415e-06
STC1	44.7756	2.78672	0.721091	3.86459	0.000111276	0.00318851
STC2	73.2081	3.3062	0.821889	4.02269	5.75372109853489e-05	0.00183396
STMN1	5123.9	1.08341	0.331208	3.27109	0.00107133	0.0184821
STX2	389.811	1.52808	0.449918	3.39636	0.000682893	0.0133033
SULT2B1	713.428	1.53514	0.437358	3.51002	0.00044807	0.00958823
SUSD2	190.58	1.87533	0.649641	2.88672	0.00389277	0.048577
SVEP1	109.857	5.2829	1.1205	4.71475	2.42006537824402e-06	0.000137279
SYT1	13.2549	4.82448	1.41375	3.41255	0.000643578	0.0126702
TANC2	903.474	1.16825	0.307219	3.80268	0.000143138	0.00385093
TBCEL	196.148	1.65007	0.45056	3.66225	0.000250008	0.00606323
TCF7L1	82.9163	2.26513	0.448745	5.0477	4.47170776946952e-07	3.25345903540447e-05
TCTEX1D2	172.586	1.09922	0.381319	2.88267	0.00394314	0.049021
TDRP	290.841	2.82386	0.298691	9.45412	3.25758378407909e-21	5.86919916929403e-18
TEAD2	380.623	1.42806	0.331122	4.31278	1.61213537122841e-05	0.000625927
TENM2	86.8041	4.07605	0.642217	6.34685	2.19767643527124e-10	3.71473913816453e-08
TFF3	13994.5	2.19124	0.634587	3.45302	0.000554347	0.0113821
TFPI2	1042.33	5.97513	0.398335	15.0003	7.31139882503091e-51	6.11744739690336e-47
TGFB1	2862	2.0207	0.411974	4.90491	9.34700145451372e-07	5.9005087295587e-05
TGFB1I1	495.496	1.59084	0.50237	3.16666	0.00154199	0.0245955
TGM2	5725.98	1.42144	0.447609	3.17563	0.00149512	0.0239649
THBS1	9869.35	2.22703	0.579506	3.84298	0.000121551	0.00339571
THBS2	190.428	4.29009	0.646732	6.63348	3.27853973256788e-11	6.37942835869662e-09
THSD7A	135.433	1.96856	0.50696	3.88306	0.000103149	0.0029915
THY1	23.5453	7.56331	1.484	5.09659	3.45831907390735e-07	2.60682483706152e-05
TM4SF18	256.946	7.57725	0.885615	8.55592	1.16933942167572e-17	8.89442085560065e-15
TMEM132A	1739.6	1.00993	0.346455	2.91505	0.00355636	0.0453945
TMEM158	112.267	2.49677	0.670259	3.72509	0.000195248	0.00499584
TMEM200A	26.0967	6.65406	1.68543	3.94799	7.88100613852823e-05	0.00238914
TMEM200B	78.2611	1.73947	0.48679	3.57335	0.000352446	0.00795929
TMEM256-PLSCR3	2194.16	1.05104	0.300331	3.49962	0.000465919	0.00988174
TMEM40	183.502	2.2998	0.741512	3.1015	0.00192541	0.0289747
TMEM47	805.228	1.98595	0.481705	4.12274	3.74387203317891e-05	0.00128983
TMEM64	526.59	1.20787	0.397366	3.03969	0.00236823	0.0336418
TMEM86A	607.135	1.18627	0.28034	4.23153	2.32103415272397e-05	0.000865038
TMSB15A	22.2896	2.12587	0.736022	2.88832	0.00387306	0.0484031
TNC	1899.63	2.11455	0.563573	3.75204	0.000175401	0.00457903
TNFRSF19	1179.38	2.2012	0.580728	3.79042	0.000150395	0.00400749
TNFSF9	125.778	2.29018	0.596082	3.84207	0.000122004	0.00340268
TNNT1	58.8162	4.96669	0.993878	4.99729	5.81428603237283e-07	3.97127601900927e-05
TNS1	870.481	2.04099	0.36272	5.62689	1.83486657248782e-08	1.81684362272255e-06
TNS4	1507.6	2.36645	0.729802	3.2426	0.00118446	0.0199204
TOMM40	3590.55	1.61871	0.452413	3.57795	0.000346296	0.00788905
TOX	30.8391	4.40987	0.990715	4.4512	8.53922351740952e-06	0.000385163
TP63	261.027	3.08469	0.588608	5.24065	1.60015124702765e-07	1.28119286927084e-05
TRABD2B	126.808	4.99097	0.52787	9.45491	3.23287737799928e-21	5.86919916929403e-18
TRIB3	566.067	1.66155	0.470932	3.52823	0.000418355	0.00908009
TRIM28	8838.09	1.38185	0.426818	3.23756	0.00120557	0.0202347
TRIP13	382.669	1.55815	0.466824	3.33777	0.000844526	0.0154246
TRPV6	660.565	2.78914	0.357099	7.81053	5.69474299482817e-15	2.80281850810161e-12
TUBB3	1567.06	1.89153	0.42962	4.40279	1.0686998032503e-05	0.000463306
TUBB6	2364.95	1.26068	0.290957	4.33288	1.47173436362804e-05	0.000579978
TYMS	830.455	1.53665	0.458218	3.35354	0.000797855	0.0149343
UBASH3B	1487.31	1.14252	0.373164	3.06171	0.00220076	0.0318302
UBE2S	3449.5	2.09015	0.458022	4.56342	5.03260433397822e-06	0.000248889
UCA1	3411.26	2.9572	0.408483	7.23946	4.50478956093694e-13	1.39598423171701e-10
UCN2	101.827	3.32443	0.538594	6.17244	6.72461129604939e-10	9.53641062949919e-08
UGT3A1	128.011	4.79753	0.719005	6.67245	2.51569861678742e-11	5.15857569189193e-09
UPK2	24.6216	3.09779	0.744784	4.15931	3.19212279126138e-05	0.00112694
VASP	15790.7	1.06053	0.357895	2.96326	0.00304403	0.0407185
VCAN	6071.95	1.66677	0.400411	4.16264	3.14585357933266e-05	0.00111768
VEGFC	136.374	6.32028	1.65821	3.81151	0.00013812	0.00377664
VGLL3	625.46	3.39475	0.682204	4.97615	6.48608024218595e-07	4.34212613926387e-05
VLDLR	389.277	1.37998	0.272552	5.06318	4.12316099288173e-07	3.02618316030188e-05
VNN2	1310.44	1.04737	0.323722	3.2354	0.00121473	0.0203476
VPS37D	193.499	1.46568	0.369407	3.96766	7.25832033664613e-05	0.00224097
VWDE	37.4427	4.86686	0.981409	4.95905	7.08371902536067e-07	4.61241066810839e-05
WDR62	340.857	2.84597	0.645056	4.41197	1.02432574161433e-05	0.000447172
WNT7B	2748.47	1.5486	0.373591	4.14516	3.39582336548703e-05	0.00118387
WTIP	417.737	1.39541	0.449561	3.10393	0.00190966	0.0288154
ZBTB45	815.922	1.07065	0.342229	3.12846	0.00175726	0.0270579
ZNF177	19.8415	4.42365	1.52446	2.90178	0.00371046	0.0468984
ZNF385D	33.3772	8.06633	1.39459	5.784	7.29447529535731e-09	7.92634737613697e-07
ZNF503	472.864	1.92941	0.462215	4.17428	2.98932555412466e-05	0.00107116
ZNF503-AS2	79.3904	1.4522	0.49892	2.91069	0.00360627	0.0458567
ZNF559	122.805	3.83432	0.774943	4.94787	7.50289890207381e-07	4.84762587750205e-05
ZNF559-ZNF177	24.3434	4.51021	1.37452	3.28129	0.00103335	0.0180313
ZNF580	883.054	1.46266	0.386031	3.78897	0.000151273	0.00402448
ZNF581	1486.89	1.26761	0.414189	3.06047	0.0022099	0.0319198
ZNF628	414.654	1.63953	0.500003	3.27903	0.00104163	0.0181335
ZNF853	70.9993	3.28234	0.659371	4.97799	6.42478135526636e-07	4.33517303221884e-05
ZNF865	1383.67	1.45655	0.406239	3.58546	0.000336485	0.00771335
ZYX	5061.29	1.19532	0.332658	3.59325	0.000326573	0.00754817

## Sheet: KPTN vs KPT tumor DOWN
	baseMean	log2FoldChange	lfcSE	stat	pvalue	padj
A1CF	356.843	-1.61626	0.521425	-3.0997	0.00193715	0.0290469
A2M	22.6235	-2.97803	0.863485	-3.44885	0.000562983	0.0115171
AADAC	3361.26	-1.8341	0.425752	-4.30791	1.64801269155472e-05	0.000633973
AADACP1	307.935	-1.42894	0.363023	-3.93623	8.27699538063982e-05	0.00249114
ACE	129.391	-2.55366	0.376756	-6.77802	1.21833797325887e-11	2.61380354416846e-09
ACE2	2455.86	-2.08504	0.475924	-4.38103	1.18116949739108e-05	0.000501667
ACKR4	1263.83	-1.23805	0.256966	-4.81794	1.45046432095475e-06	8.76469471414194e-05
ACMSD	106.803	-3.25465	0.691908	-4.70388	2.55267151873322e-06	0.000141445
ACOT4	398.015	-1.04145	0.304282	-3.42266	0.000620121	0.0123196
ACOX2	30.7001	-2.30775	0.67321	-3.42798	0.000608081	0.0121283
ACSM3	1009.84	-1.18243	0.371372	-3.18395	0.00145278	0.0234887
ACTA1	980.757	-2.51039	0.744508	-3.37188	0.000746567	0.0143269
ACTC1	312.415	-1.73696	0.558099	-3.11227	0.00185654	0.0281917
ADAM28	8032.85	-1.10342	0.290487	-3.79852	0.000145565	0.00390993
ADH4	1623.6	-2.90732	0.596571	-4.87338	1.09702265167728e-06	6.84984218401774e-05
ADH6	1153.54	-2.15867	0.369799	-5.83742	5.30159364720903e-09	5.95415222096617e-07
ADTRP	473.414	-1.98953	0.541153	-3.67647	0.000236486	0.00577715
AKR7A3	3253.08	-1.1663	0.385774	-3.02327	0.00250055	0.0351337
AKR7L	777.854	-1.0946	0.376558	-2.90686	0.0036508	0.0462471
ALOX5AP	109.186	-1.15752	0.400653	-2.88908	0.00386376	0.0483954
AMIGO1	128.931	-1.29332	0.36895	-3.5054	0.000455914	0.00970645
ANKRD29	487.45	-1.06743	0.270046	-3.95277	7.72504699115377e-05	0.00235466
AOC1	1465.82	-4.12181	0.557556	-7.39263	1.43948585615755e-13	5.12518219509372e-11
APOA1	76.9392	-3.37297	0.726101	-4.64531	3.3956103613168e-06	0.00017925
APOA4	61.3236	-8.02295	1.43887	-5.57589	2.46274520924742e-08	2.38217215789285e-06
APOB	50.7763	-9.55813	1.57317	-6.0757	1.23445628355836e-09	1.66591866524723e-07
APOBEC1	183.888	-2.67851	0.586312	-4.5684	4.91472595747375e-06	0.000244771
APOBEC3D	99.5392	-1.67758	0.427915	-3.92036	8.84170172104409e-05	0.00261871
APOH	18.7841	-2.82325	0.830597	-3.39906	0.000676167	0.0132245
APOL3	1043.72	-1.3225	0.251523	-5.25799	1.45641387814875e-07	1.18885999204591e-05
AQP7	39.5094	-2.29475	0.598226	-3.83592	0.000125093	0.00348304
ARHGAP24	623.395	-2.14819	0.347659	-6.17901	6.45031353419521e-10	9.22560228044638e-08
ARHGEF37	2440.42	-1.27689	0.36419	-3.50611	0.000454707	0.00969309
ARHGEF38	441.13	-1.04854	0.313075	-3.34918	0.000810526	0.0150037
ARPC1A	10869	-1.28196	0.294383	-4.35475	1.33220366012058e-05	0.000545063
ARRDC4	1856.04	-1.39233	0.279802	-4.97612	6.48698180241405e-07	4.34212613926387e-05
ARSE	1800.33	-1.24221	0.250382	-4.96125	7.00401232916266e-07	4.61241066810839e-05
ATF7IP2	223.946	-1.45646	0.285221	-5.10643	3.28306692763898e-07	2.48592045100049e-05
ATP10B	1380.17	-1.03569	0.348528	-2.9716	0.00296253	0.0400768
ATP13A4	1374.9	-1.23008	0.354271	-3.47214	0.000516326	0.0107465
ATP2A1	101.193	-3.34791	0.804654	-4.16068	3.1730604251051e-05	0.00112258
ATP6V1B1	20.8703	-2.9379	0.966007	-3.04129	0.00235568	0.0335489
ATP6V1C2	137.883	-2.2366	0.56318	-3.97137	7.1459209551317e-05	0.00221444
ATP9A	2878.71	-1.02991	0.306789	-3.35707	0.000787719	0.0148442
AVIL	304.748	-1.69118	0.453097	-3.73249	0.000189599	0.00487364
AXDND1	222.371	-1.52716	0.482437	-3.16551	0.00154813	0.0246259
AZGP1	16580.6	-1.90127	0.329296	-5.77374	7.75325499751651e-09	8.3168569954129e-07
B3GNT6	300.947	-2.15569	0.699887	-3.08005	0.00206964	0.0305678
BCO1	934.193	-1.82698	0.264971	-6.89503	5.38551009122748e-12	1.30610327342899e-09
BIRC3	4897.63	-1.51404	0.445586	-3.39785	0.000679169	0.0132554
BISPR	693.837	-1.12481	0.242203	-4.64406	3.41625669857856e-06	0.000179772
BLNK	1310.38	-1.25957	0.397569	-3.16817	0.001534	0.0245176
BMX	180.816	-1.87476	0.34353	-5.45733	4.83344037617375e-08	4.46866250027025e-06
BST2	14234.4	-1.08335	0.360497	-3.00516	0.00265439	0.0368008
BTBD16	153.795	-2.83812	0.621136	-4.56923	4.89513092226042e-06	0.000244523
BTC	78.8147	-1.41118	0.428254	-3.2952	0.000983511	0.0173332
BTN3A1	1475.01	-1.50436	0.293042	-5.1336	2.84251260439538e-07	2.18195440008956e-05
BTN3A2	2333.31	-1.61548	0.206955	-7.80594	5.90599094822973e-15	2.82373864364789e-12
BTN3A3	1366.28	-1.67837	0.235808	-7.11753	1.09876178400915e-12	3.1163863887473e-10
BTNL3	637.616	-3.38152	0.627676	-5.38736	7.14997728315042e-08	6.36424041788506e-06
BTNL8	1101.81	-3.06369	0.601678	-5.09191	3.54471729281017e-07	2.65996857299934e-05
C11orf53	15.6033	-3.89886	1.01187	-3.85313	0.000116619	0.00328535
C11orf85	26.0196	-2.28295	0.756834	-3.01645	0.00255753	0.0357293
C1orf110	263.843	-3.92399	0.339897	-11.5447	7.855647374741e-31	4.38188010563053e-27
C1orf194	16.9949	-6.00177	1.50728	-3.98186	6.837743419551e-05	0.00213078
C1orf21	1428.52	-1.56664	0.403788	-3.87986	0.000104515	0.00302066
C1orf229	170.043	-1.0655	0.333651	-3.19346	0.00140577	0.0228757
C4BPA	361.329	-3.00138	0.666086	-4.50599	6.60652366271038e-06	0.000312298
C5orf66	83.7395	-1.22269	0.382929	-3.193	0.00140803	0.0228757
C7orf43	1300.75	-1.33098	0.354492	-3.75461	0.000173611	0.00454649
C9orf24	39.2086	-2.52136	0.804487	-3.13413	0.00172367	0.0266826
CA7	19.2463	-2.81033	0.951893	-2.95236	0.0031536	0.041553
CALHM1	13.452	-3.46795	1.0885	-3.18601	0.00144252	0.0233906
CAPN13	340.139	-2.35648	0.321379	-7.33242	2.26030719456968e-13	7.56479611878582e-11
CAPN9	691.809	-1.53808	0.43094	-3.56913	0.000358171	0.00804514
CARD16	555.407	-1.69469	0.359645	-4.71211	2.45160951474038e-06	0.000138132
CASP1	1178.75	-1.61909	0.245233	-6.60225	4.0497642856066e-11	7.67575941922209e-09
CCDC153	145.418	-1.40878	0.324828	-4.33701	1.44432320850404e-05	0.000572847
CCDC159	489.39	-1.18444	0.303965	-3.89663	9.75398467700209e-05	0.00283866
CCDC170	72.8189	-2.91935	0.546374	-5.34314	9.13499415640768e-08	7.81717151818429e-06
CCDC42B	112.7	-1.52156	0.409069	-3.71957	0.00019956	0.00508286
CCL24	136.66	-6.99078	1.47318	-4.74536	2.08130779033691e-06	0.000120099
CCL26	146.304	-2.87995	0.659877	-4.36438	1.2748614220592e-05	0.000531888
CCL5	855.014	-2.04643	0.300948	-6.79995	1.04653682693968e-11	2.33503296826781e-09
CD300LF	30.5729	-2.49581	0.579156	-4.30938	1.6371200625978e-05	0.000631234
CD79B	26.6397	-2.97522	0.8482	-3.50768	0.000452024	0.0096605
CDCA7	490.136	-1.81603	0.496695	-3.65622	0.000255961	0.00618074
CDH16	70.5664	-2.93498	0.612211	-4.79406	1.63436073319398e-06	9.69836613803832e-05
CDH17	13108	-1.2895	0.333983	-3.86096	0.000112944	0.00322527
CDH19	23.955	-4.4232	1.49184	-2.96493	0.00302747	0.0406595
CDHR5	3453.59	-1.42282	0.335351	-4.24276	2.20785476230007e-05	0.000828391
CENPVP1	60.5458	-3.34213	0.568525	-5.87859	4.13782383449551e-09	4.80849611433665e-07
CENPVP2	60.5458	-3.34213	0.568525	-5.87859	4.13782383449551e-09	4.80849611433665e-07
CH17-360D5.1	179.184	-1.72466	0.533967	-3.22991	0.00123831	0.0206599
CIDEB	960.981	-1.07937	0.341075	-3.16461	0.0015529	0.0246549
CIDEC	1292.8	-3.06457	0.68778	-4.45574	8.36040015494222e-06	0.000379141
CLCA1	2050.48	-6.4789	1.2093	-5.35757	8.43505537862389e-08	7.35167795343188e-06
CLCN3	5990.58	-1.21092	0.360432	-3.35962	0.000780498	0.014758
CLRN3	1685.52	-1.57942	0.391347	-4.03586	5.44033052197341e-05	0.0017609
CNPY4	587.543	-1.5633	0.489322	-3.19483	0.00139913	0.0228419
CNTFR	28.1481	-2.17502	0.604171	-3.60001	0.0003182	0.00738524
COL17A1	12975	-1.24549	0.390974	-3.18561	0.00144449	0.0233999
COL6A1	1245.28	-1.28995	0.3768	-3.42342	0.00061838	0.012319
COL6A2	568.054	-1.5141	0.383328	-3.94987	7.81927708770151e-05	0.00237473
COL9A2	1418.51	-1.31398	0.454564	-2.89063	0.00384465	0.0482282
COPS6	6710.32	-1.21218	0.330472	-3.66802	0.000244435	0.00594836
CP	512.271	-2.25642	0.640709	-3.52175	0.000428707	0.00928069
CPA2	46.5281	-4.23461	1.19925	-3.53103	0.000413939	0.00901873
CPE	108.476	-2.20561	0.539319	-4.08962	4.32080953423003e-05	0.00144899
CPQ	514.841	-2.09352	0.390698	-5.35842	8.395479047801e-08	7.35167795343188e-06
CPVL	210.47	-2.73517	0.556554	-4.91447	8.90248165034571e-07	5.64295939154868e-05
CREB3L3	189.035	-3.05278	0.656457	-4.65039	3.31309145191146e-06	0.000175447
CSAG3	26.2628	-3.41518	0.923578	-3.69777	0.000217504	0.00542431
CST3	33354.5	-1.15122	0.25725	-4.47512	7.6369318324793e-06	0.000350127
CTSB	18648	-1.03423	0.206183	-5.01607	5.27399810807331e-07	3.70819682102936e-05
CTSE	98118.5	-1.14288	0.264456	-4.32164	1.54876153522793e-05	0.00060838
CTSF	938.839	-1.08923	0.23987	-4.54092	5.60097631980801e-06	0.000270106
CXCR3	13.9017	-3.93362	1.13795	-3.45676	0.000546714	0.011253
CXXC4	59.8093	-1.55477	0.47474	-3.275	0.00105664	0.0183041
CYP2B7P	156.028	-2.97271	0.423737	-7.01547	2.29184555655693e-12	5.81087023385207e-10
CYP2C18	11930.4	-1.9851	0.326671	-6.07676	1.22637488657745e-09	1.66591866524723e-07
CYP2C19	303.206	-1.53754	0.459315	-3.34747	0.000815541	0.0150466
CYP2J2	1011.45	-1.09344	0.295328	-3.70248	0.000213506	0.00534851
CYP3A4	405.034	-1.82251	0.39438	-4.62119	3.81547520406894e-06	0.000197547
CYP3A5	7898.2	-1.66675	0.374882	-4.44605	8.74622719214967e-06	0.000393439
CYP3A7	113.321	-1.85573	0.361825	-5.12879	2.91609051888972e-07	2.22821272799546e-05
CYP3A7-CYP3A51P	81.7511	-1.77159	0.385781	-4.5922	4.38588283936896e-06	0.000221064
CYP4F11	312.918	-2.33595	0.57777	-4.04304	5.27619203655678e-05	0.0017144
CYTIP	518.077	-1.50012	0.338111	-4.43675	9.1326448329907e-06	0.000407535
DDX60	9758.35	-2.0499	0.276469	-7.41456	1.22025396382358e-13	4.43907170230952e-11
DES	57.5023	-2.83126	0.924265	-3.06325	0.00218944	0.0316939
DIRAS3	152.376	-2.98205	0.506446	-5.88819	3.90454912523188e-09	4.66705179011644e-07
DISP1	603.233	-1.16257	0.258226	-4.50214	6.72719595138301e-06	0.000316216
DLGAP1-AS1	231.007	-1.10625	0.339712	-3.25643	0.00112822	0.0192258
DNASE1	158.397	-1.12961	0.348971	-3.23698	0.00120802	0.0202554
DNMBP-AS1	68.7537	-1.52174	0.426913	-3.56451	0.00036453	0.00812256
DPP4	740.874	-2.26218	0.298371	-7.58178	3.40838045895639e-14	1.42589596500441e-11
DPT	159.817	-2.13117	0.741255	-2.87508	0.00403926	0.0499579
ECM1	3426.59	-1.72917	0.395181	-4.37564	1.210794587411e-05	0.000511652
EFHC2	201.507	-1.00483	0.331841	-3.02806	0.00246127	0.0347275
EIF1B-AS1	27.303	-2.50024	0.645856	-3.8712	0.000108302	0.00310863
ENPP1	127.707	-1.29913	0.441322	-2.94372	0.00324292	0.0424035
ENTPD5	439.635	-1.40858	0.458507	-3.07211	0.00212554	0.031228
ENTPD8	286.267	-1.33864	0.319932	-4.18415	2.86236293818697e-05	0.0010323
ERV3-1	1400.15	-1.36643	0.408866	-3.342	0.000831763	0.0152785
ETFDH	1331.5	-1.5492	0.349771	-4.42917	9.45961771269839e-06	0.000417741
EXOC3L4	298.846	-1.89975	0.322936	-5.88273	4.03550078210801e-09	4.75563873857715e-07
F5	2706.51	-1.06579	0.316676	-3.36557	0.000763865	0.0145753
FAM132A	98.3271	-2.06988	0.699814	-2.95775	0.00309889	0.041091
FAM150A	12.5102	-3.16188	1.05161	-3.00671	0.00264096	0.0366753
FAM166B	18.7703	-2.90339	0.809246	-3.58778	0.00033351	0.00766615
FAM169B	117.009	-1.52162	0.475916	-3.19723	0.00138753	0.0226747
FAM46C	243.714	-2.05681	0.517604	-3.97371	7.0762348306337e-05	0.002201
FAM49A	13.3704	-3.36372	0.925853	-3.6331	0.000280033	0.00664797
FAM65B	45.165	-2.26843	0.732101	-3.09852	0.00194492	0.0290852
FAM92B	7.86776	-5.84632	1.59703	-3.66075	0.000251475	0.00609
FAR2	288.089	-1.09221	0.306793	-3.56008	0.000370736	0.00821708
FAXDC2	782.147	-1.85674	0.481799	-3.85376	0.000116319	0.00328244
FBXO16	139.913	-1.19936	0.415947	-2.88343	0.00393367	0.0489777
FFAR3	12.0008	-4.546	1.23642	-3.67673	0.000236239	0.00577715
FFAR4	35.6997	-2.01978	0.687063	-2.93973	0.00328501	0.042746
FGD2	90.982	-1.95646	0.449704	-4.35054	1.35801472736863e-05	0.000549177
FMO4	148.516	-1.62197	0.323739	-5.0101	5.44013503107242e-07	3.7773950045629e-05
FMO5	950.205	-1.07769	0.325199	-3.31394	0.000919925	0.0163941
FMOD	40.756	-3.53561	0.572011	-6.18103	6.36843051537827e-10	9.18701002106379e-08
GABRE	464.052	-3.09767	0.704154	-4.39913	1.0868352659261e-05	0.000469951
GABRP	6601.21	-3.2215	0.458196	-7.03083	2.05308158160483e-12	5.36816674790239e-10
GALNT5	2794.01	-1.07483	0.290622	-3.69837	0.000216986	0.00541947
GAMT	592.019	-1.09133	0.330307	-3.30399	0.000953185	0.0169327
GBA3	119.633	-2.95831	0.680463	-4.3475	1.37696104487795e-05	0.000551246
GBP4	744.386	-1.45187	0.330251	-4.39627	1.10127528287478e-05	0.000473747
GC	1568.61	-3.05728	0.414302	-7.37935	1.5906140395087e-13	5.5452781952372e-11
GDPD3	904.862	-1.69884	0.432635	-3.92673	8.6108387032383e-05	0.00256852
GFI1B	18.9654	-2.61568	0.864144	-3.02691	0.00247069	0.0348312
GIGYF1	3091.49	-1.18156	0.391099	-3.02112	0.00251839	0.0352954
GJA9	69.7967	-1.3363	0.436804	-3.05927	0.00221877	0.0319801
GJB2	723.456	-1.79118	0.300174	-5.96712	2.41473725460114e-09	3.13241962934074e-07
GLOD5	106.181	-1.21673	0.423235	-2.87483	0.00404245	0.0499603
GNG13	22.4687	-3.7627	0.957678	-3.92898	8.5307417471769e-05	0.00254917
GPA33	1178.31	-1.97121	0.636441	-3.09725	0.00195326	0.0291838
GPR176	567.076	-1.01363	0.348068	-2.91216	0.00358943	0.0456772
GRAMD1C	617.8	-1.17316	0.291567	-4.02364	5.73053997025327e-05	0.00183396
GRIK1	17.607	-3.95387	0.950849	-4.15825	3.20701056943259e-05	0.00112981
GRP	46.5084	-9.43655	1.316	-7.17064	7.46495401719706e-13	2.19155334252238e-10
GSDMB	4897.46	-1.55723	0.323449	-4.81444	1.4761238304008e-06	8.85356852255449e-05
GSN	34428.9	-1.1306	0.24155	-4.68063	2.85998449638016e-06	0.000155386
GSPT2	495.667	-1.21044	0.332582	-3.63952	0.000273144	0.00651111
HCG4B	28.826	-2.98481	0.849193	-3.51488	0.00043995	0.00946287
HCK	50.2777	-1.57885	0.544985	-2.89705	0.00376691	0.0474664
HCP5	2150.61	-1.3304	0.273114	-4.8712	1.10920347017493e-06	6.90015273974246e-05
HENMT1	583.179	-1.63953	0.38037	-4.31035	1.62994725465271e-05	0.000630065
HEPACAM2	123.465	-3.93622	0.577326	-6.81802	9.23048662454485e-12	2.14531893298796e-09
HERC5	1857.17	-1.13916	0.266886	-4.26833	1.96945214842355e-05	0.00074732
HGD	995.484	-1.28037	0.292844	-4.37221	1.2299629988363e-05	0.000517141
HIST1H2AC	1072.67	-1.04592	0.292345	-3.57769	0.000346645	0.00788905
HLA-A	100139	-1.55696	0.229601	-6.78115	1.19222518149517e-11	2.5909995048234e-09
HLA-B	112671	-1.66339	0.267026	-6.22934	4.68404353081181e-10	7.32779689787485e-08
HLA-C	70655	-1.40336	0.253921	-5.52674	3.26237136283454e-08	3.06699563964456e-06
HLA-DMA	1110.51	-1.32859	0.320453	-4.14596	3.38386384015707e-05	0.00118387
HLA-DQA1	47.8158	-1.85479	0.623036	-2.97702	0.00291066	0.0395991
HLA-DQA2	53.3098	-2.21348	0.549084	-4.03123	5.54854424018404e-05	0.00178556
HLA-F	8678.43	-1.74011	0.279344	-6.22929	4.68551612329753e-10	7.32779689787485e-08
HLA-G	2767.68	-1.38368	0.324542	-4.26349	2.01258176787093e-05	0.000761958
HLA-H	17938.7	-1.62143	0.232985	-6.9594	3.41714886777933e-12	8.45508065117841e-10
HLA-J	3904.95	-2.42776	0.64014	-3.79254	0.000149112	0.003986
HLA-L	1517.15	-1.60861	0.370906	-4.33697	1.44461345524408e-05	0.000572847
HMGCS2	480.802	-3.57628	0.642064	-5.56997	2.54778580150435e-08	2.4502671035847e-06
HPGD	9055.97	-1.52347	0.394994	-3.85694	0.000114814	0.00326198
HPGDS	83.9583	-3.24667	0.524116	-6.19455	5.8450000681145e-10	8.65577266724142e-08
HRASLS2	1992.89	-1.7359	0.500198	-3.47042	0.000519635	0.0107619
HTR3C	152.801	-3.88845	0.656858	-5.91978	3.22374754654602e-09	3.93767820758403e-07
HTR3E	85.0758	-4.26304	0.908612	-4.69181	2.70793762629088e-06	0.000148087
HYAL4	64.4734	-1.48211	0.513115	-2.88845	0.00387147	0.0484031
ICAM2	445.635	-2.26117	0.353606	-6.39459	1.60981268999605e-10	2.77717583034988e-08
IDNK	349.847	-1.17096	0.259703	-4.50885	6.51811250144178e-06	0.000308992
IFI6	72149.6	-1.32992	0.380623	-3.49405	0.000475756	0.0100776
IFIT1	7853.45	-1.00903	0.321632	-3.13722	0.00170561	0.0265257
IFIT2	3558.09	-1.13201	0.214688	-5.27281	1.3435375966516e-07	1.10209598737098e-05
IGFALS	33.5986	-2.56585	0.595284	-4.3103	1.63032216953281e-05	0.000630065
IL17RB	1389.12	-1.67826	0.337629	-4.97073	6.67018898321971e-07	4.42932311290471e-05
IL18R1	212.957	-1.46063	0.449239	-3.25134	0.00114861	0.0195334
IL2RG	1951.64	-2.18309	0.272944	-7.99833	1.26113059459477e-15	7.03458645664965e-13
INPP5D	21.2907	-2.28891	0.683606	-3.34829	0.000813113	0.0150277
INSC	262.823	-2.58627	0.439591	-5.88335	4.02040392760536e-09	4.75563873857715e-07
IQCG	339.225	-1.29375	0.39944	-3.23891	0.00119989	0.0201596
ISG20	3406.74	-1.42454	0.428831	-3.32191	0.000894022	0.0161277
ITGAM	195.012	-2.46263	0.496443	-4.96055	7.02920608308057e-07	4.61241066810839e-05
ITIH1	80.6509	-3.05868	0.607886	-5.03167	4.86230153871641e-07	3.49904668472723e-05
ITLN1	2066.15	-1.79171	0.521378	-3.43649	0.000589299	0.0118954
ITLN2	119.094	-1.52947	0.520899	-2.93621	0.00332248	0.0431665
KCNK10	103.087	-2.24881	0.489513	-4.59397	4.34885590140749e-06	0.000220527
KIAA1324	194.923	-2.63422	0.442658	-5.95091	2.66654049849712e-09	3.40625104594281e-07
KIT	53.7915	-2.4317	0.681707	-3.56707	0.000360994	0.00807639
KLB	78.6807	-2.57873	0.726536	-3.54935	0.000386189	0.0084921
KLC4	4072.76	-1.40406	0.260501	-5.38985	7.0516833215731e-08	6.31031383439595e-06
KLK1	261.406	-2.11843	0.289844	-7.30885	2.69435659759132e-13	8.8406594713908e-11
KLK7	2992.86	-1.94327	0.547255	-3.55095	0.000383849	0.00845629
KPNA7	272.242	-1.95692	0.318661	-6.14106	8.19731956885895e-10	1.15272223248139e-07
KRT2	8.73928	-7.00523	1.62278	-4.31679	1.5831213881512e-05	0.000618312
KRT20	1536.31	-3.82352	0.642915	-5.94717	2.7281562664688e-09	3.45855810326431e-07
LAMTOR4	5946.22	-1.22525	0.391774	-3.12743	0.00176342	0.0270974
LEFTY1	55.5817	-2.09672	0.512337	-4.09246	4.26816073988803e-05	0.00143709
LINC00483	346.779	-2.19297	0.403359	-5.43677	5.42545528643181e-08	4.95560048202632e-06
LINC00649	56.4288	-2.28152	0.691572	-3.29903	0.000970179	0.0171617
LINC01133	5413.68	-1.00297	0.316768	-3.16627	0.00154407	0.0245955
LINC01207	834.059	-1.60437	0.518659	-3.09331	0.00197939	0.0294952
LINC01260	127.863	-2.56524	0.859362	-2.98505	0.0028353	0.038986
LINC01426	185.245	-1.20587	0.407509	-2.95913	0.00308511	0.0410119
LMO2	135.165	-1.24925	0.394358	-3.16781	0.00153589	0.0245245
LOC100130872	110.742	-2.20182	0.433226	-5.08238	3.72731042002793e-07	2.75985896321891e-05
LOC100505915	170.592	-1.96662	0.417672	-4.70852	2.49522223203737e-06	0.000140093
LOC100507412	422.889	-1.10479	0.314203	-3.51618	0.00043781	0.00944113
LOC101927755	55.0524	-1.84757	0.619366	-2.983	0.00285436	0.0391515
LOC101927934	163.528	-1.3759	0.376562	-3.65386	0.000258329	0.00621996
LOC101928295	38.3838	-1.44557	0.49841	-2.90036	0.00372734	0.0470387
LOC102723854	301.719	-4.64964	1.27241	-3.65421	0.000257971	0.00621996
LOC400043	1012.2	-1.80672	0.616577	-2.93025	0.0033869	0.0437337
LOC653513	32.6712	-3.74908	0.852947	-4.39544	1.10549651315708e-05	0.000474343
LRMP	844.329	-1.14903	0.252059	-4.55856	5.15047174901058e-06	0.000253363
LRRC31	718.531	-1.27472	0.368658	-3.45774	0.000544717	0.0112257
LRRC66	1347.93	-1.69309	0.494756	-3.42206	0.000621483	0.0123222
LSAMP	15.9974	-2.63633	0.858439	-3.07107	0.00213293	0.0312543
LYPD2	3340.38	-3.11431	0.616387	-5.05252	4.36009158154443e-07	3.18610360373644e-05
M1AP	51.3038	-7.7411	1.19666	-6.46894	9.86952860587444e-11	1.73849149148108e-08
MAOA	4433.1	-1.13744	0.247492	-4.59585	4.30978351473997e-06	0.000219878
MAP2K6	211.827	-1.19627	0.40988	-2.91859	0.00351618	0.045019
MARC2	582.486	-1.00854	0.261875	-3.85121	0.000117535	0.00330004
MBL1P	15.251	-3.70747	0.972956	-3.81052	0.000138675	0.00377824
MCOLN3	31.2431	-4.15556	0.829846	-5.00763	5.51053331356249e-07	3.79478454605575e-05
MEPCE	4140.19	-1.02252	0.347386	-2.94348	0.0032455	0.0424035
METTL7B	1537.14	-1.43372	0.314203	-4.56303	5.0420384632772e-06	0.000248889
MFSD4	2080.49	-1.21704	0.378663	-3.21405	0.00130879	0.0216737
MGAM	99.8349	-2.45285	0.78551	-3.12262	0.0017925	0.027519
MGAM2	396.007	-2.47987	0.739924	-3.35152	0.000803702	0.0149803
MGMT	1116.04	-1.19723	0.349805	-3.42257	0.000620319	0.0123196
MIA	4463.6	-3.06076	0.576246	-5.31154	1.08701658257317e-07	9.18693711756536e-06
MIA-RAB4B	5344.78	-1.85657	0.425761	-4.36059	1.29710277658531e-05	0.000535944
MIA2	302.901	-1.64636	0.382684	-4.30214	1.69156858175612e-05	0.000649236
MIR4658	103.593	-1.39605	0.454797	-3.06962	0.00214331	0.0313077
MIR5193	147.616	-1.05167	0.306287	-3.43359	0.000595645	0.0119792
MIR7844	21.3929	-3.45672	0.859183	-4.02327	5.73952633895121e-05	0.00183396
MLK7-AS1	30.2485	-5.3326	0.898874	-5.93253	2.9829579481841e-09	3.67035428712594e-07
MMP12	4903.49	-4.43561	0.573553	-7.73358	1.04564176497465e-14	4.86049147085716e-12
MMP9	476.442	-2.05714	0.696613	-2.95305	0.00314649	0.0415248
MOGAT2	74.9271	-2.41565	0.695179	-3.47486	0.00051112	0.0106647
MORC2-AS1	15.0492	-3.00939	0.95911	-3.13769	0.00170283	0.0265071
MRAP2	119.427	-2.85497	0.406038	-7.0313	2.04622325006924e-12	5.36816674790239e-10
MSRB2	992.037	-1.20758	0.250646	-4.81789	1.45083090463566e-06	8.76469471414194e-05
MT1G	181.16	-1.48612	0.484154	-3.06952	0.00214406	0.0313077
MUC13	22089.7	-1.29427	0.426682	-3.03333	0.00241868	0.0342131
MURC	57.4994	-1.84217	0.57324	-3.21362	0.00131073	0.0216737
MVB12B	172.856	-1.62365	0.481842	-3.36967	0.000752578	0.0144257
MYBPC1	5942.64	-3.88882	0.584536	-6.65284	2.8749484682579e-11	5.72730805569378e-09
MYH1	243.06	-9.05031	2.0804	-4.35028	1.35962329518638e-05	0.000549177
MYH2	727.392	-11.6531	2.48907	-4.68171	2.84496430872477e-06	0.000155074
MYH3	62.7079	-1.81862	0.582495	-3.12213	0.00179549	0.0275397
MYH4	254.636	-8.1714	2.66626	-3.06474	0.0021786	0.0315916
NAALADL1	6.82674	-5.70792	1.75606	-3.25041	0.00115238	0.0195388
NCF1	14.4807	-3.59106	1.17901	-3.04584	0.00232033	0.0331328
NCF1B	13.5115	-3.80527	1.11762	-3.4048	0.000662127	0.0129895
NCF1C	20.4432	-4.13571	0.992742	-4.16595	3.10060081100795e-05	0.00110633
NCF4	56.6628	-1.55766	0.490951	-3.17275	0.00151004	0.0241577
NCK1	1697.61	-1.12876	0.325125	-3.47176	0.000517049	0.0107482
NF2	692.242	-1.26168	0.314576	-4.01073	6.05317324868437e-05	0.00191482
NOD2	88.0561	-1.53766	0.375959	-4.08996	4.31450864704832e-05	0.00144899
NOXO1	322.209	-1.48942	0.318493	-4.67647	2.9185457691056e-06	0.000158055
NPY4R	425.206	-1.83236	0.462653	-3.96055	7.47768101025312e-05	0.00229599
NQO1	20676.9	-1.03833	0.28735	-3.61348	0.000302113	0.00708062
NWD1	92.4758	-1.52205	0.526925	-2.88854	0.00387032	0.0484031
OASL	7850.49	-1.53216	0.322199	-4.75532	1.98134574253156e-06	0.00011593
OLFM4	18022.9	-1.26177	0.278775	-4.52614	6.00708595625939e-06	0.000288858
P2RX4	1452.84	-1.66107	0.310399	-5.3514	8.72745044461048e-08	7.5671065150317e-06
PADI2	84.8434	-3.9074	0.67617	-5.77872	7.52701338169496e-09	8.12626076963119e-07
PARM1	595.581	-2.50311	0.442741	-5.65367	1.57054703481555e-08	1.57374455572476e-06
PAXIP1-AS2	101.719	-1.31448	0.367658	-3.57528	0.000349847	0.00791127
PBLD	3532.17	-2.21028	0.446513	-4.95009	7.41780504632152e-07	4.81122285446296e-05
PCOLCE2	152.709	-2.77778	0.589485	-4.7122	2.45052325765753e-06	0.000138132
PDK3	333.621	-1.06946	0.340381	-3.14195	0.00167829	0.0262227
PDK4	528.006	-1.43977	0.448425	-3.21074	0.00132396	0.0218277
PDZD3	777.937	-1.43293	0.343205	-4.17513	2.97814930850539e-05	0.00106945
PGC	486.306	-3.43498	0.368407	-9.32389	1.1215212200533e-20	1.70613964512472e-17
PI3	5670.87	-1.97702	0.48544	-4.07264	4.64824047439779e-05	0.00153723
PILRB	1367.55	-1.37228	0.454976	-3.01615	0.00256002	0.0357293
PIWIL2	117.134	-1.49152	0.503629	-2.96155	0.0030609	0.0408137
PLA1A	56.5692	-2.80472	0.732762	-3.8276	0.000129396	0.00357313
PLA2G10	2047.21	-2.10306	0.404758	-5.19584	2.03796145050996e-07	1.60864372230347e-05
PLA2G4A	1737.09	-1.00237	0.281473	-3.56117	0.000369207	0.00819404
PLCB2	36.8068	-3.36102	0.866886	-3.87712	0.0001057	0.00304437
PLCG2	960.243	-2.38319	0.252286	-9.44638	3.50734980835068e-21	5.86919916929403e-18
PLD1	2240.91	-1.09017	0.36053	-3.02379	0.00249627	0.035103
PLEK	22.6512	-4.18541	1.01084	-4.14054	3.46484380987284e-05	0.00120542
PLEKHG7	61.6303	-1.50287	0.470647	-3.19319	0.00140709	0.0228757
PMP22	187.048	-1.93473	0.595228	-3.2504	0.00115243	0.0195388
PMS2P1	542.359	-1.09374	0.33435	-3.27124	0.00107077	0.0184821
PON3	1383.97	-1.82526	0.385635	-4.73314	2.21077191729029e-06	0.000126695
POP7	2984.17	-1.258	0.381784	-3.29506	0.000984019	0.0173332
PPP1R1B	3987.19	-2.90932	0.586608	-4.95956	7.06523339360995e-07	4.61241066810839e-05
PPP1R35	1607.66	-1.21978	0.388101	-3.14294	0.00167261	0.0261583
PPP1R36	506.473	-1.07356	0.282165	-3.80473	0.000141959	0.00383447
PRAP1	971.803	-3.40008	0.470063	-7.23324	4.71619244793614e-13	1.43492298952297e-10
PRB1	13.9549	-3.19591	0.978668	-3.26557	0.00109245	0.0187883
PSAPL1	131.252	-4.03448	0.568042	-7.10242	1.22590552948382e-12	3.41905052173038e-10
PSMB8-AS1	495.544	-1.01369	0.283356	-3.57744	0.000346979	0.00788905
PSMB9	2708.66	-1.36042	0.334605	-4.06576	4.78768727540984e-05	0.00157092
PTGIS	1573.54	-1.87563	0.287402	-6.52613	6.74891224158037e-11	1.24105821374292e-08
PTPN7	14.3888	-3.19463	0.931924	-3.428	0.000608047	0.0121283
PTPRN2	434.952	-2.02785	0.686252	-2.95496	0.0031271	0.041334
PVRIG2P	504.894	-1.45025	0.474669	-3.05528	0.00224851	0.032322
RAB7B	614.496	-1.47914	0.451776	-3.27405	0.00106019	0.0183466
RARRES1	177.189	-1.94014	0.53464	-3.62886	0.000284673	0.00673794
RARRES3	8238.35	-1.60623	0.390397	-4.11436	3.88262230466514e-05	0.00133105
RASAL1	1329.29	-1.07663	0.322293	-3.34053	0.000836193	0.0153262
RASL11B	122.949	-1.05908	0.367041	-2.88545	0.0039086	0.0487018
RBP2	249.681	-2.15806	0.719142	-3.00088	0.00269198	0.0372294
RDH5	643.936	-1.08254	0.238217	-4.54434	5.51089060338567e-06	0.000266893
REP15	107.01	-1.33136	0.418875	-3.17842	0.00148081	0.0238038
RGS13	118.374	-3.67927	0.619581	-5.93832	2.87962436571833e-09	3.62106454864601e-07
RHOV	491.411	-1.61783	0.396704	-4.07818	4.53888016265909e-05	0.00151302
RIBC1	113.759	-1.48575	0.459817	-3.23118	0.00123281	0.0206093
RNASE1	23490.9	-1.61731	0.299889	-5.39303	6.92781617829182e-08	6.23279978105029e-06
RNASE6	16.8638	-6.10505	1.36419	-4.47523	7.6329082191995e-06	0.000350127
RP1L1	81.3755	-1.89479	0.604279	-3.13563	0.00171487	0.0265956
RSAD2	4565.79	-1.50018	0.258472	-5.80404	6.47369186659927e-09	7.08044181017466e-07
RTP4	1291.79	-1.30206	0.317398	-4.10229	4.09080431784389e-05	0.00138855
RUNX3	57.9868	-2.05078	0.571351	-3.58936	0.000331495	0.00763031
RYR1	41.8271	-5.5783	0.924409	-6.03445	1.59501944503788e-09	2.11833772962412e-07
SAMD9L	2642.67	-1.40641	0.212579	-6.61594	3.69198840977242e-11	7.1013487412795e-09
SCGB2A1	52.322	-2.37149	0.589479	-4.02302	5.74568531396524e-05	0.00183396
SCRG1	291.923	-11.1154	3.34876	-3.31927	0.000902531	0.0162049
SDR16C5	2209.5	-1.2489	0.260485	-4.7945	1.6307985606992e-06	9.69836613803832e-05
SEC16B	405.446	-1.22663	0.333059	-3.68293	0.000230569	0.00567987
SECTM1	199.944	-1.20944	0.374492	-3.22956	0.00123982	0.0206645
SELENBP1	2954.18	-2.03847	0.408873	-4.98558	6.17768496463896e-07	4.18531903636714e-05
SELL	131.473	-1.74623	0.520216	-3.35675	0.000788654	0.0148451
SELPLG	259.886	-1.35982	0.470178	-2.89214	0.00382631	0.0480341
SERPINA1	27900.9	-1.54018	0.289639	-5.31759	1.05151507839451e-07	8.9320067623623e-06
SERPINA4	6173.68	-1.91742	0.291419	-6.57959	4.7175622681591e-11	8.77152077726382e-09
SERPINB3	129.574	-2.01637	0.58816	-3.42828	0.000607424	0.0121283
SERPINB7	750.131	-2.95407	0.442379	-6.6777	2.42728213729493e-11	5.07726741068667e-09
SFRP5	316.732	-2.16976	0.699743	-3.10079	0.00193003	0.0290181
SFTPA2	338.327	-1.26668	0.381071	-3.32399	0.000887383	0.0160709
SH2D6	34.4115	-2.78707	0.645253	-4.31935	1.56489373340751e-05	0.000613277
SH2D7	42.3606	-1.96284	0.635064	-3.09077	0.00199636	0.0296688
SH3PXD2A-AS1	298.897	-1.72594	0.453477	-3.80601	0.000141229	0.00383034
SI	209.458	-10.6364	1.40616	-7.56416	3.90371226593808e-14	1.59328587946848e-11
SLC10A7	532.172	-1.2341	0.341015	-3.61891	0.000295843	0.00698256
SLC13A5	1803.08	-1.42832	0.460917	-3.09888	0.00194256	0.0290758
SLC17A4	238.22	-1.97718	0.488068	-4.05103	5.09935924253233e-05	0.00166341
SLC2A2	27.1135	-1.80409	0.616288	-2.92734	0.00341871	0.0440406
SLC52A1	16.896	-3.65157	0.88591	-4.12183	3.75871536133889e-05	0.00129155
SLC5A1	5236.28	-1.51427	0.483453	-3.1322	0.00173499	0.0268153
SLC5A9	290.55	-1.30268	0.43928	-2.96549	0.00302202	0.0406189
SLC6A12	72.1677	-2.51224	0.658906	-3.81275	0.000137428	0.00376386
SLC6A20	3070.79	-1.19409	0.38386	-3.11074	0.00186618	0.0282832
SLC7A9	55.3086	-2.32545	0.691799	-3.36145	0.000775358	0.0147107
SLC9A3	171.792	-1.97341	0.58941	-3.34812	0.000813618	0.0150277
SLPI	33152.5	-2.35749	0.414239	-5.69113	1.26199373651474e-08	1.29559528753605e-06
SMIM2-AS1	145.707	-1.11642	0.359867	-3.10233	0.00192007	0.0289202
SMIM24	8919.47	-1.11238	0.277993	-4.00147	6.29499357002237e-05	0.00198381
SMLR1	8.73416	-4.16301	1.30853	-3.18144	0.00146544	0.0236589
SORCS2	33.3978	-2.3665	0.60438	-3.91558	9.01857099352484e-05	0.00266637
SOSTDC1	167.87	-1.51014	0.339949	-4.44226	8.90203910724458e-06	0.000399375
SPATA18	123.778	-1.0566	0.353062	-2.99266	0.00276557	0.0380898
SPG20	356.671	-1.24531	0.355134	-3.50658	0.000453898	0.00968817
SPIB	424.733	-3.00643	0.478038	-6.2891	3.1930951365952e-10	5.18769456463922e-08
SPINK4	539.161	-3.63742	0.686843	-5.29586	1.18459871617559e-07	9.86222632660814e-06
SPON2	16.8407	-2.90386	0.982664	-2.95509	0.00312573	0.041334
STAG3L5P-PVRIG2P-PILRB	2333.98	-1.39737	0.443216	-3.15279	0.0016172	0.0254823
STEAP1	1421.78	-1.05456	0.282473	-3.7333	0.000188989	0.00486544
STMND1	18.5419	-3.17725	0.850496	-3.73576	0.000187151	0.004833
STXBP6	766.592	-1.6213	0.305576	-5.30572	1.12226175622392e-07	9.38996411432556e-06
SULT1C3	35.8965	-2.45296	0.717617	-3.41821	0.000630345	0.0124389
SYTL2	1776.2	-1.09202	0.237893	-4.59038	4.42438210682647e-06	0.000222335
SYTL4	902.043	-1.10394	0.272721	-4.04787	5.16859134955161e-05	0.00168271
SYTL5	199.438	-1.33293	0.433255	-3.07654	0.00209419	0.0308377
TAS1R3	27.8643	-2.74009	0.920172	-2.9778	0.00290327	0.0395384
TBX15	237.988	-3.09136	0.421355	-7.3367	2.18926098472312e-13	7.4765496568075e-11
TCL6	33.6962	-5.21713	0.909471	-5.73644	9.66850949198112e-09	1.01120523649258e-06
TCN1	15704.2	-3.1436	0.358978	-8.7571	2.00332483424308e-18	1.67618188881118e-15
TCN2	2521.02	-1.27667	0.254383	-5.0187	5.20234807766383e-07	3.67325285787454e-05
TFCP2L1	1168.38	-1.26122	0.299342	-4.21332	2.51646940268056e-05	0.000925508
TIMP1	13698.5	-2.15004	0.234336	-9.17502	4.51504552959679e-20	5.81190553017483e-17
TLR5	377.27	-1.40226	0.365876	-3.8326	0.000126795	0.0035129
TM4SF5	2139.04	-1.94581	0.413941	-4.7007	2.59275092240352e-06	0.000143192
TM6SF2	76.1789	-3.34521	0.780039	-4.28852	1.79869674591341e-05	0.000687201
TMCC3	557.065	-2.12125	0.484638	-4.37698	1.20333116880292e-05	0.000509786
TMEM116	205.467	-1.26253	0.415669	-3.03735	0.00238668	0.0338464
TMEM144	1682.42	-1.33013	0.391485	-3.39766	0.000679644	0.0132554
TMEM176A	456.662	-4.9098	0.676609	-7.25649	3.97274118733948e-13	1.25433681186677e-10
TMEM176B	620.824	-4.98574	0.62468	-7.98128	1.44824622514541e-15	7.70090272982304e-13
TMEM220	630.379	-1.08873	0.252224	-4.31651	1.58513061233717e-05	0.000618312
TMEM253	183.619	-2.04647	0.300314	-6.81442	9.46475007685587e-12	2.16963188748091e-09
TMEM37	1891.56	-1.42681	0.385073	-3.7053	0.000211145	0.00532926
TMEM45A	958.434	-2.81826	0.579975	-4.85929	1.17810299126732e-06	7.27467728998792e-05
TMEM80	852.252	-1.04901	0.358312	-2.92763	0.00341553	0.0440336
TMEM82	66.0534	-1.56165	0.491471	-3.1775	0.00148549	0.0238563
TMPRSS3	3816.48	-1.05847	0.354911	-2.98236	0.00286033	0.0391691
TMPRSS6	27.7909	-2.27765	0.720954	-3.15921	0.00158196	0.025045
TPPP3	1317.79	-1.65155	0.489718	-3.37245	0.000745036	0.0143139
TPRG1	1223.68	-4.0369	0.495048	-8.15455	3.50467961301995e-16	2.25566571708753e-13
TPSG1	22.4261	-3.2044	1.0387	-3.08501	0.00203543	0.0301424
TRANK1	1517.84	-1.27828	0.320483	-3.9886	6.64653891384158e-05	0.00207894
TREH	420.217	-2.15205	0.340063	-6.32838	2.47740584990201e-10	4.10464450418418e-08
TRIM4	2607.61	-1.19877	0.387972	-3.08984	0.00200265	0.0297359
TRIM9	74.6669	-5.83149	0.901131	-6.4713	9.71628601762813e-11	1.72970564062754e-08
TRPM5	43.4357	-2.23211	0.674793	-3.30785	0.000940163	0.0167369
TSC22D3	2567.35	-1.39431	0.250667	-5.56237	2.66133163923651e-08	2.54484135148479e-06
TSL	23.3083	-2.42213	0.81675	-2.96557	0.0030212	0.0406189
TTR	142.025	-2.18936	0.525599	-4.16546	3.1072931582901e-05	0.00110633
TUBA8	154.807	-1.13815	0.391361	-2.90819	0.00363532	0.0461209
TXNIP	43822.5	-1.41047	0.217645	-6.4806	9.13574582611945e-11	1.64384484574498e-08
UBA7	2371.17	-1.14115	0.227595	-5.01394	5.33271762496107e-07	3.73379484251458e-05
UBD	8777.3	-1.63324	0.345826	-4.72273	2.32701019203308e-06	0.00013245
UCN3	9.76657	-3.56704	1.16573	-3.05992	0.00221395	0.0319382
UCP2	544.164	-1.2686	0.302024	-4.20034	2.6651452124025e-05	0.000965336
UGT2B17	1990.38	-1.26586	0.436809	-2.89796	0.00375597	0.0473642
VCAM1	608.487	-4.66049	0.741821	-6.2825	3.33172803980873e-10	5.30982257315803e-08
VILL	15572.7	-1.51093	0.270593	-5.58376	2.35379720349263e-08	2.29002572111893e-06
VWA3A	24.4275	-2.46849	0.750906	-3.28735	0.00101135	0.0177587
VWA3B	55.7656	-2.43357	0.704107	-3.45625	0.00054775	0.0112605
WBSCR27	124.496	-1.3068	0.376539	-3.47055	0.000519388	0.0107619
WDR63	14.9475	-3.09661	1.06989	-2.89434	0.00379954	0.0478416
WIPF1	45.8822	-2.45967	0.580771	-4.23518	2.28372537722278e-05	0.000853033
WNT2	72.5307	-2.48287	0.603527	-4.11394	3.88958527429376e-05	0.00133105
XAF1	2598.21	-2.33328	0.275885	-8.45743	2.73330404281823e-17	1.82956439410081e-14
ZCWPW1	299.442	-2.01853	0.48227	-4.18548	2.84564636512511e-05	0.00102849
ZG16	22.5132	-4.12362	1.11623	-3.69425	0.000220536	0.00548358
ZKSCAN1	5298.03	-1.69585	0.403453	-4.20334	2.63007821208207e-05	0.000954701
ZNF3	2256.29	-1.00082	0.324356	-3.08556	0.00203166	0.0301132
ZNF394	1609.64	-1.05006	0.277174	-3.78844	0.000151595	0.00402664
ZNF440	650.284	-1.04161	0.360059	-2.89288	0.00381727	0.0479926
ZNF789	462.448	-1.54246	0.445343	-3.46352	0.000533148	0.0110281
ZNF83	857.726	-1.9409	0.564937	-3.43561	0.000591217	0.0119198
ZNF93	88.7228	-3.57782	0.650511	-5.50001	3.79765192879291e-08	3.5502741551073e-06
ZSCAN4	18.8077	-2.6534	0.901467	-2.94343	0.00324602	0.0424035
ZSWIM5	179.961	-1.77598	0.363508	-4.88567	1.03078991901114e-06	6.46038895308333e-05

## Sheet: KPTN vs KPT organoid UP
	baseMean	log2FoldChange	lfcSE	stat	pvalue	padj
AATK	13.6457	1.85372	0.404758	4.57981	4.65399796548984e-06	1.74131788721681e-05
ABCA10	57.3976	1.6872	0.265515	6.35443	2.09198859496178e-10	1.55145125554783e-09
ABCB1	5.0847	2.73965	0.688959	3.97651	6.99331350449625e-05	0.000210118
ABCG1	42.4321	1.45825	0.241223	6.04525	1.49180703642939e-09	9.84986475668856e-09
ABI3BP	20.2815	5.91423	0.758883	7.79334	6.52593760953023e-15	8.98152286184492e-14
ABL2	694.819	1.29862	0.132198	9.82328	8.93900602464503e-23	2.90087743609621e-21
ACKR4	84.2169	1.43616	0.27038	5.31164	1.08641470056475e-07	5.33859473116272e-07
ACRC	68.4307	1.04912	0.242925	4.31868	1.5696809082889e-05	5.35381877630819e-05
ACSM3	217.24	1.52902	0.19178	7.97277	1.55161720766287e-15	2.30376245796904e-14
ACTBL2	31.8583	3.44672	0.390604	8.8241	1.10345920836344e-18	2.3926426422302e-17
ACTG1P17	7.9441	1.1776	0.514414	2.2892	0.0220675	0.0385072
ADAM32	38.1538	1.04315	0.30892	3.37676	0.000733463	0.00179511
ADCY4	81.4411	1.32518	0.157338	8.42253	3.68435766220782e-17	6.70580831216896e-16
ADCY7	97.8054	2.0671	0.206205	10.0245	1.18988819950245e-23	4.09988556341629e-22
ADGRF1	1680.75	1.03001	0.130658	7.88326	3.18955582373951e-15	4.56739356161553e-14
ADGRF4	62.0978	1.53806	0.196961	7.80898	5.76515067124664e-15	8.00280149637357e-14
ADH1C	34.9972	2.67302	0.684656	3.90418	9.45450681604599e-05	0.000277345
ADHFE1	101.773	1.83076	0.192195	9.52556	1.64155140226899e-21	4.67826024387309e-20
ADM	683.513	1.38325	0.347721	3.97805	6.94824215746191e-05	0.000208937
ADM2	727.056	1.24726	0.349399	3.56974	0.000357341	0.000936681
ADPRH	13.7465	1.04939	0.317836	3.30168	0.000961088	0.00229528
ADRB1	69.7142	1.21163	0.190926	6.34606	2.20892527229242e-10	1.63233163524574e-09
ADRB2	243.141	1.2557	0.165035	7.60868	2.76900111027176e-14	3.51418461116379e-13
ADRBK2	100.473	2.07666	0.176835	11.7435	7.63059902901769e-32	5.12451247754308e-30
AGT	5.01057	3.21537	0.790935	4.06527	4.79761104180755e-05	0.000149024
AHR	5697.03	1.08056	0.0961761	11.2352	2.73848017825722e-29	1.52752960048457e-27
AJUBA	2514.19	1.27762	0.122163	10.4583	1.34207251637113e-25	5.26164970877825e-24
AK5	11.8433	1.06108	0.40502	2.61981	0.00879792	0.0170482
AK8	12.9992	1.89389	0.403223	4.69688	2.64167477361147e-06	1.03563900879137e-05
ALDH1A3	164.814	2.80442	0.236653	11.8503	2.14359109995024e-32	1.48779581319991e-30
ALDH1L2	3919.57	1.29806	0.332295	3.90634	9.37037577934053e-05	0.000274988
ALDH3B1	1237.83	1.08001	0.102609	10.5255	6.58933946001095e-26	2.66253365478883e-24
ALDH3B2	20.4419	1.70515	0.293512	5.80947	6.26695989351565e-09	3.75801482419871e-08
ALDH8A1	35.9801	1.19125	0.282288	4.21998	2.44321713556887e-05	8.02929491811556e-05
ALG1L9P	7.95634	1.28253	0.436695	2.9369	0.00331514	0.00706679
ALOX5	15.6618	1.47766	0.492135	3.00255	0.00267728	0.0058156
ALOXE3	21.1274	1.41425	0.309199	4.5739	4.78727827700082e-06	1.7870370222896e-05
ALS2CL	2688.78	1.09156	0.111281	9.80905	1.02937250278246e-22	3.31823945008052e-21
AMIGO2	87.3159	2.51887	0.247802	10.1649	2.84548400913037e-24	1.02678087155336e-22
AMY2B	110.536	1.5968	0.177748	8.9835	2.62287060394228e-19	6.02969270693926e-18
ANKAR	22.8785	1.10791	0.255657	4.33359	1.46697372235007e-05	5.02596145876478e-05
ANKK1	5.48767	1.62808	0.628238	2.59151	0.00955562	0.018353
ANKRD1	6727.94	1.94393	0.102789	18.9119	9.10802138092406e-80	6.00549809780384e-77
ANKRD19P	9.43406	1.56143	0.492283	3.17181	0.00151491	0.00347106
ANKRD24	62.78	1.86471	0.276639	6.74059	1.57747642623057e-11	1.38432383780403e-10
ANKRD29	148.014	1.62531	0.180533	9.00287	2.19885592583272e-19	5.10345664962072e-18
ANKRD31	15.9639	1.12774	0.43522	2.59121	0.00956404	0.018361
ANKRD33B	511.893	3.31102	0.168823	19.6124	1.21103301938687e-85	9.75958054401439e-83
ANKRD36C	137.037	1.2589	0.16929	7.43632	1.03525948249167e-13	1.22093284983936e-12
ANKRD6	8.27456	1.40336	0.426698	3.28889	0.00100583	0.00239191
ANTXR1	10.2935	2.95237	0.474718	6.2192	4.99698351396458e-10	3.52045861357796e-09
ANXA1	4363.6	1.1347	0.13954	8.13167	4.23413495835695e-16	6.80935273901617e-15
ANXA3	7629.45	1.1878	0.100193	11.8551	2.02464828108875e-32	1.41199749834007e-30
AOC2	35.3256	2.1219	0.382377	5.54924	2.86915887584384e-08	1.55938623653019e-07
AOC3	22.5398	2.22017	0.340826	6.51407	7.31434833634714e-11	5.77582672656786e-10
APBB1IP	209.144	2.37259	0.229908	10.3197	5.73808627651786e-25	2.15081859243328e-23
APCDD1	81.7912	1.78197	0.209154	8.51989	1.59703066179097e-17	3.02435075456132e-16
APOE	46.6414	1.08562	0.215266	5.04314	4.57942268000481e-07	2.04586096076839e-06
APOL6	1536.06	1.06067	0.118082	8.98248	2.64726903877774e-19	6.07615263868827e-18
AREG	2031.69	2.25753	0.30933	7.29812	2.91809858583525e-13	3.26619892639862e-12
ARHGAP23	750.519	1.66803	0.0873016	19.1065	2.23110805441833e-81	1.70339228617854e-78
ARHGAP24	199.159	1.17417	0.1191	9.85867	6.28767878577836e-23	2.07765531814353e-21
ARHGAP40	115.412	1.66596	0.208237	8.0003	1.24118517319761e-15	1.87939792509441e-14
ARSG	7.85335	1.37173	0.464814	2.95115	0.00316597	0.00677467
ARSJ	27.6227	2.32435	0.328303	7.07989	1.4426902149897e-12	1.4675781387546e-11
ASNS	6236.67	1.61003	0.386719	4.1633	3.13681992973871e-05	0.000101095
ATP10B	46.171	1.47469	0.279297	5.28	1.2918405548504e-07	6.26737093266215e-07
ATP13A4	34.7801	2.17573	0.314812	6.9112	4.80587661688244e-12	4.5505252091708e-11
ATP6AP1L	83.0259	1.49578	0.175083	8.54324	1.30513256994306e-17	2.50095813204677e-16
AVIL	168.521	1.30169	0.390658	3.33205	0.000862096	0.00207848
AXL	555.054	1.82357	0.165475	11.0202	3.0543285733274e-28	1.49682737448268e-26
BAAT	116.233	2.01405	0.318138	6.33076	2.43956943153604e-10	1.79181742652465e-09
BBC3	287.969	1.70687	0.191658	8.90584	5.29809535269096e-19	1.1751402322039e-17
BCAM	1590	1.63233	0.18253	8.94282	3.79371116126566e-19	8.61213992258524e-18
BCAS4	66.1091	1.11303	0.188922	5.89146	3.82794474686746e-09	2.37401310380758e-08
BCDIN3D-AS1	9.75287	1.1619	0.365333	3.1804	0.00147072	0.00337514
BCRP3	5.0955	1.28189	0.587692	2.18122	0.0291671	0.0492203
BDKRB2	14.6475	1.15748	0.531921	2.17604	0.0295523	0.0497719
BDNF	13.8295	5.36438	0.87836	6.10727	1.01350970958082e-09	6.85087224938462e-09
BDNF-AS	57.0401	1.47055	0.21574	6.8163	9.34164536047681e-12	8.45879573027944e-11
BEAN1	8.59734	1.03276	0.397554	2.59777	0.00938309	0.0180519
BEND7	91.1839	1.34266	0.22076	6.08198	1.18709093524117e-09	7.9574589217229e-09
BEST1	15.8903	4.33436	0.579687	7.47708	7.59920837056059e-14	9.14805947081759e-13
BEX1	8.13143	1.39622	0.467087	2.98921	0.002797	0.00605211
BEX2	183.731	2.51445	0.21994	11.4324	2.87972032321023e-30	1.75517743733141e-28
BEX4	20.141	2.37831	0.350354	6.78831	1.1345320693233e-11	1.01349200115563e-10
BICC1	1062.46	2.0299	0.178179	11.3925	4.5579385520583e-30	2.7434629309609e-28
BMF	14.8417	1.66411	0.319062	5.21562	1.83205645982349e-07	8.7019682404059e-07
BMP2	265.034	1.144	0.139552	8.19768	2.45065640909206e-16	4.03968430344198e-15
BMP6	8.68646	2.01915	0.522465	3.86466	0.000111245	0.000322422
BMPR1B	78.0932	7.28377	0.658592	11.0596	1.9694139800659e-28	9.71711537239318e-27
BNIPL	23.2907	1.15887	0.316892	3.657	0.000255189	0.000688061
BTBD11	59.6425	1.72913	0.238041	7.26402	3.7573858913066e-13	4.13226988167502e-12
C10orf54	748.412	1.46806	0.194727	7.53906	4.7338495769772e-14	5.82436148970579e-13
C11orf70	38.9306	1.05825	0.264158	4.00614	6.17181830380315e-05	0.000188124
C11orf85	16.6831	1.21657	0.331169	3.67357	0.000239186	0.000647681
C15orf62	28.9058	1.13963	0.252961	4.50516	6.63218958704173e-06	2.41482284512117e-05
C19orf18	9.66179	1.02649	0.380087	2.70067	0.00691994	0.0137545
C19orf73	17.0339	1.14831	0.355805	3.22736	0.00124937	0.00290765
C1S	33.5547	1.48297	0.316514	4.68534	2.79498058341247e-06	1.09165289022567e-05
C1orf228	59.6239	1.08055	0.176875	6.10915	1.00161140868911e-09	6.77676077166244e-09
C2	16.8523	2.52342	0.343908	7.33747	2.1766137524509e-13	2.45520677239912e-12
C21orf62-AS1	9.65695	1.29681	0.447455	2.89819	0.00375318	0.00792484
C2orf16	41.1075	1.60007	0.30283	5.28373	1.26578397972141e-07	6.15330509713093e-07
C3	121.106	2.20107	0.275672	7.98436	1.41252665066818e-15	2.10759217447306e-14
C3orf20	8.88552	1.48599	0.455313	3.26367	0.00109979	0.00258819
C4orf32	230.895	1.7477	0.236968	7.37523	1.64060824202335e-13	1.87686617971536e-12
C5	909.45	2.20022	0.124333	17.6961	4.49186409378667e-70	2.10190259820869e-67
C5AR1	9.59095	2.10637	0.449587	4.68513	2.79776327885889e-06	1.09244560223761e-05
C5orf28	294.243	1.23162	0.161759	7.61391	2.65932791485432e-14	3.38982519621061e-13
C5orf42	280.266	1.36375	0.112116	12.1637	4.8493999443878e-34	3.90807753296052e-32
C5orf56	12.121	1.29922	0.358022	3.62889	0.000284647	0.000760843
C6	33.0057	1.26854	0.303601	4.17832	2.93665514914531e-05	9.52574230623924e-05
C6orf15	8.5257	4.02839	0.672796	5.98753	2.13051417290602e-09	1.37478819360208e-08
C6orf222	118.631	1.04577	0.290348	3.6018	0.000316021	0.000837451
C6orf48	3158.27	1.70311	0.129207	13.1813	1.12504011317852e-39	1.3599859901473e-37
C7	27.6823	1.50947	0.255083	5.91758	3.267095949772e-09	2.04896212050984e-08
C7orf61	7.08705	1.44207	0.480442	3.00154	0.00268615	0.00583226
C8orf31	18.4822	1.80764	0.349364	5.17408	2.29039402867648e-07	1.07348807043557e-06
C8orf46	8.91336	2.98315	0.553084	5.39367	6.90341915557042e-08	3.50143350596869e-07
C8orf88	21.2277	1.51271	0.299714	5.04717	4.48411589112337e-07	2.00598197354376e-06
C9orf84	6.82087	2.05015	0.680644	3.01207	0.0025947	0.0056574
CACNA1F	25.5952	1.79273	0.280782	6.38476	1.7166992186727e-10	1.28961361295008e-09
CACNG4	7.4879	1.36728	0.459276	2.97703	0.00291056	0.00627721
CACNG6	8.70003	2.18945	0.487511	4.49108	7.08616552641725e-06	2.56466859097327e-05
CALCA	8.37979	3.19918	0.600686	5.32588	1.00463355271095e-07	4.96701237751363e-07
CAPN3	22.8895	1.4217	0.277553	5.12226	3.01892437893851e-07	1.38759559698612e-06
CAPN9	36.3095	1.69484	0.740222	2.28964	0.0220424	0.0384682
CAPS	138.973	1.08143	0.198506	5.44786	5.09797142991077e-08	2.66107137683648e-07
CARD9	3.81909	1.56068	0.694597	2.24689	0.024647	0.0424619
CASS4	6.32319	1.91306	0.537959	3.55614	0.000376337	0.000980275
CAV1	424.807	1.66589	0.230374	7.23125	4.78575091256458e-13	5.18462305733098e-12
CAV2	1326.08	1.68538	0.175709	9.59188	8.64906867300177e-22	2.53963784859746e-20
CBR3-AS1	34.6585	1.02284	0.214671	4.76468	1.89151688042467e-06	7.58803757396027e-06
CBS	116.43	1.73822	0.24292	7.15554	8.33453765239303e-13	8.8055938226958e-12
CBX3P2	16.4375	1.1255	0.334924	3.36046	0.00077813	0.00189579
CCBE1	147.969	2.68004	0.220348	12.1628	4.90756137844997e-34	3.93309863844172e-32
CCDC129	7.4529	1.39453	0.462285	3.01659	0.00255635	0.00558385
CCDC13	12.4906	1.45779	0.339204	4.29767	1.72600477548558e-05	5.82528807005736e-05
CCDC152	16.8948	3.04147	0.427552	7.11368	1.12988521898988e-12	1.17323657742786e-11
CCDC154	5.31094	1.60536	0.653415	2.45687	0.0140153	0.0257479
CCDC169	8.0196	1.34793	0.404172	3.33504	0.000852874	0.00205991
CCDC169-SOHLH2	16.0579	1.56817	0.331571	4.72951	2.25060141813855e-06	8.91757010967435e-06
CCDC180	85.5704	1.23986	0.156342	7.93042	2.18409094164522e-15	3.19057635443158e-14
CCDC30	24.8106	1.18928	0.240705	4.94081	7.78004796201775e-07	3.33897561352158e-06
CCDC79	18.3994	1.25802	0.360539	3.48928	0.000484318	0.00123125
CCL20	642.709	1.65203	0.193644	8.53129	1.4472864052181e-17	2.76970139763769e-16
CCND2	14.2002	3.38342	0.520413	6.50142	7.95646110081706e-11	6.25563277660988e-10
CCPG1	1112.62	1.02676	0.157099	6.53575	6.32912523495905e-11	5.06959087014445e-10
CD22	16.1828	3.09021	0.541345	5.70839	1.14052873962121e-08	6.58619024559926e-08
CD274	32.742	1.47915	0.27067	5.46479	4.634613712314e-08	2.44293991681784e-07
CDK14	19.7371	1.87341	0.281088	6.66483	2.6496856322091e-11	2.26516871507839e-10
CDKN2B	621.486	1.4389	0.295953	4.86191	1.16257138436256e-06	4.84465972466626e-06
CDNF	44.5525	1.092	0.239698	4.55574	5.22009094769556e-06	1.9336731176525e-05
CDX2	41.0777	1.42153	0.246713	5.76187	8.31870997945269e-09	4.89339849805113e-08
CEACAM19	395.298	2.06922	0.309467	6.68641	2.28711800878657e-11	1.97012671231936e-10
CEBPB	677.965	1.20945	0.139621	8.66233	4.62203321800357e-18	9.23515342429199e-17
CEBPG	2216.31	1.33257	0.131764	10.1134	4.82006592255747e-24	1.70536283591753e-22
CELF4	49.2903	1.17583	0.176743	6.6528	2.87566942857768e-11	2.43516992007868e-10
CELF6	6.29724	2.16525	0.524538	4.12792	3.66066760968826e-05	0.000116579
CELSR1	176.469	1.76524	0.113522	15.5498	1.59479387494398e-54	4.20619635453406e-52
CERS4	8.25402	2.26157	0.531134	4.258	2.06267536852486e-05	6.88317664960239e-05
CFAP221	34.3325	2.58076	0.28719	8.98625	2.55808317434623e-19	5.89945223005826e-18
CFAP43	60.5344	1.67723	0.284742	5.89035	3.85389060123166e-09	2.38806224098532e-08
CFAP53	19.7968	1.18211	0.262544	4.50253	6.71503303256865e-06	2.44375988887207e-05
CFAP57	16.7124	1.15369	0.286866	4.02172	5.77739841987035e-05	0.000177332
CFAP69	133.93	1.42427	0.117917	12.0785	1.37153150571644e-33	1.06964709795284e-31
CFAP70	108.983	1.41158	0.242676	5.81673	6.00105056471367e-09	3.61208462621313e-08
CFH	7.71533	4.91191	1.10564	4.4426	8.88782202856487e-06	3.16074396534351e-05
CFI	13.6427	1.01942	0.348594	2.92438	0.00345145	0.00733256
CHAC1	558.03	1.57204	0.480777	3.26978	0.0010763	0.00254166
CHN1	8.86238	1.01134	0.379915	2.66201	0.00776749	0.015247
CHRM3-AS2	17.043	1.86996	0.378202	4.94433	7.6405188612777e-07	3.28103512734442e-06
CHRM4	4.53297	1.41841	0.579876	2.44605	0.014443	0.0264599
CHST11	30.7043	2.39128	0.249508	9.58399	9.33645454308012e-22	2.71957047393414e-20
CLCN1	10.9401	1.23331	0.39268	3.14075	0.00168518	0.00382615
CLDN9	123.682	1.3353	0.227122	5.87922	4.12199155596928e-09	2.54549210348618e-08
CLGN	109.497	2.7844	0.466633	5.96699	2.41669871803798e-09	1.54366497595151e-08
CLIC5	16.4052	3.81019	0.49867	7.6407	2.16039411744925e-14	2.78566018379723e-13
CLIP3	22.8471	1.13206	0.363381	3.11537	0.00183717	0.00413242
CMYA5	22.5324	1.46263	0.319637	4.57593	4.74119501751299e-06	1.77211478804544e-05
COL11A2	63.2935	1.05271	0.263819	3.99026	6.59998767130585e-05	0.00019979
COL12A1	56.0919	2.39921	0.315538	7.60355	2.88116709697496e-14	3.65014933700601e-13
COL4A1	41.4396	4.92906	0.747343	6.59544	4.23991803569e-11	3.49654639145646e-10
COL4A2	208.654	4.14102	0.500282	8.27737	1.25925103568722e-16	2.14902300278573e-15
COL4A3	114.951	3.15588	0.236939	13.3194	1.78576735056616e-40	2.25255140759241e-38
COL4A4	243.953	2.21015	0.122702	18.0124	1.5580684634046e-72	8.37086708523965e-70
COL4A5	398.747	1.35861	0.17341	7.83468	4.70043558559756e-15	6.61985617521148e-14
COL4A6	39.2668	2.09606	0.336394	6.23096	4.63582513170664e-10	3.27875569773459e-09
COL7A1	183.832	1.14202	0.239482	4.76869	1.85431118011905e-06	7.45321085586228e-06
COPG2IT1	42.6671	1.21717	0.248788	4.89239	9.96164047428174e-07	4.19646352981538e-06
COX6B2	172.291	2.03275	0.19938	10.1954	2.07965806769872e-24	7.61806058839335e-23
CP	139.404	2.4582	0.216873	11.3348	8.82578728415579e-30	5.10067212525753e-28
CPA4	35.9081	4.78407	0.512232	9.33967	9.66335396030708e-21	2.56264373945548e-19
CPE	17.636	2.96899	0.39537	7.5094	5.93989394507112e-14	7.24677052709854e-13
CPNE7	27.3411	1.56133	0.255655	6.10719	1.01403286072569e-09	6.85121596538747e-09
CPS1	10.3938	1.13899	0.395733	2.87817	0.0039999	0.00839932
CREB5	435.313	1.86884	0.284548	6.56776	5.10763455985541e-11	4.13918139247277e-10
CREBRF	424.519	1.51885	0.133784	11.353	7.16542549500795e-30	4.22527082238152e-28
CSF1	56.8037	1.24428	0.204885	6.07305	1.25502043187911e-09	8.38568695754876e-09
CSF1R	18.1622	1.6146	0.472046	3.42042	0.000625243	0.00155278
CSPG4	8.94982	1.07949	0.429394	2.51399	0.0119374	0.0223495
CST6	6.70365	1.88781	0.56401	3.34712	0.000816559	0.00198143
CSTA	105.538	4.03199	0.268988	14.9895	8.60094367159743e-51	2.01234336935794e-48
CTH	902.815	1.65776	0.395077	4.19604	2.71618286862894e-05	8.86211171667372e-05
CTSF	276.832	1.16625	0.117359	9.93741	2.86170842072528e-23	9.69905195117779e-22
CUBN	17.1221	1.18025	0.313719	3.76212	0.000168481	0.000469996
CXorf57	31.0799	1.08228	0.22223	4.8701	1.11541319179008e-06	4.66422132029604e-06
CYBRD1	153.743	1.33797	0.175701	7.615	2.63686498945914e-14	3.36710946629351e-13
CYP1B1	80.0763	1.75265	0.183102	9.57198	1.04876737417619e-21	3.03661068459078e-20
CYP27A1	7.03799	1.78706	0.495513	3.60648	0.000310381	0.000824311
CYP2B7P	4.89779	1.53587	0.619963	2.47736	0.0132359	0.0245024
CYP2C18	472.652	1.0654	0.154424	6.89918	5.2302470095075e-12	4.92662098181271e-11
CYP2C19	62.2025	1.45463	0.2525	5.76093	8.36524643487993e-09	4.91678544507165e-08
CYP2C8	12.0768	1.35659	0.403111	3.3653	0.000764606	0.00186535
CYP2C9	154.342	1.31609	0.210259	6.25938	3.86515008969095e-10	2.7578882046757e-09
CYR61	2214.49	1.18009	0.370931	3.18144	0.00146546	0.00336413
DCAF4L1	7.39495	2.20239	0.513592	4.28822	1.80114111675226e-05	6.05921916502977e-05
DCBLD2	1091.09	1.56958	0.0985545	15.926	4.18518606751936e-57	1.167505944143e-54
DCST2	37.0757	1.10267	0.250714	4.39812	1.09190763947999e-05	3.82035991758242e-05
DDIT3	1086.07	1.2796	0.160229	7.98608	1.39300915229639e-15	2.0853447640053e-14
DEFB1	111.723	2.31826	0.158656	14.6119	2.36017268580603e-48	4.89095214004317e-46
DFNB59	43.9536	1.27517	0.287173	4.44041	8.97894484034032e-06	3.18845958026871e-05
DHRS2	173.332	1.07556	0.256894	4.18679	2.82927208673528e-05	9.20417602381295e-05
DHRS9	111.813	1.24597	0.520136	2.39547	0.016599	0.0299409
DICER1-AS1	98.1517	1.00504	0.16419	6.12117	9.28878825033219e-10	6.30229945553408e-09
DKK1	809.64	1.85667	0.283053	6.55945	5.40053302442972e-11	4.36922097336183e-10
DLC1	466.607	1.19867	0.144084	8.31924	8.85280323472984e-17	1.54164182140445e-15
DMGDH	89.1789	5.55151	0.584646	9.49552	2.19117688207096e-21	6.18389335628821e-20
DNAH11	354.17	2.0626	0.226549	9.10443	8.67226203804101e-20	2.09666388539705e-18
DNAJC12	74.7201	2.54811	0.21322	11.9506	6.44276876002827e-33	4.79275916066514e-31
DOCK11	20.7651	1.748	0.296884	5.88784	3.91285031031807e-09	2.42149345569428e-08
DOCK3	15.4812	1.61721	0.492402	3.28432	0.00102229	0.00242745
DPCR1	6164	1.02447	0.11673	8.77646	1.68703841675569e-18	3.56737307193267e-17
DPF3	38.1349	1.24511	0.26951	4.61991	3.83899335097665e-06	1.46087191892097e-05
DPY19L2	5.40599	3.06469	0.845902	3.62299	0.000291221	0.000776982
DPYD	91.4154	3.43606	0.349815	9.82249	9.00933431290298e-23	2.91717418622702e-21
DSC3	42.0003	2.2307	0.287938	7.74714	9.39889533975503e-15	1.26592735188938e-13
DUOX1	5.91183	1.19132	0.538836	2.21091	0.0270419	0.0460627
DUSP10	193.909	1.57249	0.149428	10.5234	6.74146997380966e-26	2.71643787333564e-24
DUSP5	1180.38	1.43975	0.170576	8.44051	3.15960508000099e-17	5.78702415284019e-16
DUSP8	350.31	1.77319	0.201487	8.80054	1.36157257085457e-18	2.92174137763557e-17
DYSF	6.67005	3.37724	0.709758	4.7583	1.95234757178314e-06	7.81262175897553e-06
DYX1C1-CCPG1	930.646	1.07922	0.151002	7.14705	8.86652132811651e-13	9.32688603231748e-12
EBF4	23.6737	1.42777	0.342559	4.16796	3.07335747539927e-05	9.92699254912977e-05
EDN1	1073.36	1.49329	0.260392	5.73478	9.76362860566949e-09	5.69257220875569e-08
EFCAB13	37.7562	1.10105	0.226983	4.85078	1.22976405370704e-06	5.10267659126839e-06
EFCAB6	15.9042	1.7762	0.305635	5.81151	6.19136606847114e-09	3.71584427758554e-08
EFCC1	6.78727	2.15873	0.51308	4.2074	2.5832737017073e-05	8.46081921810027e-05
EFEMP1	22.5056	6.46725	0.871699	7.41912	1.17897988248855e-13	1.37588754427828e-12
EFNB3	6.52668	1.52368	0.578062	2.63585	0.00839279	0.0163417
EID3	42.1326	1.2734	0.268059	4.75046	2.02951501332963e-06	8.09462325635405e-06
ELOVL4	48.701	1.17441	0.352461	3.33203	0.000862142	0.00207848
EMB	285.19	1.51469	0.152431	9.93687	2.87718581009162e-23	9.72877793967112e-22
ENTPD3-AS1	18.19	1.04529	0.314995	3.31843	0.000905254	0.00217375
EPB41L4A	9.88137	2.58768	0.458703	5.64129	1.68776082134791e-08	9.50413760654997e-08
EPB41L4A-AS1	517.06	1.51672	0.122003	12.4319	1.75504519540094e-35	1.5244721918854e-33
EPHB6	299.922	1.95402	0.334813	5.83614	5.34245488396359e-09	3.2480155300409e-08
EREG	159.04	2.93935	0.281727	10.4333	1.74697959161678e-25	6.8306431148229e-24
ERICH5	6.66759	1.31112	0.455951	2.87558	0.0040329	0.00846494
ERP27	53.4029	1.76338	0.264711	6.66153	2.70999172016751e-11	2.31241999369117e-10
ERV3-1	287.256	1.33776	0.155884	8.58174	9.3446691720197e-18	1.81221618996414e-16
EVADR	355.344	1.52929	0.174327	8.77255	1.74664628291664e-18	3.67733686211739e-17
F3	7973.56	1.51779	0.19788	7.67027	1.71632008132051e-14	2.24094861382856e-13
FAM131B	18.9349	1.19419	0.31071	3.84343	0.000121326	0.000348921
FAM132A	10.0577	1.39579	0.402701	3.46607	0.000528123	0.00133026
FAM132B	20.1531	2.34331	0.319335	7.33808	2.16673934362485e-13	2.44597049950367e-12
FAM155A	125.204	3.92719	0.190699	20.5936	3.1325111902858e-94	3.78668394385715e-91
FAM161B	50.2966	1.38272	0.191781	7.20993	5.59825083263201e-13	6.04677785392106e-12
FAM167A	8.00298	2.53792	0.501378	5.0619	4.15102948618913e-07	1.86596943683481e-06
FAM171B	26.9381	1.25725	0.238936	5.26188	1.42592931957159e-07	6.88566268632007e-07
FAM198B	22.0088	1.4722	0.29852	4.93166	8.15325064892552e-07	3.48265765351336e-06
FAM20A	9.54787	1.78941	0.485744	3.68386	0.000229727	0.000623814
FAM228B	33.8685	1.7992	0.254717	7.06354	1.62311600059564e-12	1.63620018795277e-11
FAM24B-CUZD1	60.6471	1.1223	0.159453	7.03847	1.94362104710515e-12	1.94576721251258e-11
FAM47E	95.7758	1.09366	0.14491	7.54718	4.44782938606171e-14	5.4864126763785e-13
FAM65B	5.46234	3.07743	0.689882	4.46081	8.16522212641227e-06	2.92311727950978e-05
FAM65C	4.55127	1.4057	0.595689	2.3598	0.018285	0.0326212
FAM66C	7.73101	1.16066	0.449997	2.57926	0.00990114	0.018928
FAM71F2	21.8685	1.47114	0.456321	3.22392	0.00126447	0.00293572
FAM78A	7.13405	1.17401	0.497145	2.3615	0.0182012	0.0324876
FAXC	10.9007	1.63769	0.425235	3.85126	0.000117511	0.000338956
FBLN1	8.99961	3.12151	0.547151	5.70502	1.16330504499347e-08	6.71237191037203e-08
FBLN2	8.75445	2.18936	0.476822	4.59158	4.39911047913942e-06	1.65491433118248e-05
FBLN7	16.2391	2.50914	0.387198	6.48026	9.15669218541017e-11	7.14892232731754e-10
FBXL2	149.02	1.60097	0.163159	9.8123	9.96708932129889e-23	3.22010239854703e-21
FBXO25	501.996	1.02249	0.13656	7.48745	7.02236918603948e-14	8.48180577957441e-13
FERMT2	8.82851	1.69913	0.401715	4.2297	2.34005042185828e-05	7.72174054128212e-05
FEZ1	10.2245	1.2706	0.380205	3.34189	0.000832095	0.00201542
FGD3	14.9299	1.43196	0.352002	4.06805	4.74090013476934e-05	0.000147547
FGD5P1	8.28649	1.0923	0.430492	2.53734	0.0111699	0.0210675
FGD6	763.746	1.03577	0.135647	7.63576	2.24486179722136e-14	2.8843193295388e-13
FGF18	74.5849	1.71123	0.164071	10.4298	1.81234064836365e-25	7.06715415192558e-24
FGF19	40.8292	1.96859	0.294118	6.69322	2.18317704020263e-11	1.88394801577509e-10
FGF2	143.788	4.14984	0.416085	9.97355	1.9899605123062e-23	6.79208639800324e-22
FIBCD1	21.5995	1.14659	0.259656	4.41579	1.00643059096285e-05	3.53750476193535e-05
FKBP10	31.6539	1.31398	0.33034	3.97766	6.95982138919201e-05	0.000209155
FLJ31662	8.49718	1.00443	0.41776	2.40433	0.0162022	0.0292798
FLJ32255	52.2381	1.1015	0.201143	5.47621	4.34534394316493e-08	2.3038581593403e-07
FLNC	252.031	1.32767	0.449826	2.95153	0.00316202	0.00677022
FLRT3	87.2506	2.34573	0.232542	10.0873	6.28460938397644e-24	2.20204211893629e-22
FLVCR2	27.5355	1.95505	0.295423	6.6178	3.64581401481794e-11	3.03768972423601e-10
FOLR1	20.8195	3.76885	0.49086	7.67805	1.61525795610601e-14	2.11661534880522e-13
FOXE1	399.844	2.45798	0.477311	5.14964	2.60985996028453e-07	1.21264024932375e-06
FOXI1	17.3155	1.4541	0.598051	2.43139	0.0150409	0.0274066
FRAS1	2576.77	1.05926	0.0694269	15.2572	1.47433326178884e-52	3.73608997032995e-50
FRMD3	185.824	2.27272	0.193574	11.7408	7.87118908020819e-32	5.26172667269585e-30
FSIP2	21.8479	1.25077	0.416549	3.00271	0.00267591	0.00581351
FST	42.3716	2.15966	0.340171	6.34874	2.17082177495537e-10	1.60581033490579e-09
FSTL1	839.858	1.83605	0.0797582	23.0202	2.92522686309117e-117	1.06083352190001e-113
G0S2	172.46	2.04303	0.216113	9.45353	3.2759281736745e-21	9.13857963217738e-20
GABRP	96.8429	1.39951	0.202351	6.91625	4.6375307520378e-12	4.40550236339622e-11
GABRR2	5.38076	1.85574	0.707416	2.62326	0.00870924	0.0168899
GADD45B	815.266	1.22262	0.187453	6.52229	6.92435514719826e-11	5.49178216321804e-10
GAS5	5017.24	1.56479	0.0835703	18.7242	3.1421181034251e-78	1.89914855034519e-75
GAS6-AS2	7.78219	1.22821	0.429153	2.86195	0.00421045	0.0088007
GATA2	11.6655	1.33982	0.439059	3.05156	0.00227654	0.00501612
GATA2-AS1	5.36046	2.81859	0.681208	4.13764	3.50898224426411e-05	0.000111969
GCNT4	102.537	2.27996	0.207255	11.0008	3.78896825416216e-28	1.83821984932696e-26
GDF15	3511.89	1.6561	0.394163	4.20157	2.65072116684689e-05	8.66802552891816e-05
GEM	137.975	1.70903	0.284008	6.01753	1.770966353949e-09	1.15510961917195e-08
GFPT2	11.2722	1.03305	0.34592	2.98639	0.00282289	0.00610447
GJC2	6.39302	1.29979	0.520886	2.49534	0.0125836	0.0234292
GLDN	4.20356	2.07339	0.689801	3.00579	0.00264895	0.00576183
GLIPR1L2	10.2058	1.30314	0.421685	3.09031	0.00199944	0.00446215
GLIS3-AS1	9.33406	3.19436	0.524395	6.09151	1.11853831763071e-09	7.50833726772376e-09
GLRB	42.3548	2.22317	0.271611	8.18513	2.72016527490989e-16	4.45861214438902e-15
GNAI1	70.7035	2.97627	0.218783	13.6037	3.80492246424788e-42	5.41119659474311e-40
GNAL	17.1621	1.06981	0.409322	2.61362	0.00895893	0.0173324
GNG7	39.3717	1.99468	0.217227	9.18244	4.2144370206001e-20	1.04682574350728e-18
GPCPD1	215.579	1.4857	0.176956	8.39591	4.62316156034172e-17	8.33087970115739e-16
GPR179	10.5642	2.87019	0.541238	5.30301	1.13911335966643e-07	5.57677299875844e-07
GPR83	4.56434	1.98452	0.734177	2.70306	0.00687049	0.0136712
GPRIN2	62.6929	1.52462	0.193738	7.8695	3.56070813040484e-15	5.07882321923821e-14
GPSM1	50.2965	1.77862	0.248403	7.16022	8.05504057283608e-13	8.52893566055184e-12
GRAMD2	10.9869	1.12615	0.362609	3.1057	0.00189832	0.00425808
GS1-259H13.2	19.709	1.86568	0.319481	5.83972	5.22870736468973e-09	3.18553670861777e-08
GSDMC	7.60052	1.68785	0.496076	3.4024	0.000667961	0.00164843
GSTA1	89.0599	1.28412	0.141703	9.06205	1.28019479346627e-19	3.04934411724494e-18
GSTM2	816.318	1.55426	0.179651	8.65153	5.08140786060141e-18	1.01251239595995e-16
GTF2IRD2	15.3401	1.01743	0.321391	3.16572	0.00154701	0.00353679
GTPBP2	2686.01	1.1286	0.138673	8.13853	4.00092389693365e-16	6.44860022765773e-15
GUCA1B	67.6208	1.08463	0.242739	4.46829	7.88477442214835e-06	2.83110241999218e-05
H2AFY2	8.76302	2.59275	0.561372	4.61859	3.86348375405739e-06	1.46865029707433e-05
HAAO	19.9013	1.04025	0.297583	3.49568	0.000472852	0.00120569
HAPLN2	3.91393	2.53862	0.726532	3.49416	0.000475557	0.0012111
HAS2	26.4081	2.25623	0.279673	8.06739	7.18187513681988e-16	1.11422760144074e-14
HAVCR2	8.86417	1.33477	0.432398	3.08689	0.0020226	0.00450897
HCK	17.4	2.01291	0.613369	3.28173	0.00103172	0.00244767
HCN4	21.7894	2.23784	0.283637	7.88982	3.02627334838192e-15	4.34644764273545e-14
HDAC5	235.411	1.53218	0.156668	9.7798	1.37477305347888e-22	4.36377634874499e-21
HDAC9	192.415	2.70308	0.276511	9.77566	1.43226189781639e-22	4.52644686050645e-21
HEG1	109.442	1.40639	0.206965	6.79532	1.08072476433933e-11	9.68313368221518e-11
HEPACAM2	6.56219	1.24856	0.568129	2.19767	0.0279726	0.0474531
HES4	83.834	1.08795	0.276526	3.93433	8.34292871878031e-05	0.00024754
HHIP	377.357	2.51229	0.137994	18.2058	4.63891795722276e-74	2.69168575549893e-71
HHIP-AS1	210.114	1.76737	0.154551	11.4355	2.77857457975682e-30	1.70067522590517e-28
HIST1H2AC	222.283	1.20257	0.181581	6.62279	3.52478471357417e-11	2.94870398241677e-10
HIST1H2BB	459.607	1.26223	0.224839	5.61394	1.9776919723843e-08	1.10339999043872e-07
HIST1H2BF	7.32832	1.26819	0.452187	2.80457	0.00503832	0.0103539
HIST1H2BG	25.7833	1.08264	0.264833	4.088	4.35110778546393e-05	0.000137062
HIST1H4E	17.5654	1.46407	0.323404	4.52705	5.98119873893112e-06	2.19209875964969e-05
HIST1H4H	18.5041	1.05243	0.297267	3.54036	0.000399581	0.00103709
HKDC1	1561.36	1.12465	0.108499	10.3655	3.55870795427571e-25	1.35848993644009e-23
HLA-DMB	42.5904	3.20871	0.268184	11.9646	5.44479465818363e-33	4.11365579747978e-31
HLA-DPA1	77.946	2.30524	0.291298	7.91367	2.4991414994803e-15	3.62888354268881e-14
HLA-DPB1	63.216	3.20663	0.260974	12.2872	1.06161564062906e-34	8.90161646414168e-33
HLF	38.3724	1.47429	0.262961	5.60649	2.06469747245204e-08	1.14929015868723e-07
HOMER3	76.9535	1.10217	0.184922	5.9602	2.51929647448303e-09	1.60284713416013e-08
HOTS	4.36828	4.55519	0.943765	4.82662	1.38872153374732e-06	5.71159471747624e-06
HOXB-AS1	8.54039	2.89508	0.511296	5.66223	1.49415605062842e-08	8.47974478498275e-08
HOXB2	46.9291	1.82667	0.251407	7.26581	3.70812213230354e-13	4.08613749958734e-12
HOXB3	102.129	2.60704	0.312048	8.35462	6.56460259391857e-17	1.16413356023695e-15
HOXB4	40.1322	5.28438	0.472948	11.1733	5.51136138427986e-29	2.92849114433567e-27
HOXB5	10.7648	5.38496	0.881921	6.10594	1.02195644616241e-09	6.89832489903764e-09
HOXB6	48.9842	6.85557	0.67932	10.0918	6.00531078276649e-24	2.10927453304626e-22
HOXB7	21.7662	4.79392	0.55737	8.60096	7.90548635301939e-18	1.54343183091385e-16
HOXB9	3.69562	4.31508	0.966114	4.46644	7.95337995680429e-06	2.85361686008912e-05
HPX	7.89969	1.45301	0.509863	2.84981	0.0043746	0.00911228
HRASLS2	42.2872	1.81948	0.283339	6.42156	1.3488558985733e-10	1.0287331053998e-09
HRAT92	57.9699	1.60687	0.26894	5.97481	2.30352599819135e-09	1.47723024446347e-08
HS3ST2	147.235	3.32176	0.277557	11.9678	5.23851740393907e-33	3.97853054772462e-31
HSD17B3	9.72199	1.75259	0.422129	4.1518	3.29873554964353e-05	0.000105819
HSF2BP	7.84035	1.19814	0.550978	2.17457	0.029662	0.0499219
HSPA6	27.5586	3.08415	0.56901	5.42021	5.95286021813812e-08	3.05996422127256e-07
HSPB8	19.5914	3.14004	0.358232	8.76539	1.86135476404554e-18	3.91316118945575e-17
HSPBAP1	52.5701	1.00942	0.201114	5.01916	5.18967378261837e-07	2.29586483350601e-06
HTR1B	4.52127	3.30925	0.769525	4.30038	1.70505358243794e-05	5.76807538872312e-05
ICAM1	223.458	1.81589	0.231402	7.84732	4.25009997780174e-15	6.00311102998949e-14
IDI2-AS1	5.74865	1.77318	0.549089	3.22931	0.00124089	0.0028896
IDUA	272.646	1.03321	0.154351	6.69386	2.17361879668023e-11	1.87681632527639e-10
IFFO1	35.2549	1.0571	0.470655	2.24602	0.0247027	0.0425428
IFIT2	100.393	1.90832	0.21729	8.78237	1.60072342455758e-18	3.40970543269197e-17
IFRD1	865.136	1.03497	0.124935	8.2841	1.19003507463919e-16	2.03809312782953e-15
IGDCC4	32.4207	4.63812	0.414372	11.1931	4.40564427542385e-29	2.36697317997401e-27
IGFBP1	3355.98	1.11573	0.336988	3.31089	0.000930003	0.00222801
IGFN1	8.57669	1.2529	0.532527	2.35274	0.0186358	0.0331491
IKZF2	204.299	1.13412	0.112764	10.0574	8.5220332579692e-24	2.96452312805998e-22
IL11	8.95154	1.81604	0.482001	3.76772	0.000164747	0.000460645
IL11RA	182.594	1.33236	0.154996	8.59607	8.24892912099888e-18	1.6083194331883e-16
IL18	568.085	1.62678	0.1116	14.5769	3.93824586440067e-48	8.04622457873186e-46
IL1RL1	16.3595	2.13765	0.491147	4.35237	1.34675963938177e-05	4.65145126877904e-05
IL20RB	44.2487	2.60218	0.249879	10.4138	2.14559910025182e-25	8.34425215770855e-24
IL6R	29.0874	1.10671	0.245162	4.51419	6.3559526362304e-06	2.32123486760217e-05
IMPG2	5.58655	2.21536	0.575165	3.85169	0.000117306	0.00033852
INHBB	271.734	4.09786	0.204582	20.0304	2.99055003305092e-89	2.89206125196244e-86
INHBE	10.8122	3.42873	0.550709	6.22602	4.78418211978494e-10	3.37545456369651e-09
INTS6-AS1	39.7642	1.07253	0.209945	5.10862	3.24527342213208e-07	1.48317379525671e-06
IPCEF1	5.84526	1.88996	0.510269	3.70385	0.000212355	0.000580335
IPO5P1	30.966	1.03207	0.249782	4.1319	3.59770333189463e-05	0.000114624
IRS2	419.022	2.08311	0.10163	20.4969	2.29221349388648e-93	2.55775761094748e-90
ISL2	15.8849	3.17964	0.439092	7.24141	4.44057983505796e-13	4.82871447431415e-12
ITGB2	1930.09	2.55314	0.0849976	30.0378	3.15170351486682e-198	4.57186111866581e-194
ITGBL1	21.0494	1.19999	0.296384	4.04877	5.14884584577699e-05	0.000159184
ITLN1	6.15334	2.73019	0.688184	3.96724	7.27095011770789e-05	0.000217738
IYD	52.582	1.42509	0.230623	6.17929	6.43906265412841e-10	4.47128017524111e-09
JDP2	375.489	1.57087	0.307521	5.10817	3.25294302548867e-07	1.485742806289e-06
JMY	666.01	1.26978	0.165996	7.64944	2.01849777863664e-14	2.61431506936635e-13
KCNAB2	76.6529	1.152	0.185709	6.20325	5.53081511686597e-10	3.87959400799118e-09
KCND1	59.7198	1.3777	0.237233	5.80737	6.34630379914595e-09	3.79940086299675e-08
KCNJ9	8.45962	2.90297	0.585169	4.96092	7.01612203022095e-07	3.0326539383309e-06
KCNK15	139.5	1.06193	0.23146	4.58795	4.47611221374359e-06	1.68126576314253e-05
KCNQ5	17.1547	6.55877	0.868239	7.55411	4.2174591847576e-14	5.21111268603865e-13
KCNS3	64.253	1.22311	0.173162	7.06337	1.62513767276261e-12	1.63710049174266e-11
KDR	10.0712	4.5119	0.710438	6.35086	2.14111418121931e-10	1.58464297514119e-09
KIAA1211L	87.4555	1.07169	0.179795	5.96059	2.51325510242122e-09	1.59970506870216e-08
KIAA1456	18.7388	1.67299	0.334667	4.99897	5.76369951424107e-07	2.52592825237405e-06
KIF17	4.57459	2.76184	0.788157	3.50418	0.000458023	0.001172
KIF1A	105.548	2.52027	0.26814	9.39907	5.50449566340735e-21	1.50657007723372e-19
KIF21B	1333.43	1.27849	0.259633	4.92421	8.46998743377512e-07	3.60944881652003e-06
KIF26B	34.2977	1.02192	0.219411	4.65757	3.19971383078695e-06	1.23608652009043e-05
KIF5C	23.3758	2.17951	0.300225	7.25957	3.88314889257477e-13	4.25445300873789e-12
KIRREL2	101.254	1.61267	0.664466	2.42701	0.0152237	0.0276979
KLB	7.92314	1.56603	0.480891	3.25653	0.00112785	0.0026482
KLC3	55.8069	1.00289	0.192043	5.22223	1.76783961007227e-07	8.4162393776529e-07
KLF3-AS1	10.2413	1.31141	0.396477	3.30766	0.000940785	0.00225087
KLHDC1	36.4839	1.24919	0.235084	5.31378	1.07374068183099e-07	5.27989231547132e-07
KLHL24	652.325	1.21018	0.129803	9.32315	1.12940565901366e-20	2.973349998122e-19
KLHL5	1038.3	1.10308	0.0870035	12.6786	7.77324800714382e-37	7.51724903944188e-35
KLK14	6.47143	1.64489	0.530144	3.10273	0.00191742	0.00429828
KLK5	36.982	2.22855	0.350331	6.36127	2.00092442003069e-10	1.48771961235086e-09
KNDC1	40.3741	5.5601	0.504644	11.0179	3.13377021976337e-28	1.53058824268981e-26
KRT16	113.556	1.31463	0.150222	8.75123	2.11044406007493e-18	4.39857780681709e-17
KRT16P2	6.41898	2.88932	0.624934	4.6234	3.77503487392349e-06	1.43879810512702e-05
KRT17	870.218	1.51793	0.196556	7.72261	1.1396747684194e-14	1.51949652487977e-13
KRT4	6.49321	3.13498	0.626426	5.00455	5.59940816233196e-07	2.46285672537257e-06
KRT80	1277.93	1.51381	0.167443	9.04072	1.55642729239941e-19	3.66518414018602e-18
KRT86	7.01072	2.62555	0.625229	4.19935	2.67687856261704e-05	8.74764596290219e-05
KRTAP2-3	7.72709	2.2781	0.567662	4.01313	5.99198869402879e-05	0.000183259
KRTAP5-AS1	21.5599	1.94699	0.359215	5.42012	5.95574400244918e-08	3.06036211475479e-07
LAMA4	6.94895	1.52378	0.473022	3.22138	0.00127577	0.00296006
LAMB2P1	13.7978	1.31027	0.367534	3.56502	0.000363824	0.000952126
LAMB3	8512.53	1.30263	0.177453	7.3407	2.12485711652979e-13	2.40055898227267e-12
LARP6	289.634	2.70924	0.192314	14.0876	4.52828695555304e-45	7.81992030681576e-43
LAT2	11.2667	1.20113	0.39597	3.03339	0.00241826	0.00530299
LBH	68.7449	1.64515	0.295746	5.5627	2.6562610833315e-08	1.45238308612163e-07
LCA5	451.296	1.00829	0.0699881	14.4066	4.70234817082323e-47	8.97529770604759e-45
LCN2	3894.15	1.32797	0.17003	7.81024	5.70803348347686e-15	7.93110476162024e-14
LGALS12	17.1319	1.68716	0.415788	4.05773	4.95510397070227e-05	0.000153587
LGI4	11.9925	1.38652	0.362282	3.82718	0.000129618	0.000370419
LINC00113	17.9761	1.65326	0.356702	4.63486	3.5717645453231e-06	1.36843487301449e-05
LINC00176	18.872	1.27376	0.296312	4.29869	1.71807949602598e-05	5.8040198345023e-05
LINC00202-1	27.0737	2.06098	0.306881	6.71588	1.86932050975797e-11	1.62665646757943e-10
LINC00342	176.053	1.62242	0.210402	7.71108	1.24760479534756e-14	1.64974978681055e-13
LINC00365	8.48682	1.87527	0.47126	3.97927	6.91279623175976e-05	0.000208033
LINC00638	8.24761	1.27293	0.456697	2.78725	0.0053157	0.0108544
LINC00654	11.8994	1.39624	0.361857	3.85853	0.000114069	0.000329882
LINC00663	38.6977	1.60588	0.232706	6.90089	5.16764860754002e-12	4.87398639148085e-11
LINC00707	27.0037	1.01954	0.288185	3.53779	0.000403495	0.00104576
LINC00842	5.73676	3.16906	0.733494	4.3205	1.55678048730579e-05	5.31481707433697e-05
LINC00865	32.0535	2.59665	0.257015	10.1031	5.35243309194588e-24	1.88452413669337e-22
LINC00893	46.1975	1.20829	0.175274	6.89374	5.43433575780266e-12	5.10560068022574e-11
LINC00936	13.3738	1.09835	0.404873	2.71283	0.00667121	0.0133149
LINC00950	47.88	1.30066	0.201264	6.46243	1.03033448948911e-10	7.9925305371813e-10
LINC01094	6.14697	1.98953	0.589706	3.37377	0.00074146	0.00181193
LINC01125	13.745	1.95006	0.395862	4.92611	8.38836091039323e-07	3.57781721158966e-06
LINC01133	446.569	1.82061	0.160605	11.336	8.70691114463847e-30	5.05209812256503e-28
LINC01140	30.5855	1.47798	0.302023	4.8936	9.90083948918344e-07	4.17383253792778e-06
LINC01176	9.61665	1.32459	0.410277	3.22852	0.00124432	0.00289682
LINC01219	6.51251	4.2049	0.808569	5.20041	1.98845583150854e-07	9.38644331007577e-07
LINC01239	11.5226	1.73887	0.453086	3.83783	0.000124127	0.00035634
LINC01277	4.58981	2.33951	0.744523	3.14229	0.00167633	0.00380904
LINC01296	6.18292	1.23637	0.475198	2.60179	0.00927377	0.01787
LINC01336	5.04538	1.76068	0.621629	2.83237	0.00462044	0.00957623
LINC01503	23.4538	1.16741	0.296093	3.94271	8.05653950828384e-05	0.00023968
LINC01512	11.691	1.93963	0.430944	4.50089	6.76699548866468e-06	2.45896885166758e-05
LINC01534	8.45421	1.04759	0.405899	2.58093	0.0098536	0.0188496
LINC01589	9.34864	2.31084	0.492398	4.69304	2.69177849447137e-06	1.0533298851039e-05
LINC01590	7.71339	1.12931	0.466971	2.41838	0.0155899	0.0283038
LOC100128398	31.7603	1.00307	0.300738	3.33537	0.000851862	0.00205815
LOC100128494	25.0092	1.08461	0.27966	3.87832	0.000105179	0.000305878
LOC100128770	11.2518	2.19911	0.454778	4.83556	1.32774114295061e-06	5.47476208631083e-06
LOC100129550	159.34	1.45078	0.170067	8.53065	1.45526326532313e-17	2.77763801668123e-16
LOC100130705	21.7721	1.21211	0.329368	3.68011	0.000233136	0.000632834
LOC100130992	24.0688	1.17264	0.259845	4.51285	6.39622035620361e-06	2.33417792420351e-05
LOC100131564	535.269	1.7929	0.130653	13.7226	7.43650109365791e-43	1.12368630067293e-40
LOC100288181	6.97699	1.28811	0.452861	2.84438	0.00444973	0.00925019
LOC100499484-C9ORF174	103.462	1.15538	0.144301	8.00675	1.1777969727077e-15	1.78901810325632e-14
LOC100506207	11.5631	1.24607	0.358464	3.47614	0.000508681	0.00128755
LOC100506476	9.69386	1.73977	0.438216	3.97013	7.18342362589516e-05	0.000215384
LOC100506548	1177.13	1.61035	0.0896816	17.9563	4.28136394896869e-72	2.21805233727642e-69
LOC100506844	6.76569	1.51019	0.490736	3.07741	0.00208811	0.00463789
LOC100507283	35.5103	1.30998	0.259811	5.04204	4.60586930826621e-07	2.05577662109876e-06
LOC100507557	16.0225	1.31718	0.402374	3.27351	0.00106222	0.00251159
LOC100652768	99.5268	1.48188	0.212054	6.98824	2.78350586674468e-12	2.71902600020191e-11
LOC101060321	30.9637	1.01669	0.219241	4.63731	3.52979013377219e-06	1.35350609781917e-05
LOC101926935	6.68063	1.25758	0.451296	2.78659	0.0053266	0.0108751
LOC101927630	11.2889	3.09258	0.640249	4.83027	1.36348306244024e-06	5.61486941111856e-06
LOC101928222	14.2127	1.9077	0.368839	5.17216	2.31403169892871e-07	1.08386644574297e-06
LOC101928414	5.5351	1.33781	0.517058	2.58735	0.00967172	0.0185359
LOC101928841	8.76244	1.06684	0.41439	2.5745	0.0100386	0.0191606
LOC101929709	35.7287	1.00269	0.225973	4.43719	9.11410556766805e-06	3.22934087358556e-05
LOC102724297	19.6984	1.3562	0.383898	3.5327	0.000411338	0.0010638
LOC102724814	165.355	1.34841	0.180379	7.47541	7.6964164862477e-14	9.23442659632003e-13
LOC103021296	10.9084	1.64613	0.425237	3.87108	0.000108356	0.000314635
LOC103611081	120.046	1.11348	0.145451	7.65532	1.92833536656571e-14	2.50200651407891e-13
LOC105747689	20.3672	3.57494	0.395765	9.03298	1.67055186517905e-19	3.9148667780755e-18
LOC339874	14.255	1.43891	0.308567	4.6632	3.11329669124729e-06	1.20494882079064e-05
LOC388942	47.3259	2.88877	0.333188	8.67008	4.31799913889971e-18	8.68750284450474e-17
LOC554223	191.911	1.0028	0.164379	6.10051	1.05733082836584e-09	7.1238462593009e-09
LOC646762	183.302	1.11194	0.137031	8.1145	4.87806365858862e-16	7.74192466427642e-15
LOC653160	20.6756	1.23125	0.284993	4.32029	1.55826987821127e-05	5.31865008313709e-05
LOC653712	8.7288	1.75794	0.475218	3.69922	0.00021626	0.000590332
LOC728613	18.4409	1.09995	0.2798	3.9312	8.45217060211782e-05	0.000250372
LONRF3	54.2389	1.11247	0.184174	6.0403	1.53826300001298e-09	1.01243389646952e-08
LOXL4	505.706	1.70978	0.282633	6.04949	1.45309300740669e-09	9.61613465576708e-09
LRAT	17.9166	1.5024	0.365348	4.11224	3.91842806331259e-05	0.000124188
LRIT3	8.11975	1.38222	0.431593	3.20259	0.00136196	0.00314395
LRMP	33.4096	1.38242	0.448906	3.07953	0.00207329	0.00461134
LRRC2	13.1913	1.82416	0.393619	4.63433	3.58091844616051e-06	1.37057527651727e-05
LRRC31	122.174	2.23925	0.213072	10.5094	7.82281882761933e-26	3.11752225036939e-24
LRRC37A3	30.0605	1.01349	0.271645	3.73093	0.000190777	0.000526081
LRRC39	14.6249	1.12595	0.311194	3.61815	0.000296718	0.000790196
LRRC48	10.5127	1.50121	0.422584	3.55245	0.000381656	0.000993416
LRRC6	7.84467	1.16406	0.432079	2.69409	0.00705802	0.0139983
LRRC75A-AS1	10066	1.02978	0.082531	12.4775	9.90222878324273e-36	8.86677350183451e-34
LSMEM1	34.1576	1.44029	0.26099	5.51854	3.41824489561e-08	1.83528554825143e-07
LSMEM2	16.6263	1.23169	0.360363	3.41791	0.000631047	0.00156585
LTB4R	144.612	1.28591	0.220924	5.82061	5.86315610305696e-09	3.53642172270038e-08
LTBP2	10.1925	2.12612	0.445701	4.77028	1.83965631821254e-06	7.39635658314609e-06
LTK	6.4463	1.18336	0.508802	2.32577	0.0200306	0.0353485
LURAP1	17.617	1.25937	0.384847	3.27239	0.00106641	0.00252027
LURAP1L	758.881	1.25143	0.160149	7.81416	5.53296162598587e-15	7.70260473575345e-14
LURAP1L-AS1	7.56195	3.35369	0.621227	5.3985	6.71999113195865e-08	3.41676100105826e-07
LVRN	9.35399	1.36682	0.483946	2.82432	0.00473807	0.00979624
LYL1	7.6253	1.33454	0.438312	3.04472	0.00232897	0.00512189
LYPD1	101.22	2.08706	0.230165	9.06769	1.21562670550739e-19	2.90988135150003e-18
LYPD2	4.52524	4.59723	0.930396	4.94115	7.76613628272172e-07	3.33399150391125e-06
LYPD5	13.724	1.24998	0.38633	3.23554	0.00121414	0.00283486
MAATS1	43.8455	1.18606	0.309363	3.83388	0.00012614	0.000361546
MAP1B	99.9486	2.14287	0.190027	11.2767	1.71115721993813e-29	9.81108562546345e-28
MAP1LC3A	111.381	1.58084	0.228702	6.91225	4.77039035272269e-12	4.52282891873173e-11
MAP7D2	39.042	1.08336	0.260776	4.15437	3.26182006711184e-05	0.000104728
MAP9	103.418	1.22092	0.161346	7.56708	3.81692441022189e-14	4.76081732542379e-13
MAPK10	24.7621	2.5192	0.367038	6.8636	6.71473052484467e-12	6.20011973223404e-11
MAPK8IP2	15.1967	1.10063	0.32969	3.33838	0.000842694	0.00203905
MARS	4911.54	1.00451	0.260915	3.84997	0.000118134	0.000340484
MATN3	40.6485	1.2545	0.222337	5.64235	1.67748314117796e-08	9.45360157184441e-08
MB21D2	128.126	1.3489	0.154672	8.72105	2.75641423075475e-18	5.69108127117067e-17
MCAM	121	2.24103	0.26909	8.32818	8.20925153833953e-17	1.4382053480091e-15
MCC	9.11664	2.81984	0.616818	4.57159	4.84046045903504e-06	1.80549548518288e-05
MCMDC2	33.2835	1.36373	0.257773	5.29042	1.22032514389853e-07	5.94427016030628e-07
MDK	348.628	1.06229	0.0950579	11.1752	5.39379660676264e-29	2.87655932270951e-27
MEF2B	103.751	1.5199	0.191303	7.94498	1.94228670026891e-15	2.85459076738609e-14
MEG3	28.4119	1.23204	0.299914	4.10797	3.99158442325546e-05	0.000126286
MEI1	10.5202	1.2528	0.383784	3.26432	0.00109727	0.00258435
MEIS3	16.5658	1.01057	0.324262	3.11652	0.00183001	0.00411823
MERTK	176.714	1.69738	0.233154	7.2801	3.33579169942178e-13	3.70512973903617e-12
MGLL	2641.18	1.19325	0.14945	7.98426	1.41368205277974e-15	2.10759217447306e-14
MGP	20.3023	1.10044	0.266646	4.12698	3.67554861007943e-05	0.000116976
MIOX	22.6791	2.20377	0.45997	4.7911	1.65866933519169e-06	6.73025381154985e-06
MIR198	16.0981	1.71868	0.309747	5.54864	2.87905189286627e-08	1.56417703213177e-07
MIR3189	17.3295	1.16925	0.482031	2.42568	0.0152797	0.0277963
MIR4260	189.758	1.27636	0.19384	6.58457	4.56204416930325e-11	3.73670314624014e-10
MIR4315-1	9.35597	1.14738	0.406082	2.82548	0.00472093	0.00976886
MIR4315-2	9.35597	1.14738	0.406082	2.82548	0.00472093	0.00976886
MIR616	7.1841	1.21546	0.458746	2.64953	0.0080603	0.0157514
MIR637	9.04166	1.16262	0.427214	2.72139	0.00650075	0.0130033
MIR6758	20.5729	2.22839	0.313397	7.11044	1.15671635948262e-12	1.19938009368513e-11
MIR6872	8.23866	1.13908	0.42723	2.66619	0.00767165	0.0150803
MMP10	14.4976	1.022	0.422327	2.41992	0.0155238	0.0282015
MMP24	84.401	2.48098	0.301276	8.23492	1.79672971234254e-16	3.00269138332268e-15
MMP25	13.2014	2.09296	0.435547	4.80536	1.54469911812565e-06	6.29775306563537e-06
MMP28	465.854	1.12371	0.113764	9.87748	5.21247094749965e-23	1.7342225588172e-21
MMP7	831.267	3.48773	0.158747	21.9704	5.52571869567159e-107	1.3359345899902e-103
MORN4	172.872	1.38625	0.201434	6.88189	5.90630194700027e-12	5.51330862568764e-11
MRC2	5.63118	2.06647	0.580086	3.56235	0.000367548	0.000960657
MROH7	20.9951	1.99803	0.33342	5.99255	2.06569601906142e-09	1.3347432718265e-08
MSRB3	48.6048	1.7725	0.305108	5.80941	6.26940291917888e-09	3.75801482419871e-08
MSTN	5.27628	2.24995	0.589369	3.81756	0.000134777	0.000383649
MTHFD2	4627.21	1.07768	0.155725	6.92041	4.50342682880382e-12	4.28091150580788e-11
MUC12	5.86169	1.23554	0.484514	2.55005	0.0107706	0.02041
MUC2	7.29859	2.39912	0.57403	4.17942	2.92247903724881e-05	9.48400020454839e-05
MUC20	248.375	1.78459	0.0988184	18.0592	6.67261785066048e-73	3.72280748237234e-70
MUC21	13.7151	4.1232	0.567761	7.26222	3.80800138746082e-13	4.17843177961472e-12
MUC4	147.296	4.31241	0.402921	10.7029	9.86879930696477e-27	4.18587142534593e-25
MXRA8	9.36651	1.52829	0.404031	3.78262	0.000155186	0.00043602
MYCL	90.0731	1.26313	0.197697	6.38923	1.667189594775e-10	1.2563247928211e-09
MYH3	44.8076	1.08734	0.26144	4.15904	3.19581292680387e-05	0.000102836
MYLK	364.686	2.06543	0.146793	14.0703	5.77949270760666e-45	9.86321426076967e-43
MYO16	48.9919	1.43134	0.417422	3.429	0.000605803	0.00150785
MYO16-AS1	6.45195	2.94984	0.612245	4.81808	1.4494507238478e-06	5.9445100933379e-06
MYO5A	38.6644	1.07311	0.22017	4.87403	1.09344101001565e-06	4.57894205868564e-06
MYRFL	18.2381	1.03538	0.328776	3.14921	0.00163715	0.00372468
MYRIP	6.24982	2.00753	0.529412	3.792	0.000149438	0.000421085
N4BP2L1	21.6338	1.00598	0.249172	4.03728	5.40736179196282e-05	0.000166502
N4BP2L2-IT2	80.7947	1.25865	0.225895	5.57184	2.52064935114052e-08	1.38240224906028e-07
NABP1	446.303	1.80661	0.10995	16.4312	1.14325250795224e-60	3.68533797341226e-58
NACAD	13.8611	1.12202	0.371285	3.02199	0.00251122	0.00549025
NALCN	135.106	4.85204	0.275292	17.6251	1.58135204992482e-69	7.16846651131547e-67
NATD1	297.943	1.25356	0.130717	9.58982	8.82427805324926e-22	2.58074551291197e-20
NBEA	83.9758	1.35684	0.147542	9.19626	3.70618928922093e-20	9.28531637814142e-19
NBR2	195.134	1.44131	0.191767	7.51597	5.64911265276398e-14	6.89781381658201e-13
NCCRP1	9.23096	2.25643	0.471854	4.78204	1.73523335397975e-06	7.01150279466023e-06
NCF2	65.0793	2.75849	0.313427	8.80104	1.35559742916531e-18	2.91322908258844e-17
NDRG4	9.71978	1.58528	0.396767	3.9955	6.45582688716151e-05	0.000195753
NDUFA4L2	52.4851	2.34713	0.276766	8.48054	2.24153761221702e-17	4.16868520548976e-16
NEBL	1631.64	1.34788	0.163741	8.23177	1.84459679854808e-16	3.07560013330328e-15
NEGR1	201.669	1.27679	0.22617	5.64528	1.64916754589621e-08	9.30849199251765e-08
NEXN	48.101	1.98718	0.393763	5.04664	4.49637288830114e-07	2.01061606404736e-06
NGFR	18.4289	1.72357	0.384315	4.48479	7.29862976004883e-06	2.63433499127316e-05
NLGN3	27.1869	2.08641	0.331478	6.29426	3.0887270153806e-10	2.23466703666389e-09
NME5	11.5615	1.95364	0.414923	4.70843	2.49626373680154e-06	9.82387459740726e-06
NMNAT2	5.57714	1.68553	0.535272	3.14893	0.00163867	0.00372754
NOV	23.6418	1.36666	0.243842	5.60469	2.08627384877442e-08	1.15907653965231e-07
NPHS1	9.89848	1.62421	0.689487	2.35568	0.0184886	0.0329236
NPPB	12.8262	2.83278	0.452496	6.26035	3.84115454574679e-10	2.74211554333676e-09
NR2F1	18.3313	6.18058	0.891232	6.93487	4.06590670818736e-12	3.89307212600435e-11
NR2F1-AS1	10.4117	6.3411	0.902451	7.02653	2.11733001079974e-12	2.11092708843031e-11
NR3C1	790.283	1.10178	0.0759648	14.5039	1.14540473954206e-47	2.24530285835097e-45
NR3C2	238.66	1.44778	0.132511	10.9257	8.68562574395942e-28	4.11744075300246e-26
NRBP2	475.773	1.01213	0.0987424	10.2502	1.18051006312562e-24	4.37966214212284e-23
NRCAM	24.6722	1.62544	0.349997	4.64416	3.41462100320863e-06	1.3121190005972e-05
NRN1L	10.4306	1.12218	0.463708	2.42002	0.0155196	0.0281973
NRP1	659.267	1.22704	0.137732	8.90887	5.15564303625519e-19	1.14529491399568e-17
NT5M	14.3347	1.18621	0.312136	3.80031	0.000144513	0.000409036
NTN4	1175.58	2.10306	0.195974	10.7313	7.25592541102229e-27	3.14192400036685e-25
NTS	8.31898	2.86023	0.657631	4.34929	1.36576312574695e-05	4.70923696270152e-05
NUPR1	270.65	3.86924	0.230924	16.7554	5.16794488236796e-63	1.84186191373835e-60
NUTM2D	8.83746	1.29719	0.406559	3.19066	0.00141949	0.00326635
NWD2	7.67637	2.36726	0.511278	4.6301	3.65497570547149e-06	1.3967091038875e-05
ODF3B	63.7561	1.01812	0.171434	5.93882	2.87085113185083e-09	1.81378774035837e-08
OGT	6742.61	1.28321	0.142788	8.98686	2.54393647643744e-19	5.87616919222953e-18
ONECUT2	33.0331	2.92994	0.344965	8.49345	2.00590950742146e-17	3.75454494382655e-16
OTOP3	38.9364	2.24378	0.251678	8.91529	4.86529870854327e-19	1.08913615842791e-17
OTUD1	250.59	1.08874	0.105617	10.3084	6.45951351347934e-25	2.41499234604462e-23
OVGP1	137.799	1.64484	0.284563	5.78024	7.45960807766581e-09	4.42753988439526e-08
OXCT1-AS1	5.69273	1.29348	0.532058	2.43108	0.0150537	0.0274265
OXTR	30.5979	1.2577	0.277313	4.5353	5.75205506661836e-06	2.11399317953803e-05
P2RX6	19.4905	1.49548	0.269414	5.55086	2.84260908197494e-08	1.54669494910459e-07
PADI1	377.407	5.89382	0.452543	13.0238	8.96287053141594e-39	9.92483968921524e-37
PAEP	5.69516	2.27049	0.684237	3.31828	0.000905737	0.00217455
PAPPA2	4.59898	3.36699	0.837475	4.02041	5.80973979698035e-05	0.000178249
PARD6B	455.935	1.01307	0.133626	7.58141	3.41816400701063e-14	4.28555636004289e-13
PCDHB5	9.36137	1.17436	0.405296	2.89753	0.00376112	0.00793928
PCED1B	31.8746	2.27429	0.277975	8.1816	2.80088006042286e-16	4.58572981450271e-15
PCK2	2958.9	1.33361	0.274069	4.86596	1.13905195153837e-06	4.75211032758574e-06
PDCL3P4	9.72749	1.73612	0.484791	3.58116	0.000342068	0.000900389
PDE4C	308.182	1.48219	0.173863	8.52503	1.52767258814785e-17	2.90057834603045e-16
PDE6B	11.0052	1.02821	0.446305	2.30384	0.0212316	0.0371874
PDE9A	7.39003	1.82042	0.467926	3.8904	0.000100078	0.000292158
PDGFA	241.347	1.25139	0.160883	7.77826	7.35274015304472e-15	1.00243278815852e-13
PDGFC	140.706	2.38557	0.19063	12.5141	6.25147247115836e-36	5.70338740041655e-34
PGM5P2	6.5913	4.67418	0.957087	4.88376	1.04083883936042e-06	4.36875237377382e-06
PHACTR3	38.8593	2.77348	0.325816	8.51241	1.70361086939524e-17	3.21778375930304e-16
PHKG1	27.9095	1.11413	0.259148	4.2992	1.71416033718894e-05	5.7937123614772e-05
PIEZO2	12.2313	1.16894	0.367148	3.18385	0.00145332	0.00333733
PIK3CD-AS2	6.47099	1.41703	0.612108	2.31501	0.0206125	0.0362431
PILRA	10.8617	1.29247	0.40534	3.18861	0.00142957	0.00328643
PLA2G4C	18.9778	2.29585	0.385337	5.95804	2.55281911383762e-09	1.62346313307008e-08
PLCH2	4.90239	2.87773	0.697855	4.12368	3.72874817289922e-05	0.000118591
PLCXD3	6.26383	2.70056	0.581294	4.64577	3.38812233049954e-06	1.30262662407173e-05
PLEKHG4	440.107	1.08678	0.103127	10.5383	5.75551471102968e-26	2.33864135569178e-24
PLGLB1	18.5386	1.11423	0.361939	3.0785	0.00208044	0.0046244
PLGLB2	18.5386	1.11423	0.361939	3.0785	0.00208044	0.0046244
PLSCR4	63.5783	1.99031	0.214465	9.28039	1.68862411711204e-20	4.36634250317775e-19
PNPLA7	77.9623	1.50193	0.254276	5.90669	3.49056431159496e-09	2.1825054268964e-08
POPDC2	12.8589	1.28212	0.379389	3.37944	0.00072634	0.00177858
POU2F2	22.8174	1.17011	0.286818	4.07961	4.51120323092515e-05	0.000141338
PPAPDC1A	29.2727	1.41333	0.381524	3.70443	0.000211863	0.000579211
PPIL6	45.2428	1.14203	0.249457	4.57808	4.69268007525599e-06	1.754885722394e-05
PPM1E	10.6059	2.58876	0.654497	3.95534	7.64243242207095e-05	0.000228203
PPM1M	147.464	1.101	0.171148	6.43301	1.2509769494077e-10	9.58619737353833e-10
PPP1R15A	2971.38	1.05338	0.110446	9.53747	1.46354106315872e-21	4.1791587917678e-20
PPP1R32	64.7262	1.59994	0.280866	5.69646	1.2231788324715e-08	7.0354608024709e-08
PPP2R2B	27.0771	2.83238	0.319712	8.85916	8.06161402764032e-19	1.76117128139986e-17
PRAM1	5.99392	1.69298	0.490538	3.45127	0.000557948	0.00139955
PRDM8	23.2187	1.30682	0.286154	4.56685	4.95118881545405e-06	1.84158833223016e-05
PRICKLE1	174.852	3.80764	0.253563	15.0165	5.72254334894959e-51	1.36083957081742e-48
PRKG2	19.2708	2.04397	0.389265	5.25085	1.51396433406036e-07	7.28893681708583e-07
PRNP	2013.15	1.07108	0.100136	10.6962	1.05982293146329e-26	4.48215493988527e-25
PROSER2	347.691	1.37721	0.125735	10.9533	6.40556502349424e-28	3.08701416049194e-26
PRRT1	11.1405	1.01835	0.379439	2.68382	0.00727856	0.0143865
PRSS1	5135.01	3.5844	0.275868	12.9931	1.33808350050768e-38	1.44852531778839e-36
PRSS2	8940.53	2.27979	0.261409	8.72117	2.75349546373747e-18	5.69108127117067e-17
PRSS27	5.72799	1.39642	0.609298	2.29185	0.0219144	0.0382539
PRSS3	24.6633	2.94478	0.374839	7.85612	3.96209563507486e-15	5.6181973883085e-14
PRSS30P	16.8463	1.09647	0.378016	2.90058	0.00372472	0.00786972
PRSS33	98.5323	2.61174	0.312186	8.366	5.96076628075723e-17	1.06177703547996e-15
PSAT1	5022.48	1.1805	0.291158	4.0545	5.02417060710938e-05	0.000155628
PSCA	48.9088	2.38533	0.223941	10.6516	1.71363528547301e-26	7.10228384316328e-25
PSD2	5.53905	2.51878	0.680222	3.70288	0.000213166	0.000582113
PSMG3-AS1	66.1329	1.11658	0.264098	4.22788	2.3590046929686e-05	7.77720956277331e-05
PSTPIP2	44.3852	1.47507	0.197299	7.47632	7.64322100797669e-14	9.19161336781546e-13
PTCH2	16.0685	1.25747	0.412689	3.04701	0.0023113	0.00508612
PTPN21	399.81	1.21579	0.124352	9.77696	1.41395326033829e-22	4.47834192018934e-21
PTPRM	421.292	1.33922	0.142381	9.40591	5.15798326409639e-21	1.4251753376949e-19
PTPRN2	421.866	1.08618	0.173989	6.24279	4.29847040799425e-10	3.05206126962137e-09
PTPRS	54.468	1.53941	0.201451	7.64163	2.14495532364349e-14	2.77067871102159e-13
PVR	2475.11	1.12503	0.161659	6.95925	3.42076987249551e-12	3.31474200203205e-11
PYGM	15.4626	1.74729	0.438257	3.98692	6.6937177044904e-05	0.000202248
QRICH2	24.6089	1.7353	0.332253	5.22281	1.76225982147009e-07	8.39242973415798e-07
RAB37	11.0358	2.24397	0.4658	4.81744	1.45410027052977e-06	5.96189330816982e-06
RAB39B	20.5881	5.10541	0.616844	8.27666	1.26674135471869e-16	2.15926558067559e-15
RAD51AP2	9.11945	1.98707	0.422869	4.69903	2.61401417964936e-06	1.02566647795492e-05
RARB	28.8946	2.67999	0.322629	8.30673	9.83757810280664e-17	1.70698454496786e-15
RARRES3	298.343	1.78341	0.11027	16.1732	7.79680027480334e-59	2.3081711180877e-56
RASD1	106.457	1.95611	0.546207	3.58125	0.000341948	0.000900235
RASGEF1B	162.854	1.02784	0.133798	7.68203	1.56591135058489e-14	2.05752808438264e-13
RASGRF2	147.814	3.6626	0.279238	13.1164	2.65268767082407e-39	3.07839098823792e-37
RASGRP3	78.6585	1.93249	0.209984	9.20303	3.47997256433196e-20	8.73364740799297e-19
RASSF2	37.9943	1.75986	0.367564	4.7879	1.68534264938582e-06	6.8308411489217e-06
RASSF9	255.669	1.78904	0.166806	10.7253	7.74680881427693e-27	3.33457592462615e-25
RBCK1	3426.13	1.40772	0.179023	7.86337	3.73938524912173e-15	5.31799239448625e-14
RBP1	180.749	2.7442	0.164744	16.6574	2.6760780031238e-62	9.02771802635206e-60
RDH16	6.88674	1.05414	0.451607	2.3342	0.0195855	0.0346556
REM2	26.715	1.11466	0.273316	4.0783	4.53656243044186e-05	0.000142041
RERG	62.1727	3.53472	0.279669	12.6389	1.28777126216553e-36	1.22897433743245e-34
RFPL1S	5.68435	1.52057	0.561531	2.70789	0.00677117	0.013494
RFX3-AS1	11.9156	1.15515	0.389927	2.96247	0.00305181	0.00655748
RGL1	214.823	1.24639	0.130455	9.55418	1.2456225507795e-21	3.57801994487275e-20
RGS11	22.255	1.49373	0.27618	5.40855	6.35371035532123e-08	3.24874594340112e-07
RGS2	100.965	1.09876	0.132872	8.26929	1.34757356364218e-16	2.28690963947739e-15
RGS4	30.5921	2.13076	0.440243	4.83995	1.29869685796416e-06	5.36720701470887e-06
RHBDL1	84.4528	2.06129	0.172501	11.9494	6.53795230392939e-33	4.83875184289795e-31
RIMKLB	55.7596	1.18223	0.220313	5.36612	8.04489234367073e-08	4.04223097808409e-07
RN7SK	33.6211	1.00266	0.336747	2.97747	0.00290637	0.00627004
RND3	1042.59	1.4626	0.107505	13.6049	3.74596258060721e-42	5.38009239547408e-40
RNF112	8.46649	1.45138	0.446002	3.25419	0.00113716	0.00266833
ROBO3	7.30509	1.73689	0.561202	3.09495	0.00196844	0.00440107
ROCK1P1	11.7584	1.88871	0.424534	4.44889	8.63141912921434e-06	3.0786173073121e-05
RP1L1	19.7085	2.14567	0.315525	6.8003	1.0440350901777e-11	9.37756843227100e-11
RPS6KA5	79.3669	1.0581	0.190644	5.55012	2.85468880503745e-08	1.55268525706311e-07
RPSAP52	7.37107	1.90432	0.5999	3.17439	0.0015015	0.00344252
RRAD	52.3737	1.59411	0.310182	5.13927	2.75813722074218e-07	1.27703602055812e-06
RRAGD	32.4049	1.30607	0.315226	4.14329	3.42361382301454e-05	0.000109414
RSL24D1	1128.89	1.09612	0.101516	10.7975	3.5369016071466e-27	1.59832693810805e-25
RUNDC3A-AS1	17.3943	1.01729	0.282601	3.59974	0.000318541	0.00084305
RUNX2	105.955	2.59584	0.182992	14.1856	1.12513918511454e-45	1.99039866088678e-43
SAA2	4.29313	4.01347	0.920604	4.35961	1.30297306775766e-05	4.5120380331565e-05
SAMD4A	609.54	1.45056	0.149414	9.70834	2.77823253423756e-22	8.5746896046064e-21
SAMD5	6.81248	2.56311	0.634021	4.04263	5.28554811888412e-05	0.000162959
SARS	6614.41	1.06565	0.143325	7.43514	1.04454032034443e-13	1.23087748878281e-12
SATB1	7.51132	3.17086	0.611381	5.18638	2.14419612054485e-07	1.00920535122075e-06
SAXO2	9.68247	1.31574	0.448369	2.93449	0.00334096	0.00711972
SCARF2	14.4395	1.52471	0.31771	4.79906	1.5941479162284e-06	6.48114060336579e-06
SCARNA13	12.1432	1.24222	0.364053	3.41219	0.000644422	0.00159549
SCART1	69.6181	1.55208	0.314511	4.93492	8.01850089407083e-07	3.43217391470615e-06
SCEL	678.596	1.38545	0.200954	6.89436	5.41087388663471e-12	5.08685266361135e-11
SCIN	282.153	2.11285	0.10015	21.0969	8.50017011036055e-99	1.370038529121e-95
SCN4A	17.4569	3.09227	0.403679	7.66022	1.85612379521097e-14	2.4147920872942e-13
SCN5A	18.0196	1.05024	0.367704	2.8562	0.00428748	0.00894623
SCTR	17.4591	5.07615	0.708864	7.16096	8.01133109472928e-13	8.48885090285923e-12
SDPR	24.6716	3.32896	0.4206	7.91479	2.47666941580304e-15	3.59985636729849e-14
SELPLG	8.08267	1.52623	0.494778	3.08467	0.00203778	0.00454001
SEMA3A	88.6374	1.57593	0.231282	6.81388	9.50002334558969e-12	8.59683959146126e-11
SEMA3B	4246.79	1.0338	0.114192	9.05317	1.38872208225082e-19	3.30242664346399e-18
SEMA3C	609.993	1.52773	0.128512	11.8879	1.36853883211054e-32	9.73138446009584e-31
SEMA4A	52.9094	1.41862	0.228766	6.2012	5.60354240740799e-10	3.92681092569374e-09
SERPINB2	318.294	2.74385	0.186345	14.7245	4.4847843051026e-49	9.56710016614974e-47
SERPINB4	4.83684	3.78524	0.83625	4.52644	5.99847529277456e-06	2.19787528661247e-05
SERPINE2	14.1397	1.73688	0.377864	4.59657	4.29512566372722e-06	1.61789386855432e-05
SERPING1	28.7594	1.83141	0.329923	5.55103	2.83992077063963e-08	1.54581203372977e-07
SESN2	1187.57	1.14848	0.185679	6.18531	6.19802745093565e-10	4.32045104292516e-09
SETBP1	9.68874	4.21603	0.715577	5.89179	3.82037200145063e-09	2.37033003648601e-08
SFRP1	48.4897	2.85427	0.417578	6.83529	8.18374902574808e-12	7.46625555770451e-11
SH2D5	30.4322	1.13388	0.284476	3.98587	6.72344139009303e-05	0.000203061
SH2D6	9.2197	2.15684	0.548628	3.93134	8.44729114919086e-05	0.000250279
SH3BGR	71.7872	1.91947	0.329736	5.82122	5.84182933465566e-09	3.52649090006304e-08
SH3BP5-AS1	170.62	1.44815	0.226243	6.40087	1.54489184286701e-10	1.17085690034633e-09
SHC2	115.545	1.32659	0.180936	7.33178	2.27108664967745e-13	2.55580938248418e-12
SHISA9	6.0991	1.13041	0.458728	2.46423	0.0137308	0.0253104
SIRT1	597.276	1.09261	0.112153	9.74211	1.99363759005534e-22	6.27325528879452e-21
SLAMF7	257.136	5.31179	0.559276	9.49762	2.14739617251365e-21	6.0721498788466e-20
SLC10A5	17.3793	1.06221	0.320604	3.31315	0.000922504	0.00221114
SLC13A3	269.498	1.15305	0.191028	6.03602	1.57966459580864e-09	1.03779957548914e-08
SLC14A1	21.3696	4.92222	0.922576	5.3353	9.53887970068713e-08	4.74035590743979e-07
SLC16A14	9.39859	3.06934	0.530963	5.7807	7.43883096546695e-09	4.41882399611235e-08
SLC16A7	14.3472	2.297	0.438877	5.23381	1.66052012653923e-07	7.94180842584177e-07
SLC16A8	4.69461	1.45159	0.645219	2.24977	0.0244638	0.0421714
SLC22A15	6.44742	3.86942	0.822455	4.70472	2.54219611293806e-06	9.9910855633377e-06
SLC22A17	5.78544	1.2961	0.520488	2.49017	0.0127683	0.0237335
SLC22A20	10.8578	1.40823	0.420285	3.35065	0.000806224	0.00195898
SLC23A3	63.9009	1.10126	0.230977	4.76783	1.86216460809205e-06	7.4827035470868e-06
SLC25A21-AS1	20.0992	2.78225	0.467315	5.95369	2.621581117043e-09	1.66500243799588e-08
SLC28A3	887.954	1.0027	0.148242	6.7639	1.34322717009277e-11	1.19027815084702e-10
SLC2A3	10.1254	2.71204	0.512481	5.29197	1.21002687733892e-07	5.89806783692151e-07
SLC34A2	449.496	3.2944	0.226029	14.5751	4.04318771051795e-48	8.14590012899631e-46
SLC35F3	196.843	1.33835	0.206222	6.48984	8.59264423529605e-11	6.73756201498403e-10
SLC38A3	38.8901	2.30399	0.383178	6.01283	1.82307034102913e-09	1.18749251760074e-08
SLC38A4	7.6149	1.60784	0.570975	2.81596	0.00486314	0.0100234
SLC3A1	77.5857	1.0081	0.197809	5.09635	3.46261766821176e-07	1.57605057719108e-06
SLC3A2	4938.26	1.11297	0.172828	6.43979	1.19636628516028e-10	9.19199646850369e-10
SLC43A3	8.5442	1.22311	0.51853	2.35881	0.0183336	0.0326917
SLC4A5	10.3165	1.09561	0.399858	2.74	0.0061439	0.0123662
SLC5A2	9.00405	1.09845	0.436401	2.51707	0.0118335	0.0221864
SLC6A20	679.259	1.43272	0.176516	8.11667	4.79136877178647e-16	7.61266105186577e-15
SLC6A3	11.3006	2.00631	0.521224	3.84923	0.000118492	0.000341424
SLC7A11-AS1	10.4183	1.89226	0.476777	3.96886	7.22164305964203e-05	0.000216436
SLC7A5	5224.46	1.26837	0.327839	3.86888	0.000109336	0.000317334
SLIT1	6.81659	1.21465	0.525375	2.31198	0.020779	0.036496
SLITRK6	81.8649	5.66487	0.464994	12.1827	3.8449619410587e-34	3.13342797286503e-32
SLPI	488.397	1.35403	0.128904	10.5042	8.25882445359851e-26	3.28226048010685e-24
SMC1B	29.286	1.27973	0.25677	4.98397	6.22920668094057e-07	2.71383292929432e-06
SMCO2	13.5876	1.24793	0.399979	3.11999	0.00180855	0.00407499
SMIM10L2A	133.275	1.7405	0.155022	11.2274	2.99128092209715e-29	1.64382574763957e-27
SNAI2	10.2435	3.35498	0.555304	6.04169	1.52510508233892e-09	1.00559883292765e-08
SNCG	19.5493	1.43431	0.394442	3.6363	0.00027658	0.00074078
SNORA44	24.4739	1.10779	0.270709	4.09216	4.27364783813516e-05	0.00013471
SNORD12B	6.09152	1.63167	0.511039	3.19285	0.00140878	0.00324325
SNORD5	18.6867	1.18343	0.317599	3.72617	0.00019441	0.000535125
SNX32	13.0098	1.40443	0.35292	3.97946	6.90725667240086e-05	0.000207963
SOCS2	168.196	1.91011	0.116569	16.3861	2.40460730160725e-60	7.5828768515467e-58
SOHLH2	10.8018	1.59049	0.439198	3.62134	0.000293076	0.000781643
SORCS2	5.10752	2.76317	0.641326	4.30852	1.64347244150282e-05	5.58367338306207e-05
SOX6	18.3066	1.58172	0.315866	5.00756	5.51240584796627e-07	2.42952184529495e-06
SP2-AS1	14.9318	1.26561	0.328225	3.85593	0.00011529	0.000333014
SPATA17	10.9827	2.10195	0.441583	4.76003	1.93562956481901e-06	7.75427850518213e-06
SPATA6L	94.667	1.27855	0.18883	6.77087	1.28011122193152e-11	1.13712758024119e-10
SPDYA	8.81044	1.21393	0.43904	2.76497	0.00569284	0.0115481
SPINK1	4625.16	2.34529	0.158034	14.8404	8.03031483066308e-50	1.84901185608887e-47
SPINK5	220.86	1.20171	0.165375	7.26661	3.68632232368803e-13	4.06644803250331e-12
SPOCK1	14.6925	2.47397	0.409712	6.03833	1.55720229738288e-09	1.02396992410862e-08
SPOCK2	8.31087	1.52417	0.483229	3.15415	0.00160968	0.00366964
SPON1	17.4803	1.55381	0.368143	4.22066	2.43584813269412e-05	8.01415582056269e-05
SPTSSB	598.872	3.08341	0.275972	11.1729	5.5336430083396e-29	2.92959947003556e-27
SSC4D	16.7345	1.34982	0.476585	2.83227	0.00462183	0.00957775
SSPN	37.6746	1.63911	0.240468	6.81634	9.33889184984608e-12	8.45879573027944e-11
ST3GAL6	636.679	1.47718	0.414409	3.56453	0.000364506	0.000953566
STAC	14.6406	6.8324	0.878168	7.78029	7.23585824707101e-15	9.88355553032129e-14
STAG3	66.184	1.50719	0.230101	6.55011	5.7495894201041e-11	4.63095747518213e-10
STC2	3133.91	1.12184	0.156346	7.17535	7.2124295248166e-13	7.67034477177343e-12
STEAP1	425.38	1.45747	0.112827	12.9177	3.57586585909287e-38	3.74850794645669e-36
STEAP2	801.874	1.77298	0.123399	14.3679	8.233723188565e-47	1.53126139196569e-44
STEAP4	57.4526	4.2278	0.322689	13.1018	3.21584866397326e-39	3.70230958092033e-37
STKLD1	10.5548	1.15402	0.460469	2.50619	0.012204	0.0227948
STOM	140.958	2.16845	0.389701	5.56438	2.63079948538983e-08	1.43900367025132e-07
STRC	9.51407	1.9004	0.53785	3.53333	0.000410363	0.00106147
STX11	11.4507	2.72864	0.479865	5.68626	1.29848370804123e-08	7.43616449618873e-08
STX19	30.747	1.78063	0.319937	5.56557	2.61293608304752e-08	1.42977181519001e-07
SUCNR1	17.1208	1.39833	0.411232	3.40034	0.000673028	0.00165895
SUSD2	151.747	1.51596	0.190061	7.97618	1.50933543199239e-15	2.24558151553658e-14
SYBU	224.856	1.08369	0.129834	8.34676	7.01603140424722e-17	1.23616683621414e-15
SYCE2	16.0065	1.04436	0.418657	2.49456	0.0126113	0.0234779
SYCP2L	8.43485	1.75036	0.445823	3.92613	8.63223834163341e-05	0.000255133
SYDE1	6.65585	1.39507	0.513701	2.71572	0.00661313	0.0132062
SYNE1	117.671	4.13195	0.264482	15.6228	5.09387028753332e-55	1.36836448872145e-52
SYT11	279.892	1.40691	0.327146	4.30054	1.70378855907365e-05	5.76648549648213e-05
SYT15	24.4152	1.08107	0.317163	3.40857	0.000653034	0.00161461
SYT7	34.7238	1.40717	0.22887	6.14834	7.8296891090048e-10	5.37263340658579e-09
SYTL5	79.8995	1.70225	0.217033	7.84326	4.38988558651649e-15	6.19452143171286e-14
TACR3	10.5813	1.41707	0.494158	2.86765	0.00413528	0.00866104
TAPT1-AS1	54.3649	1.16776	0.29212	3.99753	6.400678972645e-05	0.000194325
TAS2R5	13.4006	1.14712	0.368133	3.11604	0.00183295	0.00412356
TBC1D9	32.5342	2.86629	0.358809	7.98835	1.36758701667736e-15	2.05152195076751e-14
TBCEL	132.132	1.12305	0.161368	6.95956	3.41327807869767e-12	3.30969330277997e-11
TCAM1P	7.81193	1.03745	0.463502	2.23828	0.0252031	0.0433162
TCAP	9.9107	1.30684	0.454442	2.87571	0.00403115	0.00846249
TCN1	5497.78	1.01202	0.0783455	12.9174	3.59191096482476e-38	3.74850794645669e-36
TCP10L	8.63362	1.96841	0.441167	4.46182	8.12651742504037e-06	2.9106978214231e-05
TCP11L2	233.591	1.02924	0.203225	5.06456	4.09355152635165e-07	1.84127312996146e-06
TCTN1	194.358	1.00745	0.138607	7.26836	3.63865124479244e-13	4.0169159023561e-12
TDRD6	27.7732	1.52729	0.318772	4.79115	1.65824512591418e-06	6.73025381154985e-06
TEKT4	9.93761	1.1256	0.422896	2.66164	0.00777617	0.0152599
TEX15	7.1496	2.05901	0.531758	3.87209	0.000107906	0.000313432
TEX22	9.13878	1.15299	0.487694	2.36418	0.0180703	0.0322698
TF	12.9641	2.52816	0.423458	5.97028	2.36848597613319e-09	1.51487026321817e-08
TFAP2A	5.04806	2.9454	0.698061	4.2194	2.44951550362068e-05	8.0481703047614e-05
TFPI	201.238	1.7516	0.216506	8.09027	5.95333737182519e-16	9.34622423330046e-15
TGFB2	247.778	5.73048	0.411859	13.9137	5.22918634987359e-44	8.61983831718934e-42
TGFB2-OT1	64.9726	6.00046	0.528132	11.3617	6.48838430464013e-30	3.84165317237183e-28
TGM2	2439.53	1.28911	0.0919949	14.0129	1.30001966545401e-44	2.19280061245069e-42
THBS1	711.842	1.67614	0.354296	4.73092	2.23505281934093e-06	8.86322476691073e-06
THBS4	5.10457	2.02291	0.653783	3.09416	0.00197372	0.00441017
THNSL2	165.315	1.05786	0.127137	8.32066	8.74737090606642e-17	1.52511252840624e-15
THSD4	5.26629	3.00435	0.6607	4.54723	5.43567943579279e-06	2.007382023819e-05
THSD7A	46.0563	6.09026	0.561521	10.846	2.083426143406e-27	9.59434274166586e-26
TLR9	22.6677	2.33555	0.324735	7.19217	6.3769333488016e-13	6.83693977514531e-12
TM4SF18	8.52301	2.55369	0.621037	4.11198	3.92280557775351e-05	0.000124272
TM4SF4	39.338	1.38211	0.253006	5.46276	4.68795936809441e-08	2.46926429170579e-07
TMEM132B	21.2035	1.64332	0.32847	5.00296	5.64571127203684e-07	2.48096600158032e-06
TMEM136	42.5448	1.37536	0.221994	6.19548	5.81067948208177e-10	4.06411362425642e-09
TMEM140	34.9037	1.41278	0.28244	5.00204	5.67258561234143e-07	2.49051231515208e-06
TMEM147-AS1	123.217	1.02858	0.147066	6.994	2.67166363631414e-12	2.6239101359765e-11
TMEM156	10.8778	3.18404	0.514922	6.18354	6.26802921794894e-10	4.36295738174507e-09
TMEM169	4.48503	2.34663	0.796207	2.94727	0.00320598	0.00685726
TMEM176A	25.4747	1.04351	0.411705	2.53461	0.0112574	0.0212132
TMEM176B	36.8997	1.46059	0.443048	3.2967	0.000978289	0.00233203
TMEM178A	136.334	1.87897	0.176684	10.6347	2.05588174854284e-26	8.49647311805196e-25
TMEM254-AS1	11.4571	1.02961	0.370734	2.77723	0.00548243	0.0111551
TMEM255A	10.5505	1.82144	0.406578	4.47993	7.46669863436496e-06	2.69097963702107e-05
TMEM47	14.1671	1.3067	0.359079	3.63904	0.000273659	0.00073377
TMEM59L	5.48727	2.65673	0.719797	3.69094	0.000223424	0.000608521
TMEM61	34.2575	1.12599	0.264617	4.25515	2.08904427536322e-05	6.95996239283849e-05
TMEM71	6.25434	1.89039	0.537021	3.52015	0.000431305	0.0011101
TMEM9B-AS1	35.312	1.87177	0.26172	7.15179	8.56514822355551e-13	9.02950873044304e-12
TMIE	6.41368	1.95982	0.582535	3.36429	0.000767412	0.00187157
TMPRSS13	12.3041	2.51264	0.46303	5.42651	5.74654927171237e-08	2.96652824681351e-07
TNFAIP2	140.306	2.12688	0.144169	14.7527	2.95677215898007e-49	6.59860568279459e-47
TNNC1	82.151	1.95325	0.148136	13.1856	1.06257746720497e-39	1.29527300330044e-37
TNNT2	47.3735	3.01379	0.310204	9.7155	2.58965104185578e-22	8.06126137621458e-21
TNXB	36.6403	2.86079	0.336265	8.50755	1.77654456015897e-17	3.35117755392277e-16
TOB2P1	6.6463	1.23126	0.475712	2.58824	0.00964678	0.0184954
TPT1-AS1	178.38	1.47172	0.156948	9.37714	6.77847990855895e-21	1.83601426940448e-19
TPTE2P5	28.333	1.27903	0.236915	5.39866	6.71388863723686e-08	3.4148551392622e-07
TRABD2B	154.236	2.47924	0.14797	16.755	5.20586918952657e-63	1.84186191373835e-60
TRAF1	95.3555	1.72019	0.211925	8.11696	4.77995798807106e-16	7.6042073413578e-15
TRHDE	194.992	1.06311	0.253558	4.19277	2.75569592104442e-05	8.97891397813799e-05
TRHDE-AS1	250.097	1.82291	0.369096	4.93884	7.85888527935744e-07	3.3698193870044e-06
TRIB3	3955.54	1.83596	0.136895	13.4115	5.18088508373806e-41	6.89485495639489e-39
TRIM17	16.8655	1.83621	0.426566	4.30464	1.67255846075677e-05	5.67269886175772e-05
TRIM73	5.8661	1.6461	0.521403	3.15705	0.00159372	0.00363612
TRIM74	5.8661	1.6461	0.521403	3.15705	0.00159372	0.00363612
TRPC1	54.137	1.05815	0.204843	5.16566	2.39589289357811e-07	1.12003939137106e-06
TRPM5	43.8205	1.74204	0.349348	4.98655	6.14672013057578e-07	2.68244049982347e-06
TRPV6	126.584	2.77231	0.311433	8.9018	5.49484005214152e-19	1.21691831750175e-17
TSPAN2	19.6187	3.67253	0.422835	8.68549	3.77099923904209e-18	7.66136063887179e-17
TTC21A	67.8639	1.1383	0.181735	6.2635	3.76423500159384e-10	2.69117757186399e-09
TTC25	18.5135	1.0448	0.295147	3.53993	0.000400231	0.00103839
TTC28	8.51982	2.02384	0.495204	4.08688	4.37219495011837e-05	0.000137637
TUBE1	508.844	1.11654	0.210675	5.29982	1.15917677168936e-07	5.67116973022795e-07
TUSC1	10.1445	1.62667	0.418324	3.88853	0.000100853	0.000294185
TXK	9.80044	1.53559	0.479266	3.20405	0.00135508	0.00313007
UBAP1L	18.5576	1.09293	0.320623	3.40875	0.000652601	0.00161437
UCA1	1079.8	1.44522	0.137453	10.5143	7.42513546663283e-26	2.97538715687779e-24
UCN	10.3941	1.01695	0.375261	2.70998	0.00672863	0.0134212
UG0898H09	6.28572	1.7774	0.507949	3.49917	0.000466711	0.00119192
UGCG	1632.14	1.04747	0.0989556	10.5852	3.48884864229565e-26	1.43368947323345e-24
UGT2B15	67.7218	2.48949	0.24064	10.3453	4.39543208959629e-25	1.66911355737392e-23
ULBP1	101.49	2.51214	0.43973	5.71293	1.11049411349815e-08	6.43323786357995e-08
UNC13A	8.62994	1.17766	0.400363	2.94149	0.00326641	0.00697211
UNC5B	1767.67	2.49191	0.271838	9.16688	4.86900716592336e-20	1.20323369589241e-18
UNC5B-AS1	18.1908	1.30923	0.31229	4.19235	2.76078065394959e-05	8.99346152395974e-05
UPK2	6.18714	3.03338	0.655861	4.62504	3.74528941412315e-06	1.42896286799764e-05
UPK3B	26.3751	2.67802	0.309036	8.66572	4.48681874778524e-18	8.98975038057634e-17
USP44	93.9599	1.30546	0.193563	6.74439	1.53674355336725e-11	1.35103042334214e-10
VASN	56.4342	1.32834	0.189034	7.02699	2.11031166533213e-12	2.10682594750914e-11
VAV1	366.342	1.61142	0.2951	5.46061	4.74508355797811e-08	2.49753926313608e-07
VCAN	6.07103	1.94023	0.773442	2.50857	0.0121221	0.022663
VGLL1	97.7078	1.85113	0.156569	11.8231	2.96629068206842e-32	2.04900060162307e-30
VLDLR-AS1	47.3313	1.95531	0.239921	8.14982	3.64454271576512e-16	5.88727579453106e-15
VNN2	10.6498	1.56986	0.488894	3.21104	0.00132255	0.00306077
VPS37B	2381.56	1.16026	0.298389	3.8884	0.000100905	0.000294276
VSTM2L	309.545	3.0678	0.175002	17.53	8.45094661157187e-69	3.60557151610181e-66
VSTM5	9.23262	1.5476	0.422629	3.66184	0.000250414	0.000675942
VWA3A	7.37786	1.0196	0.438616	2.32458	0.0200946	0.0354442
VWDE	3.82973	3.80988	1.04344	3.65127	0.000260949	0.000702808
WBP2NL	6.42431	2.57823	0.556274	4.63481	3.57257011129946e-06	1.36843487301449e-05
WFDC2	32.0784	2.4548	0.315162	7.78903	6.7527142473504e-15	9.27602962803644e-14
WNK4	9.65644	2.54281	0.555784	4.57518	4.75812757125198e-06	1.77747598944254e-05
WNT2B	19.4908	1.27317	0.287984	4.42096	9.82632843703967e-06	3.46308844284979e-05
WNT7B	93.935	4.18379	0.276625	15.1244	1.11778318023018e-51	2.74823098515576e-49
WTIP	186.481	1.09174	0.110953	9.83964	7.59850300046639e-23	2.49138905881337e-21
YARS	4705.55	1.01794	0.188404	5.40294	6.55577391891713e-08	3.34381351855879e-07
YPEL1	142.925	1.41178	0.131391	10.7448	6.2679212097109e-27	2.73040435639839e-25
ZBED2	33.7859	1.26957	0.42114	3.0146	0.00257321	0.00561731
ZBED3-AS1	6.06175	2.06201	0.658682	3.13051	0.001745	0.00394899
ZBTB10	214.463	1.13138	0.166209	6.80701	9.96463145481644e-12	8.97807104866878e-11
ZBTB20	305.734	1.63918	0.133957	12.2366	1.98068499228082e-34	1.62326646881501e-32
ZC3H12C	35.5897	4.78737	0.418583	11.4371	2.72888084584071e-30	1.67733667583751e-28
ZDHHC11	34.308	1.57956	0.28887	5.46806	4.54983838727948e-08	2.40261942649713e-07
ZEB1	14.5562	2.81914	0.426993	6.60232	4.0476855034596e-11	3.3513542187891e-10
ZEB1-AS1	72.2164	1.39121	0.177633	7.83192	4.80466018921933e-15	6.76007766293071e-14
ZFAS1	1662.17	1.49965	0.104505	14.35	1.0658737349168e-46	1.95716005046874e-44
ZFP69B	120.084	1.2698	0.197509	6.42908	1.28375336058437e-10	9.80628027837641e-10
ZGLP1	23.612	1.22757	0.314963	3.8975	9.71905741244545e-05	0.000284473
ZKSCAN7	73.607	1.19428	0.204786	5.83182	5.48253247077601e-09	3.32620727817134e-08
ZMIZ1-AS1	13.11	1.0715	0.353315	3.0327	0.00242373	0.00531339
ZNF112	172.329	1.20766	0.108224	11.159	6.47376358603932e-29	3.40247878909733e-27
ZNF114	7.8578	2.04705	0.49754	4.11435	3.88274837822027e-05	0.000123138
ZNF117	193.996	1.48665	0.149768	9.92639	3.19602306657621e-23	1.07817466520359e-21
ZNF192P1	31.1627	1.44003	0.265601	5.42177	5.90118850457358e-08	3.03663144545386e-07
ZNF311	9.98129	2.50391	0.484372	5.1694	2.34850886988637e-07	1.09966009252975e-06
ZNF333	87.7261	1.11721	0.194157	5.75416	8.70713443108654e-09	5.10326028514511e-08
ZNF33B	831.942	1.49967	0.133546	11.2296	2.91668453070383e-29	1.61486358024389e-27
ZNF382	8.07804	1.23787	0.441086	2.80641	0.00500968	0.0103006
ZNF391	9.64003	1.36086	0.492838	2.76127	0.00575779	0.0116652
ZNF415	8.59088	1.79017	0.548731	3.26238	0.00110479	0.00259827
ZNF441	88.6666	1.02285	0.14665	6.97479	3.06335881232555e-12	2.98035432136784e-11
ZNF454	7.21794	1.11841	0.447046	2.50178	0.0123571	0.023055
ZNF469	14.2023	1.67119	0.476291	3.50875	0.00045021	0.00115384
ZNF493	60.3331	1.63517	0.161278	10.1388	3.71516904856968e-24	1.32413371544353e-22
ZNF528	40.7727	1.47073	0.197817	7.4348	1.04725899193023e-13	1.2330794591672e-12
ZNF529	141.486	1.00683	0.131221	7.67275	1.68349136496384e-14	2.20006538199688e-13
ZNF529-AS1	24.1057	1.07088	0.256782	4.17037	3.04100292303568e-05	9.83343477520187e-05
ZNF540	14.5035	1.26028	0.332854	3.78629	0.000152911	0.000430371
ZNF559	37.5711	1.779	0.25389	7.00698	2.43518304143552e-12	2.40631915524957e-11
ZNF573	21.5288	1.1725	0.298803	3.92398	8.70965066276099e-05	0.000257159
ZNF594	72.3503	1.14317	0.272527	4.19469	2.73249443992229e-05	8.90993248214348e-05
ZNF662	166.331	1.46261	0.109523	13.3544	1.11620649327362e-40	1.42032380626554e-38
ZNF674	87.6658	1.05616	0.163307	6.46732	9.97570911203164e-11	7.76328521347269e-10
ZNF702P	8.74976	1.86243	0.448016	4.15706	3.22371519518065e-05	0.000103665
ZNF711	84.3472	1.90447	0.153656	12.3944	2.80387657444014e-35	2.4066883780372e-33
ZNF717	140.091	1.15162	0.111786	10.302	6.9039114442979e-25	2.57450229848291e-23
ZNF737	25.5083	1.21213	0.44311	2.73551	0.00622835	0.0125188
ZNF83	265.195	1.43198	0.224238	6.38597	1.70318034885032e-10	1.28012093991828e-09
ZNF853	4.93036	1.57646	0.578277	2.72613	0.00640817	0.012834
ZPLD1	4.79623	3.40119	0.836527	4.06584	4.78592952471005e-05	0.000148693
ZSCAN18	7.91542	2.94907	0.541845	5.44264	5.24959761263536e-08	2.73333320060619e-07

## Sheet: KPTN vs KPT organoid DOWN
	baseMean	log2FoldChange	lfcSE	stat	pvalue	padj
A4GNT	6.7289	-4.718	1.09696	-4.30098	1.7004212611886e-05	5.75643192877523e-05
ABCB6	555.692	-1.10843	0.11801	-9.39264	5.85168930720018e-21	1.59557528365124e-19
ABLIM2	79.0516	-1.15166	0.155887	-7.38782	1.49258062142197e-13	1.72109495185589e-12
ACAT1	1491.66	-1.03656	0.0934597	-11.091	1.38717490401297e-28	6.96275403377584e-27
ACAT2	3706.57	-2.03988	0.270359	-7.54509	4.51968767098863e-14	5.57031345415132e-13
ACLY	8181.94	-1.15061	0.105507	-10.9055	1.08460441209205e-27	5.12484416996978e-26
ACOT11	475.642	-1.17298	0.121499	-9.65422	4.71751821819583e-22	1.43163847851776e-20
ACOT7	453.669	-1.12453	0.122816	-9.15621	5.37536243144196e-20	1.32161029543216e-18
ACP5	150.604	-1.10838	0.130626	-8.48513	2.15480426086153e-17	4.01252767754267e-16
ACSS2	4399.67	-1.11133	0.169958	-6.53888	6.19819244709865e-11	4.97295241358479e-10
ACTL8	175.657	-1.99742	0.737852	-2.70708	0.00678781	0.0135234
ACY3	96.3812	-1.12257	0.200527	-5.5981	2.16716852947106e-08	1.20080010269317e-07
ADAM19	130.77	-3.06889	0.531962	-5.76901	7.97403817518102e-09	4.70591528759869e-08
ADAMTS1	1009.41	-1.25338	0.133665	-9.37705	6.78411449331865e-21	1.83601426940448e-19
ADGRF2	17.2891	-1.55128	0.331968	-4.67297	2.96875509667697e-06	1.15362339759968e-05
ADGRG5	146.784	-1.13446	0.1877	-6.04397	1.50369590935415e-09	9.923845705683e-09
ADORA1	12.0523	-3.93584	0.573513	-6.86269	6.7574546679641e-12	6.23163619920453e-11
ADRA2C	14.6749	-2.65148	0.392403	-6.75703	1.40849743251668e-11	1.24634073184893e-10
AGAP1-IT1	15.4311	-1.01137	0.295084	-3.4274	0.000609402	0.00151577
AGMAT	70.9664	-1.37743	0.208136	-6.61794	3.64247979824983e-11	3.03665585939149e-10
AGR2	34881.1	-1.03388	0.137452	-7.52178	5.40359895124594e-14	6.60915736819339e-13
ALDH3A1	5848.95	-1.10181	0.297073	-3.70888	0.000208179	0.000569566
ALDOC	4178.19	-1.12806	0.188241	-5.99267	2.06420250590568e-09	1.3347432718265e-08
AMBP	65.4865	-1.0796	0.230588	-4.68192	2.84202724149354e-06	1.1085358205191e-05
AMICA1	65.6052	-1.60251	0.492746	-3.2522	0.00114515	0.00268665
ANGPTL4	1135.63	-1.34908	0.317953	-4.24301	2.20539146640012e-05	7.31566627294767e-05
ANK1	107.704	-1.08214	0.299591	-3.61205	0.000303788	0.000808134
ANKRD22	829.32	-1.00646	0.149243	-6.74379	1.54311640094686e-11	1.35581141805785e-10
ANKRD46	517.061	-1.06315	0.131484	-8.08575	6.17845971579835e-16	9.66825637943591e-15
ANKS4B	98.2904	-1.06292	0.312522	-3.4011	0.000671153	0.00165518
ANLN	3622.31	-1.06762	0.245812	-4.34322	1.40409889868132e-05	4.82879531158635e-05
ANO7	47.8495	-1.47921	0.212824	-6.95038	3.64298627157735e-12	3.51130623624592e-11
AOC1	49.9458	-1.05068	0.289208	-3.63295	0.0002802	0.000749923
APLN	7.17535	-1.99907	0.529123	-3.77808	0.000158043	0.000443524
AQP2	28.9157	-1.80222	0.810529	-2.22351	0.0261812	0.0447542
ARAP3	118.423	-1.04658	0.165232	-6.33399	2.38894524430974e-10	1.75730424512967e-09
ARHGAP11A	611.804	-1.11714	0.208684	-5.35324	8.63926549038918e-08	4.31695436457408e-07
ARHGEF19	578.391	-1.38389	0.177432	-7.79953	6.21384401200519e-15	8.58457345125212e-14
ARNT2	74.9146	-2.09068	0.309595	-6.75295	1.44869705456656e-11	1.27905048530386e-10
ARSI	33.0602	-1.96322	0.374308	-5.24494	1.56332181852413e-07	7.5140975147485e-07
ARTN	64.2562	-1.39587	0.188269	-7.41425	1.2231569068587e-13	1.42286400087349e-12
ASB4	83.8275	-2.14129	0.227683	-9.40471	5.21756803105737e-21	1.43616777720148e-19
ASB9	9.27919	-2.14161	0.546134	-3.92141	8.80321587505875e-05	0.00025971
ASF1B	898.775	-1.03213	0.187056	-5.51777	3.43329057150909e-08	1.84251990493196e-07
ASGR1	16.4288	-1.88011	0.334315	-5.62376	1.86848272072945e-08	1.04488089232465e-07
ATOX1	345.853	-1.08104	0.0817696	-13.2206	6.67429382045365e-40	8.20485645419497e-38
ATP2A3	889.727	-1.11595	0.144043	-7.74736	9.38191928217179e-15	1.2648152519255e-13
ATP7B	1083.26	-1.03458	0.0922628	-11.2134	3.50434375617785e-29	1.90389552536015e-27
AURKB	760.563	-1.11385	0.184832	-6.02632	1.67738432008219e-09	1.09802062035705e-08
B3GNT4	74.8038	-1.01298	0.153436	-6.60197	4.05717210632408e-11	3.35729255985951e-10
BARX2	180.082	-1.45234	0.130715	-11.1108	1.11175314688509e-28	5.61919552220041e-27
BEST4	38.9919	-1.41081	0.305507	-4.61792	3.87604488027263e-06	1.47265340579452e-05
BHLHA15	51.8949	-1.14665	0.220662	-5.19642	2.03158217468577e-07	9.58066678348239e-07
BIRC5	1191.2	-1.08529	0.167967	-6.46128	1.03817986074012e-10	8.04048962087355e-10
BMP7	29.5833	-3.16623	0.312903	-10.1189	4.55532776270444e-24	1.61563776346676e-22
BNIP3	1496.39	-1.00635	0.167413	-6.01121	1.84149240516871e-09	1.19787842284203e-08
BTNL8	7.05794	-1.36608	0.619614	-2.20472	0.0274735	0.0467211
BUB1	1275.86	-1.1954	0.192468	-6.21093	5.26733682811046e-10	3.70552803242339e-09
BUB1B	640.309	-1.02106	0.195488	-5.22311	1.7593961527779e-07	8.38154370843885e-07
C11orf86	106.428	-1.13981	0.255581	-4.4597	8.20763428664769e-06	2.93685108441321e-05
C16orf59	97.3211	-1.00583	0.229512	-4.38246	1.17345860229851e-05	4.09482571203804e-05
C17orf53	111.332	-1.02603	0.166442	-6.1645	7.07070042212327e-10	4.88417049158668e-09
C19orf45	9.39314	-1.03	0.432427	-2.38191	0.0172229	0.0309241
C2CD4A	35.6283	-1.31634	0.231999	-5.67392	1.3956894884127e-08	7.95515588169532e-08
C2CD4D	9.27871	-1.67192	0.40699	-4.10801	3.99075476729994e-05	0.000126286
CA2	3494.29	-1.26575	0.0672239	-18.8289	4.37626299321277e-79	2.76009004258889e-76
CA9	6769.39	-1.25631	0.272016	-4.61853	3.8647337732953e-06	1.46874058463248e-05
CABIN1	5507.74	-1.03211	0.122276	-8.44081	3.15156624236708e-17	5.77959796609062e-16
CACHD1	26.3719	-2.74514	0.282702	-9.71037	2.72334561939102e-22	8.42320928675609e-21
CACNA1E	36.8688	-3.31161	0.298296	-11.1018	1.2296054908016e-28	6.19328376721112e-27
CACNB4	86.6991	-1.85662	0.197407	-9.40505	5.20030462450387e-21	1.43413724112268e-19
CADM1	697.849	-1.27626	0.135858	-9.39404	5.77405587755843e-21	1.57737202560947e-19
CALD1	50.1589	-2.82073	0.56823	-4.96407	6.90315549249019e-07	2.9864948873863e-06
CBR3	14.8717	-1.99438	0.346594	-5.75421	8.7048196150514e-09	5.10326028514511e-08
CCDC167	152.144	-1.01012	0.131348	-7.69042	1.46651650269471e-14	1.93217878184283e-13
CCL24	37.2891	-3.17941	0.316917	-10.0323	1.0991969231247e-23	3.7964168016302e-22
CCNB2	606.436	-1.16313	0.177405	-6.55636	5.51359888162131e-11	4.45324417465472e-10
CCNF	659.833	-1.20998	0.171694	-7.04733	1.82383943839467e-12	1.82964141724433e-11
CCR6	10.833	-2.19366	0.410552	-5.3432	9.13204623881314e-08	4.55221521444067e-07
CD180	6.80836	-1.88431	0.532667	-3.5375	0.000403938	0.00104653
CD320	1193.89	-1.08292	0.0537586	-20.144	3.03496092274894e-90	3.14465308181401e-87
CD6	9.63366	-1.34835	0.375317	-3.59257	0.000327438	0.000865175
CD96	1319.77	-2.13265	0.198511	-10.7432	6.37983764731029e-27	2.77083607520608e-25
CD99	1737.74	-1.10351	0.100105	-11.0236	2.9404556471089e-28	1.44590676667667e-26
CDC20	1928.76	-1.18889	0.179577	-6.62051	3.57950831935397e-11	2.9875919263837e-10
CDC25A	298.515	-1.40233	0.210555	-6.66014	2.73564513224483e-11	2.33019778557507e-10
CDC45	421.254	-1.3363	0.289472	-4.61633	3.90583497046891e-06	1.48164335987505e-05
CDC6	1002.54	-1.14774	0.168858	-6.79707	1.06770118524114e-11	9.57235685606179e-11
CDCA3	512.558	-1.26637	0.186466	-6.79145	1.1101293609662e-11	9.93432233817133e-11
CDCA5	644.468	-1.06001	0.213995	-4.95342	7.29191910427408e-07	3.14343472590193e-06
CDH16	13.8474	-1.29595	0.345983	-3.74571	0.000179887	0.000498262
CDK2AP1	921.392	-1.04826	0.0710641	-14.7509	3.0378147355275e-49	6.6767485687215e-47
CDKN3	587.112	-1.09692	0.190755	-5.75039	8.90367484213036e-09	5.21213507909374e-08
CEACAM1	973.811	-1.1409	0.284973	-4.00353	6.24031136263729e-05	0.000189893
CEMIP	10245.5	-2.03511	0.161733	-12.5831	2.61484402794886e-36	2.4314697095786e-34
CENPI	235.484	-1.60672	0.255535	-6.28766	3.22289953937337e-10	2.32247296165674e-09
CENPJ	306.933	-1.0281	0.168679	-6.09502	1.09424112376741e-09	7.35204341888375e-09
CENPM	291.117	-1.24893	0.193939	-6.43982	1.19613057397212e-10	9.19199646850369e-10
CENPP	52.2374	-1.27578	0.248733	-5.1291	2.91135335546961e-07	1.34036009961882e-06
CEP55	1265.72	-1.08742	0.182172	-5.96919	2.3843850593702e-09	1.52436710759031e-08
CHEK1	544.435	-1.00584	0.1804	-5.57559	2.46691209344073e-08	1.35600707947902e-07
CHPF	2217.35	-1.0474	0.0754915	-13.8744	9.05655404728873e-44	1.47611655067382e-41
CHRM3	127.782	-1.02923	0.147208	-6.99171	2.71551026406665e-12	2.66156701963181e-11
CHRNA5	162.979	-1.22775	0.104219	-11.7805	4.91800542839988e-32	3.3651220162438e-30
CHST10	13.0325	-1.67908	0.358513	-4.68346	2.82071151727287e-06	1.10081359347754e-05
CHTF18	766.623	-1.01128	0.121159	-8.34666	7.02193211802325e-17	1.23616683621414e-15
CIDEC	6.22099	-1.23306	0.545015	-2.26244	0.0236703	0.0409543
CKMT1A	54.8602	-1.24014	0.177062	-7.00398	2.4878511112276e-12	2.45501824622228e-11
CKMT1B	64.2158	-1.24555	0.198405	-6.27784	3.43311368136398e-10	2.46294495854925e-09
CLCN2	425.918	-1.19269	0.0809293	-14.7374	3.70885683102872e-49	8.0299518195377e-47
CLDN18	33237.8	-1.07316	0.175999	-6.0975	1.0773816647867e-09	7.24547910495867e-09
CLPB	397.053	-1.05456	0.101691	-10.3703	3.38484392472323e-25	1.29552891746795e-23
CLSPN	346.208	-1.38153	0.33538	-4.11928	3.80051943476834e-05	0.000120662
CMPK2	103.844	-1.26808	0.255667	-4.95988	7.05382567136246e-07	3.04804275212344e-06
COL6A1	453.163	-1.01803	0.153951	-6.61268	3.77423394814326e-11	3.13927968186732e-10
COL9A3	502.721	-2.27801	0.285016	-7.99257	1.32157081886506e-15	1.988662479093e-14
COMTD1	122.261	-1.40867	0.14053	-10.024	1.19613155559582e-23	4.11163136148647e-22
CORO1A	16.0965	-1.42386	0.372497	-3.82248	0.000132115	0.000376959
COX20	918.871	-1.17149	0.0723336	-16.1956	5.41262504882418e-59	1.67054338209029e-56
CPAMD8	11.1052	-1.08623	0.408908	-2.65642	0.00789754	0.0154604
CPVL	168.584	-1.45333	0.176008	-8.25717	1.49165901406374e-16	2.51604716953588e-15
CRABP1	9.94598	-2.59343	0.456944	-5.6756	1.38200976286338e-08	7.88028051104408e-08
CRISPLD2	327.544	-1.00834	0.163185	-6.17912	6.44617093099899e-10	4.4740744270369e-09
CSGALNACT1	49.7441	-2.37304	0.368373	-6.44195	1.17947758164241e-10	9.08125944284575e-10
CSPG5	86.515	-1.90988	0.237738	-8.03354	9.47018651052189e-16	1.45523861781388e-14
CTSC	2140.6	-1.2043	0.0602875	-19.9759	8.92928135250276e-89	8.09550970621281e-86
CWC27	942.177	-1.05703	0.209927	-5.03522	4.77301551628656e-07	2.12449717947999e-06
CXCR4	4124.41	-1.33759	0.195934	-6.8267	8.68879498237188e-12	7.9120941628554e-11
CYB5R2	1040.4	-1.67122	0.126979	-13.1614	1.46399888127543e-39	1.74071866981814e-37
CYP2E1	1210.92	-1.6055	0.176483	-9.09722	9.267546897441e-20	2.23314012116743e-18
CYP4X1	11.1567	-1.94886	0.371169	-5.25062	1.51592018504951e-07	7.29593172008233e-07
CYTH4	23.0951	-1.67915	0.339044	-4.95259	7.32316593870658e-07	3.15502955470382e-06
DARS-AS1	58.011	-1.1354	0.212846	-5.33437	9.58757623987514e-08	4.76129342470485e-07
DCPS	450.323	-1.16837	0.0901773	-12.9563	2.16326203798248e-38	2.30737346492455e-36
DDC	295.77	-2.39105	0.230523	-10.3723	3.31496817742804e-25	1.27214096248072e-23
DDIAS	215.917	-1.0671	0.158648	-6.72618	1.74170892405925e-11	1.51925614265805e-10
DEGS2	727.456	-1.20706	0.159212	-7.58143	3.41770323225656e-14	4.28555636004289e-13
DFNB31	214.179	-1.0743	0.226894	-4.73478	2.19290780078291e-06	8.70799905780369e-06
DGKG	135.756	-1.68834	0.160127	-10.5437	5.43137163445085e-26	2.21313137441977e-24
DHCR7	5361.69	-1.04204	0.111251	-9.36663	7.48837659945607e-21	2.01533192860315e-19
DHDH	118.582	-1.26959	0.224874	-5.6458	1.64419092004785e-08	9.28401459175326e-08
DIRAS3	15.8376	-1.98955	0.368682	-5.39638	6.79985684056174e-08	3.45252794291875e-07
DKK4	71.4152	-3.63263	0.336884	-10.783	4.14062056415265e-27	1.85382228097526e-25
DLGAP5	1629.04	-1.27056	0.1947	-6.52573	6.76690420601675e-11	5.38318038129497e-10
DOK7	54.719	-2.20045	0.212892	-10.336	4.84482882827478e-25	1.82543083072608e-23
DPP10	34.0624	-1.70992	0.385059	-4.44067	8.9677548256513e-06	3.18526570766155e-05
DSCC1	181.372	-1.20302	0.269606	-4.46216	8.11392701404992e-06	2.90834260602442e-05
DUSP2	32.926	-1.13561	0.224073	-5.06803	4.01949813520074e-07	1.81133395306685e-06
DZIP1L	92.0381	-1.14005	0.302176	-3.77279	0.00016143	0.000452328
E2F1	610.663	-1.09932	0.208813	-5.26464	1.40466011705108e-07	6.78747490271252e-07
E2F2	139.802	-1.29637	0.257801	-5.02856	4.94169037914082e-07	2.19553325083665e-06
E2F8	477	-1.41025	0.216255	-6.52124	6.97303551877768e-11	5.5243502586231e-10
EAF2	52.9707	-1.18394	0.184689	-6.41045	1.45093287044414e-10	1.10252656986185e-09
EBP	2950.76	-1.06711	0.131412	-8.12031	4.64994899131625e-16	7.42047965544924e-15
EDARADD	16.0719	-1.23015	0.381498	-3.22452	0.00126185	0.00293106
EFCAB3	13.3518	-1.53573	0.414737	-3.7029	0.000213147	0.000582113
EGLN3	4152.8	-1.08339	0.256956	-4.21623	2.48419124502485e-05	8.1584057505842e-05
EGR2	98.2505	-1.17864	0.527009	-2.23647	0.0253209	0.0434888
EGR3	859	-2.69708	0.358092	-7.5318	5.00439269593215e-14	6.1364091671337e-13
EMP3	194.272	-1.09396	0.159295	-6.86754	6.53202087886106e-12	6.05067017041881e-11
ENO1	40070.2	-1.21848	0.149285	-8.16212	3.29198161161734e-16	5.36556014136193e-15
ENTPD1	121.749	-1.53662	0.21916	-7.01141	2.35925018851813e-12	2.33765595865055e-11
EPHB2	344.635	-1.68831	0.214818	-7.85922	3.86517892522991e-15	5.49150690395544e-14
EPSTI1	261.517	-1.6049	0.152309	-10.5371	5.82417345943535e-26	2.35992905593769e-24
ERCC6L	327.721	-1.44958	0.225426	-6.4304	1.2726973534486e-10	9.7372087600872e-10
ESCO2	341.206	-1.18696	0.246121	-4.82269	1.41637264411685e-06	5.82201801517684e-06
ESPL1	825.758	-1.17926	0.164186	-7.18251	6.84448857352109e-13	7.30582422718889e-12
ESPNP	58.5926	-1.76079	0.275314	-6.39556	1.59955367979917e-10	1.20912588218691e-09
ESRG	2084.74	-1.45918	0.171671	-8.49988	1.89781244577991e-17	3.56601908529578e-16
ESRRG	54.7675	-2.17048	0.57997	-3.7424	0.000182269	0.000504002
ETV4	1154.98	-1.06534	0.0962369	-11.0699	1.75499261958677e-28	8.68871090093026e-27
EXO1	250.837	-1.10642	0.235254	-4.70309	2.56254870730576e-06	1.00601709196691e-05
F12	152.389	-1.00239	0.124706	-8.03806	9.1273417616335e-16	1.40702677570941e-14
FABP1	4.40608	-2.63112	0.954669	-2.75605	0.00585039	0.0118329
FABP5	371.738	-1.35681	0.0988518	-13.7257	7.12313472048789e-43	1.09923608782338e-40
FADS1	3703.74	-1.07586	0.174407	-6.16868	6.88610464891212e-10	4.76346371183211e-09
FADS2	16180.3	-1.75237	0.182818	-9.58535	9.21445374571029e-22	2.68943392425098e-20
FAIM2	3504.92	-1.12137	0.13746	-8.15777	3.41265189325162e-16	5.54355300823157e-15
FAM101B	85.2721	-1.73422	0.224937	-7.70979	1.26023670108545e-14	1.66493566356516e-13
FAM111B	464.766	-1.03385	0.339988	-3.04083	0.00235924	0.00518375
FAM124A	13.4348	-1.63937	0.369435	-4.4375	9.10104163878186e-06	3.22549987813755e-05
FAM131C	7.30742	-1.10499	0.436491	-2.53152	0.0113569	0.0213813
FAM162A	1491.35	-1.1105	0.142864	-7.77315	7.65588032685415e-15	1.04082661688235e-13
FAM177B	99.917	-2.33745	0.466642	-5.00909	5.46892792408778e-07	2.41131515096709e-06
FAM222A	120.644	-1.20282	0.122755	-9.79858	1.14184169081008e-22	3.66450344400245e-21
FAM43A	613.851	-1.0911	0.101883	-10.7094	9.20004229412682e-27	3.92517098584128e-25
FAM46C	850.68	-1.59078	0.114965	-13.837	1.52342632989027e-43	2.42844201553716e-41
FAM83D	692.639	-1.15593	0.156495	-7.38635	1.50914244124557e-13	1.73629670333687e-12
FANCI	1538.62	-1.10282	0.199043	-5.54062	3.01406485923015e-08	1.63263722359942e-07
FAR2	197.521	-2.14134	0.555468	-3.85501	0.000115723	0.000334198
FASN	14938.6	-1.45386	0.124153	-11.7102	1.12958640940046e-31	7.38098218683023e-30
FBXO17	51.2082	-1.16714	0.255475	-4.5685	4.91236370974935e-06	1.82902330527783e-05
FBXW10	16.1601	-1.32141	0.30173	-4.37944	1.18986279355461e-05	4.14807730913319e-05
FDPS	7948.45	-1.23484	0.17811	-6.93302	4.11938414505416e-12	3.94167456518177e-11
FEN1	1136.29	-1.46603	0.211707	-6.92479	4.36610920833471e-12	4.16402236529279e-11
FERMT1	1978.07	-1.55907	0.0872287	-17.8734	1.90103014350099e-71	9.19211442054177e-69
FGF11	96.4548	-1.09704	0.160907	-6.81786	9.24087350709097e-12	8.38324647241161e-11
FGFBP1	1221	-1.57444	0.404092	-3.89624	9.76993258438098e-05	0.000285846
FGFBP2	8.24016	-1.24204	0.436545	-2.84515	0.00443899	0.0092305
FGFR1	180.004	-2.09654	0.162667	-12.8885	5.22449425921466e-38	5.33707843127943e-36
FGFR4	2660.56	-1.28042	0.127573	-10.0368	1.04990573972152e-23	3.63482879723159e-22
FKBP11	706.441	-1.18937	0.129407	-9.19093	3.89452088481252e-20	9.7068590988128e-19
FMO5	428.623	-1.00551	0.168782	-5.95745	2.56203008125649e-09	1.62789348921185e-08
FMO6P	8.77386	-3.09447	0.602933	-5.13235	2.86143126299472e-07	1.31949474424645e-06
FMOD	488.82	-1.15783	0.130778	-8.85335	8.49332778535955e-19	1.84713962300488e-17
FOXM1	1411.79	-1.3195	0.144179	-9.15175	5.60171894155812e-20	1.37493290975029e-18
FRY	501.752	-1.16702	0.220356	-5.29607	1.18319089531784e-07	5.7828056359436e-07
FSCN1	2874.2	-1.07913	0.0886619	-12.1713	4.4215484371361e-34	3.58318333123443e-32
FSTL4	13.4765	-1.77246	0.339612	-5.21909	1.79808053909415e-07	8.55178895085239e-07
FZD9	22.7627	-1.03058	0.251502	-4.09772	4.17246790884527e-05	0.000131778
G6PD	1271.4	-1.27485	0.0733453	-17.3815	1.14020818635589e-67	4.72567427179386e-65
GALNT13	451.779	-1.5863	0.383852	-4.13258	3.58715415089443e-05	0.000114313
GALNT18	467.357	-1.85674	0.206625	-8.98603	2.56322096100895e-19	5.90191797784061e-18
GALNT6	2139.82	-1.24889	0.104572	-11.9428	7.07601504386551e-33	5.21038955463518e-31
GAMT	280.9	-1.05323	0.114345	-9.21099	3.23125636176448e-20	8.12350169562489e-19
GCNT1	664.673	-1.33773	0.155887	-8.58141	9.37172979469402e-18	1.81503754875609e-16
GDF11	164.991	-1.12116	0.127776	-8.77436	1.71870981851636e-18	3.6237797423544e-17
GDNF	99.2197	-2.33921	0.226147	-10.3438	4.46541657059853e-25	1.69126195230032e-23
GGT6	880.656	-1.35759	0.115031	-11.8019	3.81616811449998e-32	2.62357036345671e-30
GINS1	368.221	-1.23222	0.234819	-5.24753	1.54149255167438e-07	7.41408851279463e-07
GINS2	310.18	-1.32715	0.245368	-5.40883	6.34368710803033e-08	3.24476463995373e-07
GINS4	265.934	-1.08774	0.175709	-6.19055	5.9955759082026e-10	4.18536208490794e-09
GJA1	178.15	-5.1552	0.680944	-7.57066	3.71329835838574e-14	4.63954401263942e-13
GJB1	3597.86	-1.40749	0.0972002	-14.4803	1.61375079420105e-47	3.12120920275739e-45
GLP1R	280.034	-3.05364	0.381632	-8.00153	1.22881234248519e-15	1.86260729781506e-14
GLTPD2	21.0124	-1.24064	0.290493	-4.27081	1.94760696013361e-05	6.5262154224297e-05
GLYCTK	379.575	-1.29676	0.185626	-6.98584	2.83147669495961e-12	2.76216549677768e-11
GMDS	6709.59	-1.03653	0.0649383	-15.9618	2.35756442850154e-57	6.70565286271439e-55
GMPR	157.261	-1.98516	0.151311	-13.1197	2.53954919067271e-39	2.9708629483789e-37
GP2	2945.69	-4.6158	0.560813	-8.23054	1.86371528957044e-16	3.10390975780813e-15
GPA33	7.6266	-1.39617	0.542957	-2.57141	0.0101284	0.0193167
GPER1	270.053	-1.80787	0.16781	-10.7733	4.60044837602988e-27	2.0345763458137e-25
GPI	9358.93	-1.16958	0.109226	-10.7079	9.35008631335996e-27	3.97748833025219e-25
GPR3	31.4199	-1.23256	0.22607	-5.45213	4.97708933642234e-08	2.60641364310983e-07
GPRIN1	119.641	-1.02894	0.156219	-6.58654	4.50192529765796e-11	3.69066845745324e-10
GPRIN3	124.97	-1.24539	0.233779	-5.32719	9.97426548730611e-08	4.9330615465006e-07
GRIN2B	58.5957	-1.05235	0.243611	-4.31978	1.56182090120333e-05	5.32951634741367e-05
GRK5	908.279	-1.32566	0.0868922	-15.2563	1.49381785660511e-52	3.73608997032995e-50
GSDMA	34.2853	-1.21043	0.480381	-2.51972	0.0117448	0.0220401
GTSE1	641.227	-1.20008	0.169783	-7.06835	1.56788057230207e-12	1.58492512765254e-11
H19	116.931	-1.82781	0.474548	-3.85167	0.000117313	0.00033852
HAPLN3	121.019	-2.22688	0.186709	-11.927	8.55922453319087e-33	6.239201561732e-31
HAS3	960.693	-1.41135	0.170017	-8.30119	1.03077262887701e-16	1.7800461612488e-15
HAUS7	167.812	-1.05721	0.12817	-8.24847	1.60431281184094e-16	2.69353722784313e-15
HCAR1	4.36776	-1.73221	0.701646	-2.46879	0.0135572	0.0250219
HIST1H3G	11.7536	-1.23815	0.40053	-3.09128	0.00199297	0.00445044
HJURP	1057.34	-1.17742	0.206542	-5.70062	1.19373357843391e-08	6.87494087763443e-08
HMGCS1	7748.66	-1.16472	0.303019	-3.84372	0.000121185	0.000348585
HMGCS2	140.603	-1.46569	0.301827	-4.85607	1.19736495354463e-06	4.97963761929999e-06
HMGN5	184.944	-1.34002	0.206365	-6.49345	8.38952943978242e-11	6.58898289407059e-10
HR	892.118	-1.66268	0.0926197	-17.9517	4.65269936960374e-72	2.32731231225765e-69
HRCT1	42.3724	-1.31558	0.257948	-5.10017	3.39354912317751e-07	1.54655430665451e-06
HSD17B6	9.54356	-1.11032	0.389203	-2.85281	0.00433352	0.0090332
HSD17B7	302.097	-1.0931	0.146856	-7.44333	9.81814574952571e-14	1.1635786130933e-12
HTR2B	5.30913	-2.29432	0.616224	-3.7232	0.000196714	0.000540852
HUNK	34.4315	-5.10255	0.53328	-9.56825	1.0873223364572e-21	3.14197167582632e-20
IDH2	2234.74	-1.42096	0.159242	-8.92332	4.5253506716008e-19	1.02250368913148e-17
IDI1	4055.4	-1.14779	0.133833	-8.57627	9.79960411073954e-18	1.89285029601049e-16
IFI30	525.606	-1.71965	0.0827391	-20.784	6.04016979461949e-96	8.76187030407504e-93
IGF2	11.4275	-1.54612	0.383692	-4.02958	5.58771349175559e-05	0.000171764
IGF2BP2-AS1	7.43808	-2.27297	0.494706	-4.59458	4.33618134840191e-06	1.63208735443482e-05
IGFBPL1	140.761	-1.11509	0.139111	-8.0158	1.09425695209057e-15	1.67087277337113e-14
IGSF9B	339.23	-1.44143	0.0919687	-15.673	2.31396390755209e-55	6.33327555527369e-53
IKBIP	234.131	-1.39409	0.136744	-10.195	2.08851848948036e-24	7.63124665199044e-23
IL10	44.5228	-2.02562	0.756522	-2.67754	0.00741648	0.0146312
IL12RB2	8.70457	-3.05258	0.690114	-4.4233	9.7203076544941e-06	3.4273889848345e-05
IL1B	168.445	-1.21359	0.174457	-6.95637	3.49150640205226e-12	3.38102749453739e-11
IL27RA	48.3392	-1.06951	0.26204	-4.0815	4.4746791799397e-05	0.000140285
IL33	88.2475	-1.39707	0.30771	-4.54022	5.61966992844037e-06	2.06953368829541e-05
INCENP	1147.69	-1.10893	0.122945	-9.0197	1.88598916502834e-19	4.39135775728749e-18
INHA	55.8398	-1.14069	0.280845	-4.06164	4.87292665093776e-05	0.000151169
INS-IGF2	10.3274	-1.5893	0.42025	-3.78181	0.000155694	0.000437269
INSIG1	4869.14	-1.22626	0.242614	-5.05436	4.31825262561482e-07	1.93813652806834e-06
ITGA10	111.666	-1.86703	0.444688	-4.19852	2.68660618431521e-05	8.77548059213612e-05
JAM3	171.778	-5.50745	0.235062	-23.4298	2.12526754300151e-121	1.02763769929267e-117
KATNAL1	58.9364	-1.29627	0.205461	-6.30909	2.80684266862211e-10	2.04603315331821e-09
KCNH2	17.6999	-1.1833	0.321434	-3.68131	0.000232037	0.000629969
KCNJ2	8.95852	-3.66208	0.597764	-6.1263	8.99460712470511e-10	6.11987668625574e-09
KCNK13	30.1249	-2.28992	0.445637	-5.13854	2.76886031093993e-07	1.28159182101131e-06
KCTD11	972.28	-1.38935	0.1021	-13.6078	3.60104616143787e-42	5.22367756178177e-40
KCTD15	149.829	-1.47773	0.208798	-7.07731	1.46983269113393e-12	1.49309474913087e-11
KDELR3	675.923	-1.44754	0.157447	-9.1938	3.79190326603521e-20	9.48368082363908e-19
KHK	259.255	-1.13372	0.121815	-9.30691	1.31611384872743e-20	3.4337315628849e-19
KIAA0101	413.22	-1.38277	0.291762	-4.7394	2.14351806733494e-06	8.52353977104182e-06
KIAA1324	946.262	-1.0941	0.210736	-5.19182	2.08247582289835e-07	9.8142931406639e-07
KIAA1656	51.7308	-1.66753	0.184276	-9.04908	1.44179369948987e-19	3.41185308398042e-18
KIF11	1608.08	-1.03818	0.205877	-5.04271	4.58980327254598e-07	2.04923626566796e-06
KIF18B	739.669	-1.04981	0.141933	-7.39649	1.39829189369081e-13	1.6175137328452e-12
KIF3C	205.527	-1.56036	0.186113	-8.38396	5.1176458346538e-17	9.18769436602574e-16
KIFC1	1369.79	-1.09144	0.16067	-6.79308	1.09766457323499e-11	9.82884092552269e-11
KREMEN1	1510.09	-1.21826	0.150018	-8.12079	4.63154707899655e-16	7.40547246511782e-15
KRT13	9683.98	-1.12411	0.0860452	-13.0642	5.27205984569107e-39	5.88280770166112e-37
KRT14	33.2596	-1.988	0.322792	-6.15877	7.33141421820759e-10	5.04983355409873e-09
KRT6B	223.105	-1.58185	0.374991	-4.21836	2.46082652056304e-05	8.08350305871545e-05
LAG3	18.2536	-1.82055	0.366837	-4.96283	6.94720116343345e-07	3.00465414659409e-06
LANCL3	14.85	-1.01354	0.398013	-2.5465	0.0108809	0.0205814
LCK	140.161	-1.41846	0.297698	-4.76477	1.89071764495617e-06	7.58692950421418e-06
LDHA	25981.8	-1.15027	0.153419	-7.49756	6.50174644232566e-14	7.8924128780231e-13
LDHD	351.855	-1.02078	0.109749	-9.30098	1.39151548267903e-20	3.61744150389641e-19
LGALS1	2120.22	-1.08082	0.249392	-4.33383	1.46535566711625e-05	5.02160389964289e-05
LGALS2	45.2433	-1.79771	0.235355	-7.6383	2.20112959137571e-14	2.830637043661e-13
LGR5	992.824	-1.46019	0.349686	-4.17573	2.97025967893797e-05	9.62183718237476e-05
LHFPL3-AS2	62.7812	-1.92959	0.235007	-8.21077	2.19775653359584e-16	3.63519455830573e-15
LIG1	1100.83	-1.17895	0.179322	-6.57445	4.88322081729815e-11	3.97955062784983e-10
LINC00324	18.9065	-1.19328	0.30826	-3.87103	0.000108378	0.000314635
LINC00482	30.4126	-1.47158	0.2676	-5.49919	3.81539626329242e-08	2.03628175847387e-07
LINC00483	6.52576	-1.18145	0.518755	-2.27748	0.0227577	0.0395641
LINC00511	73.1603	-1.16868	0.21592	-5.41255	6.21332129791775e-08	3.18257198967496e-07
LINC00659	152.924	-2.69163	0.225747	-11.9232	8.95997531163522e-33	6.46633840152142e-31
LINC00675	83.3061	-2.31216	0.202576	-11.4138	3.56885957342854e-30	2.1570782071731e-28
LINC00883	8.7936	-1.959	0.480824	-4.07426	4.61618031557651e-05	0.000144129
LINC01269	34.5714	-1.20563	0.220472	-5.46839	4.5414104930429e-08	2.39991623359127e-07
LOC100129518	29.9551	-1.26063	0.242384	-5.20094	1.98283965973795e-07	9.36297920057249e-07
LOC100505817	25.277	-1.93232	0.334936	-5.76921	7.96449557938771e-09	4.70219669819284e-08
LOC100507006	8.18569	-1.31183	0.466904	-2.80963	0.00495985	0.0102082
LOC100996325	5.44201	-1.72717	0.639588	-2.70045	0.00692463	0.013761
LOC101927136	35.601	-2.00788	0.269289	-7.45622	8.90371336945025e-14	1.06302276656169e-12
LOC101927701	15.6119	-1.39004	0.378805	-3.66954	0.000242987	0.000657238
LOC101927934	83.2716	-1.0241	0.192306	-5.32534	1.00762677328739e-07	4.97864463465284e-07
LOC101928979	33.8403	-1.03761	0.256968	-4.03789	5.393475834537e-05	0.00016611
LOC101929767	45.1496	-1.71914	0.292602	-5.87534	4.21973995145675e-09	2.60363878076698e-08
LOC344887	37.9513	-1.05796	0.262265	-4.03393	5.48527248251165e-05	0.000168758
LOC730102	1000.44	-1.25199	0.204466	-6.12323	9.16968687360859e-10	6.23315266113244e-09
LOXL1	449.757	-1.09427	0.151517	-7.22207	5.1202624934887e-13	5.53874181435847e-12
LRP3	27.0659	-1.04702	0.251051	-4.17055	3.03864608821047e-05	9.83019628804215e-05
LRP8	1134.59	-1.705	0.360212	-4.73332	2.20881113122677e-06	8.76395357482918e-06
LRRC3	14.907	-1.98888	0.375808	-5.29229	1.20795068967082e-07	5.89190743253697e-07
LRRC4	6.48803	-2.96758	0.661466	-4.48636	7.24501013563948e-06	2.61758697453515e-05
LRRC45	310.782	-1.32612	0.166988	-7.94142	1.99885262866851e-15	2.92882386176418e-14
LSP1	38.7869	-2.64599	0.321129	-8.23963	1.72740759458721e-16	2.89350745578315e-15
LSS	7488.86	-1.56215	0.143486	-10.8872	1.32700874244296e-27	6.22964039413514e-26
LTF	9.36889	-1.06455	0.439203	-2.42383	0.0153579	0.027928
LUCAT1	6.0247	-1.10072	0.49178	-2.23824	0.0252056	0.0433162
LYPD3	63.7673	-1.26203	0.193832	-6.51095	7.46747501982407e-11	5.8903313016622e-10
LYZ	353391	-1.31324	0.139681	-9.40174	5.36677204249057e-21	1.47165208409014e-19
M1AP	20.8566	-1.69334	0.309142	-5.47756	4.31222524428255e-08	2.28797144819176e-07
MAN1A1	482.112	-1.061	0.180983	-5.86244	4.56121562945269e-09	2.79767416155775e-08
MAP6D1	49.7545	-1.16684	0.18522	-6.29976	2.98108314114509e-10	2.16326123288898e-09
MCM10	286.953	-1.26637	0.227897	-5.55675	2.74836282377539e-08	1.49709917843356e-07
MCM3	2661.53	-1.07879	0.153467	-7.02942	2.07395036708652e-12	2.07195069042404e-11
MCM5	1003.99	-1.13334	0.199885	-5.66999	1.42808480508121e-08	8.12065785280598e-08
METTL7B	366.029	-1.48772	0.185926	-8.0017	1.22715609671285e-15	1.86204250407077e-14
MFGE8	807.649	-1.62776	0.0855723	-19.0221	1.11929630123993e-80	8.1182560728932e-78
MFSD2A	141.423	-1.86801	0.213934	-8.73171	2.50851754581183e-18	5.2058019341268e-17
MGAM2	428.684	-1.31102	0.212266	-6.17633	6.56096430005557e-10	4.54939522641521e-09
MIA	262.994	-1.18739	0.147004	-8.07726	6.62394842790657e-16	1.03208373679068e-14
MIR210	7.68482	-1.54282	0.571081	-2.70159	0.00690098	0.0137263
MIR210HG	1068.52	-1.00032	0.167597	-5.96861	2.39285092731647e-09	1.52910553090981e-08
MIR4697	17.8236	-1.261	0.315988	-3.99067	6.58855748369418e-05	0.000199527
MIR4697HG	579.746	-1.11053	0.112497	-9.87165	5.52502352084948e-23	1.83400437513599e-21
MIR6717	5.43335	-2.03391	0.546073	-3.7246	0.000195622	0.000538257
MKI67	6518.69	-1.28455	0.241215	-5.32533	1.00767273178965e-07	4.97864463465284e-07
MMP1	1786.92	-1.04117	0.169846	-6.13012	8.78104905184103e-10	5.98018298338056e-09
MMP3	36.142	-3.40882	0.374569	-9.10064	8.98043932222199e-20	2.16755828299754e-18
MSRB1	484.32	-1.0856	0.0985761	-11.0128	3.31558450432651e-28	1.61395532952216e-26
MT1A	11.2849	-1.12344	0.483688	-2.32265	0.020198	0.0356091
MT1F	26.5112	-1.00184	0.339193	-2.95359	0.00314096	0.00672712
MT1G	41.4786	-1.71777	0.668919	-2.56798	0.0102293	0.0194813
MT1X	219.94	-1.71133	0.372432	-4.59502	4.32700923962059e-06	1.62905777394073e-05
MT3	8.67108	-1.77995	0.473133	-3.76206	0.000168518	0.000470009
MTFP1	778.542	-1.23242	0.128873	-9.56309	1.14295343593268e-21	3.29615955102175e-20
MUC3A	396.774	-1.01785	0.123937	-8.2126	2.16449035207804e-16	3.58425765379498e-15
MVD	2858.61	-1.45085	0.145729	-9.95579	2.3792647328566e-23	8.08281363344679e-22
MVK	1047.19	-1.02788	0.0905968	-11.3456	7.79612289972083e-30	4.560103176748e-28
MYB	155.765	-1.20354	0.271209	-4.43769	9.09284323626365e-06	3.22416973808947e-05
MYBL2	1123.15	-1.89317	0.275817	-6.86387	6.70201024241803e-12	6.19231596028764e-11
MYCN	147.753	-1.12107	0.251602	-4.45574	8.36050866967003e-06	2.98860371518564e-05
MYDGF	3785.03	-1.07757	0.0856165	-12.586	2.52177510056096e-36	2.3600561037895e-34
MYH15	48.0857	-3.2899	0.318624	-10.3253	5.41319304222909e-25	2.0342947738491e-23
MYL9	53.5628	-1.30961	0.266915	-4.90648	9.27258675639675e-07	3.93759202249096e-06
MYO1A	73.8922	-1.50441	0.353722	-4.2531	2.10834076075782e-05	7.01297662819373e-05
MYO7B	5.93499	-1.90254	0.612049	-3.10847	0.00188058	0.00422089
NCAPD3	1554.35	-1.07469	0.165899	-6.47795	9.29756497622827e-11	7.25110094328857e-10
NCAPG2	1223.42	-1.23004	0.191532	-6.4221	1.34404773664493e-10	1.02560528499586e-09
NCAPH	865.044	-1.01942	0.160055	-6.36918	1.90044036740224e-10	1.41736699072169e-09
NDRG2	481.095	-1.31539	0.151066	-8.70741	3.10900089287176e-18	6.36993883502793e-17
NEB	85.4326	-2.30881	0.197737	-11.6761	1.68767895493591e-31	1.09292280894198e-29
NEFL	3205.34	-2.58387	0.154726	-16.6997	1.31805532259984e-62	4.55231202610317e-60
NEFM	657.448	-2.95973	0.171027	-17.3057	4.26364430419609e-67	1.67157903450455e-64
NELL1	2323.62	-4.16445	0.63838	-6.52346	6.87037410706567e-11	5.46091215326546e-10
NES	198.187	-2.01612	0.171751	-11.7386	8.07878821201734e-32	5.36453647595981e-30
NF2	473.734	-1.93542	0.0978254	-19.7844	4.05635234182769e-87	3.46126159238544e-84
NFATC1	36.5775	-1.14589	0.229098	-5.00174	5.6815738885064e-07	2.49370380716109e-06
NID1	658.463	-2.58142	0.3352	-7.70112	1.34878640651803e-14	1.77868141935915e-13
NIM1K	10.2077	-1.52071	0.417241	-3.64467	0.000267733	0.000719611
NKD1	254.581	-4.04207	0.244104	-16.5588	1.38402619963951e-61	4.56288273908427e-59
NME1	1312.31	-1.12052	0.0952765	-11.7608	6.21779925210495e-32	4.21473812855301e-30
NME4	119.149	-1.05573	0.172675	-6.11395	9.71928537296625e-10	6.58207066387715e-09
NOD2	10.1245	-1.12709	0.508514	-2.21645	0.0266609	0.0454671
NPFFR1	6.9583	-1.38287	0.458669	-3.01496	0.00257012	0.0056128
NQO1	9121.56	-1.0172	0.107284	-9.48137	2.50967128110397e-21	7.04164247653659e-20
NR4A1	1700.62	-1.63527	0.205416	-7.9608	1.709266799187e-15	2.52491081354447e-14
NREP	301.633	-1.03535	0.134804	-7.6804	1.58588061677096e-14	2.08188092550946e-13
NRGN	133.458	-1.36907	0.168623	-8.11914	4.69483169896121e-16	7.48387127748695e-15
NRM	207.269	-1.30775	0.197327	-6.62735	3.4177062217605e-11	2.8673942425019e-10
NT5DC2	2024.2	-1.31168	0.108059	-12.1385	6.60014418438767e-34	5.26053250212789e-32
NTN1	91.0635	-2.51146	0.178178	-14.0953	4.06142455754269e-45	7.09819573876075e-43
NTRK2	1687.27	-1.51507	0.0714072	-21.2174	6.60117216052287e-100	1.19695754200681e-96
NTSR1	1932.31	-1.23487	0.0833485	-14.8158	1.1584571805385e-49	2.62571560326429e-47
NUDT8	103.67	-1.28199	0.158286	-8.09923	5.53099546520166e-16	8.72130748909192e-15
NUPR1L	7.36765	-1.62361	0.450461	-3.60433	0.000312955	0.000830387
OAS2	635.488	-1.32229	0.116322	-11.3674	6.07445475384361e-30	3.61131314177276e-28
OAS3	1969.2	-1.24212	0.148789	-8.34821	6.93052105259466e-17	1.22453274529766e-15
OGDHL	8.90843	-1.04394	0.428036	-2.4389	0.014732	0.0269113
ONECUT3	435.287	-1.06778	0.11099	-9.62054	6.5489463291673e-22	1.97093393051662e-20
ORC1	270.041	-1.63895	0.249427	-6.57083	5.00349621889976e-11	4.07299192768574e-10
P2RX1	7.79866	-1.61115	0.462824	-3.48114	0.000499288	0.00126576
PAQR4	1103.84	-1.13768	0.121223	-9.38502	6.29074045431775e-21	1.7088666859613e-19
PARD6G	9.55428	-1.30159	0.448592	-2.90149	0.00371394	0.00785227
PARM1	64.1242	-1.64497	0.177544	-9.26513	1.94840738069971e-20	5.01127614617552e-19
PARPBP	346.735	-1.10735	0.150814	-7.34247	2.09688125585654e-13	2.37264894675936e-12
PARVB	133.65	-1.5292	0.150437	-10.165	2.84012296771245e-24	1.02678087155336e-22
PBK	949.439	-1.2136	0.212566	-5.70929	1.13450977828019e-08	6.5592661792477e-08
PC	1023.14	-1.09925	0.0908069	-12.1053	9.89897255982584e-34	7.8466937679144e-32
PCDH9	68.3532	-1.54808	0.17073	-9.06739	1.21902445436884e-19	2.91320736986399e-18
PCK1	147.178	-2.80326	0.438441	-6.3937	1.61921513504003e-10	1.22271393799535e-09
PCSK9	6245.38	-1.26625	0.160172	-7.90554	2.66772422467033e-15	3.85054802020575e-14
PCYT1B	20.8959	-1.56441	0.284793	-5.49316	3.94807005264198e-08	2.10322086608977e-07
PDE4B	10.4719	-1.52531	0.530857	-2.8733	0.00406211	0.00852133
PDGFB	132.15	-1.04701	0.211245	-4.95637	7.1823551137648e-07	3.09896618918121e-06
PDGFRL	41.9401	-1.37496	0.315768	-4.35432	1.33482249869915e-05	4.61461753244277e-05
PDIA4	8271.95	-1.17856	0.134067	-8.79084	1.48451805221234e-18	3.17149025999885e-17
PDK3	537.587	-1.01627	0.187204	-5.42869	5.67698738556432e-08	2.93479611600129e-07
PDSS1	120.221	-1.07485	0.161088	-6.67243	2.51599608303669e-11	2.15448873556849e-10
PDZD3	98.2387	-1.79907	0.429378	-4.18995	2.7901368024156e-05	9.0850111011988e-05
PEG10	2864.94	-1.00045	0.0882357	-11.3384	8.47204063747496e-30	4.93555909587196e-28
PFKFB4	1819.52	-1.8656	0.28009	-6.66071	2.72511397039143e-11	2.3225912605463e-10
PGAM1	4811.19	-1.22264	0.126478	-9.66679	4.17280896732044e-22	1.27433193431474e-20
PGC	70297.5	-2.52417	0.187145	-13.4878	1.84642593206437e-41	2.50320136173137e-39
PGK1	30776.2	-1.15021	0.182038	-6.31849	2.64130169516141e-10	1.92924080513653e-09
PGP	640.547	-1.03405	0.112244	-9.21249	3.18637521881892e-20	8.02457620211583e-19
PIF1	456.765	-1.17862	0.15956	-7.38669	1.50526220999834e-13	1.73433944545162e-12
PIK3AP1	322.174	-1.59278	0.129669	-12.2835	1.11134386829622e-34	9.26503112270404e-33
PIR	307.888	-1.34797	0.121176	-11.1241	9.57319600250877e-29	4.85555179064308e-27
PIR-FIGF	215.508	-1.29942	0.131159	-9.90724	3.87205861148764e-23	1.30320376376426e-21
PKM	49924.6	-1.42028	0.0939577	-15.1162	1.26693485505271e-51	3.06302616789911e-49
PLA2G2A	22883.5	-2.29308	0.609822	-3.76024	0.000169749	0.000472898
PLA2G2E	30.861	-2.75211	0.381604	-7.21196	5.51535136811845e-13	5.96167562935367e-12
PLA2G4F	14.6617	-1.58692	0.316976	-5.00643	5.54474336994764e-07	2.44103330271504e-06
PLB1	572.638	-1.50791	0.128707	-11.7158	1.05787276351407e-31	6.9436662025046e-30
PLEK2	1033.99	-1.14963	0.178897	-6.42622	1.3081614895967e-10	9.98746872004721e-10
PLEKHA2	338.115	-1.19264	0.162919	-7.32044	2.47151767565847e-13	2.77705928761439e-12
PLEKHA4	247.59	-1.11055	0.139069	-7.98565	1.39781598264318e-15	2.09038336538371e-14
PLEKHD1	36.5422	-1.85795	0.217307	-8.54987	1.23228242209005e-17	2.36448264746537e-16
PLEKHS1	557.623	-1.05286	0.405171	-2.59855	0.00936174	0.018018
PLK1	1419.37	-1.01867	0.13925	-7.31546	2.56510218789951e-13	2.87998237907664e-12
PLOD1	4519.81	-1.41524	0.0746251	-18.9647	3.33920090123774e-80	2.30659277492165e-77
PLXND1	398.141	-1.12986	0.196748	-5.74269	9.31860800504677e-09	5.4440486395976e-08
PNPLA3	461.563	-1.39855	0.192727	-7.25663	3.96867428845862e-13	4.338326241777e-12
POLA2	489.449	-1.18293	0.151252	-7.82094	5.24309361209129e-15	7.34843632241509e-14
POLD3	1262.44	-1.37927	0.145391	-9.48663	2.38618511094923e-21	6.70813977120729e-20
POLE2	150.206	-1.25562	0.2328	-5.39357	6.90710882847903e-08	3.50208041474718e-07
PON2	1547.04	-1.15906	0.0811756	-14.2784	2.98193777384897e-46	5.40699866843164e-44
PON3	429.968	-1.88472	0.128218	-14.6994	6.50501422772104e-49	1.3675613969177e-46
POP1	187.952	-1.00467	0.114201	-8.79733	1.4011382613403e-18	3.00220260251143e-17
PP7080	2481.32	-3.93754	0.309714	-12.7135	4.97739584351883e-37	4.84577879906605e-35
PPFIA4	614.165	-1.63641	0.316344	-5.17289	2.30503743398244e-07	1.08000235844151e-06
PPP1R16B	45.2655	-2.68918	0.360305	-7.46361	8.41841523506967e-14	1.00757039108845e-12
PPP1R1B	3121.84	-1.21119	0.198844	-6.09116	1.12096978377649e-09	7.52117839198046e-09
PPP1R3G	40.0282	-1.37025	0.319767	-4.28515	1.82612139299873e-05	6.13678245411825e-05
PPP2R1B	1129.68	-1.0602	0.0841542	-12.5983	2.15857409235781e-36	2.04655397279362e-34
PPP2R2C	565.575	-1.56386	0.180223	-8.67736	4.05053038044122e-18	8.17204362985819e-17
PRADC1	252.531	-1.32646	0.0950339	-13.9577	2.82305328288218e-44	4.70703573810217e-42
PRAP1	21.6658	-1.96463	0.438003	-4.48542	7.27702232121502e-06	2.62849815217991e-05
PRDM1	235.51	-1.12061	0.188091	-5.95779	2.5567785299104e-09	1.62526859574409e-08
PRKCDBP	640.678	-1.5357	0.192734	-7.96797	1.61301993633032e-15	2.39248130842613e-14
PROCR	97.3982	-1.26058	0.157616	-7.99781	1.26648565127736e-15	1.91172121305197e-14
PRR4	109.765	-1.03052	0.27779	-3.7097	0.000207504	0.000568043
PRR7-AS1	22.733	-1.52635	0.26663	-5.72462	1.0366637826454e-08	6.03202760972894e-08
PRUNE2	7.02833	-2.38042	0.529981	-4.49151	7.07183834959134e-06	2.56012196404223e-05
PSAPL1	72.3055	-1.13486	0.311723	-3.64062	0.000271981	0.000729809
PTGER2	264.794	-1.20725	0.422376	-2.85824	0.00425999	0.00889503
PTPRG	194.625	-1.62598	0.106554	-15.2597	1.41840059571622e-52	3.67416411454634e-50
PTPRZ1	68.9578	-1.18939	0.477311	-2.49185	0.0127078	0.0236393
PTTG1	1476.49	-1.05914	0.184459	-5.74184	9.36531569796441e-09	5.46913323327986e-08
RAB43	753.189	-1.20337	0.0924918	-13.0105	1.06590520797794e-38	1.17136522325212e-36
RAC3	187.458	-1.01856	0.142315	-7.15705	8.24289148468818e-13	8.71511544292178e-12
RAD51	101.728	-1.03101	0.226622	-4.54947	5.37802510479669e-06	1.98760846293454e-05
RAD54L	385.998	-1.21944	0.227409	-5.3623	8.2169782039612e-08	4.12441127427893e-07
RASA4	157.539	-1.51184	0.152725	-9.89909	4.20059960862583e-23	1.41050689635941e-21
RASA4CP	107.818	-1.75785	0.22341	-7.86827	3.59593082716549e-15	5.12402481128317e-14
RASSF4	314.99	-1.31997	0.394369	-3.34705	0.000816775	0.00198162
RBPMS2	11.5185	-1.35718	0.603114	-2.25029	0.0244306	0.0421291
RCN3	126.556	-1.63264	0.178265	-9.1585	5.26224187874828e-20	1.2959945788306e-18
RCOR2	45.2205	-1.20518	0.209143	-5.76244	8.29078945210296e-09	4.87895301388258e-08
RECQL4	709.373	-1.19333	0.149186	-7.99894	1.25497115183099e-15	1.89631370088128e-14
REG1A	7856.45	-3.14622	0.38548	-8.16183	3.2998988236777e-16	5.3724278716351e-15
REG3A	170.394	-2.35837	0.436344	-5.40483	6.48688363071375e-08	3.31216944551685e-07
REG4	3172.37	-3.06454	0.371231	-8.25507	1.51812563475945e-16	2.55474831297223e-15
RGMA	49.6762	-1.01412	0.261805	-3.87358	0.00010725	0.000311629
RGS14	390.894	-1.13908	0.0910787	-12.5066	6.87333678606424e-36	6.23153896366549e-34
RGS5	7627.31	-2.77816	0.291992	-9.51448	1.82618684426706e-21	5.19424830645843e-20
RHBDL3	7.00121	-1.23115	0.515598	-2.38781	0.0169492	0.0305055
RHPN1-AS1	11.877	-1.05854	0.375243	-2.82095	0.00478813	0.00988425
RIMKLA	438.184	-1.7471	0.191752	-9.11125	8.14397507346481e-20	1.98548743555766e-18
RLBP1	14.7945	-5.42788	0.878909	-6.17571	6.58673765058632e-10	4.56508439366484e-09
RNASE1	4841.12	-1.47708	0.118709	-12.4429	1.52860722084112e-35	1.33578170756152e-33
RND2	23.2315	-1.0853	0.311932	-3.47928	0.000502763	0.00127368
RNF144A-AS1	70.2531	-1.17918	0.149701	-7.87694	3.3549505880502e-15	4.79949834617912e-14
RNF183	224.509	-1.70388	0.263532	-6.46556	1.00926349951122e-10	7.85006773399986e-10
RRM1	2223.46	-1.07173	0.189349	-5.66008	1.51302813176057e-08	8.57678236784636e-08
RRM2	2082.01	-1.39765	0.310732	-4.49793	6.8618291999017e-06	2.49093329263699e-05
S100A16	4216	-1.26452	0.126497	-9.99651	1.57862046816718e-23	5.40081804510214e-22
S100A3	7.92622	-1.64975	0.432395	-3.81538	0.000135971	0.000386744
S100A4	1600.5	-2.23433	0.165344	-13.5133	1.30598556194682e-41	1.78722892090572e-39
S100A5	12.0708	-1.05116	0.361103	-2.91098	0.00360301	0.00763888
SAPCD2	1467.58	-1.11771	0.133829	-8.35179	6.72352904091445e-17	1.18940868618908e-15
SCARB1	1608.21	-1.61207	0.174871	-9.21858	3.01065301264008e-20	7.6217334382822e-19
SCD	64328.4	-1.2686	0.1746	-7.26575	3.70980496825901e-13	4.08613749958734e-12
SCD5	655.144	-1.18557	0.14893	-7.96054	1.71296094743191e-15	2.52779364226321e-14
SCGN	15.5113	-4.94274	0.650571	-7.59754	3.01813097896056e-14	3.80704417224364e-13
SDC3	927.734	-2.6231	0.117429	-22.3378	1.58806205495236e-110	4.60728563382778e-107
SDF2L1	190.829	-1.4744	0.135862	-10.8522	1.94666647531065e-27	8.99310314995425e-26
SEC14L2	667.836	-1.1683	0.12029	-9.71241	2.66946847328785e-22	8.27421146869948e-21
SEC14L4	15.585	-1.56378	0.414296	-3.77454	0.000160302	0.000449342
SECTM1	87.7577	-1.36471	0.164648	-8.28863	1.14555599165639e-16	1.96423584101272e-15
SEMA3G	35.436	-1.63525	0.218406	-7.48719	7.03623668729317e-14	8.49148497386645e-13
SEPT6	177.727	-1.05537	0.165975	-6.35859	2.03613183868922e-10	1.51157259222241e-09
SERPINA1	20495.5	-1.12519	0.120831	-9.31209	1.25343448768738e-20	3.27609381592669e-19
SERPINB5	1323.65	-1.09862	0.169952	-6.4643	1.01767954870245e-10	7.90704849141814e-10
SERTAD4	183.425	-1.29228	0.191403	-6.75164	1.46183071229365e-11	1.28986108957005e-10
SGK1	280.485	-2.0419	0.165125	-12.3657	4.00457266165135e-35	3.39709538186634e-33
SGK2	638.537	-1.12381	0.0791829	-14.1926	1.01868672437176e-45	1.82432958317737e-43
SGOL2	673.941	-1.03321	0.202931	-5.09141	3.55404957696859e-07	1.61361637444465e-06
SH3BGRL3	2792.32	-1.11062	0.105798	-10.4976	8.86097668720166e-26	3.51194884766523e-24
SH3PXD2A-AS1	303.271	-1.58024	0.171531	-9.21256	3.18435496372375e-20	8.02457620211583e-19
SHCBP1	626.776	-1.25986	0.177573	-7.09487	1.29472274181196e-12	1.32823536723652e-11
SHF	76.9947	-1.13079	0.20117	-5.62106	1.89794443262711e-08	1.06094728091286e-07
SHISA6	824.316	-1.57679	0.41176	-3.8294	0.000128458	0.000367247
SHISA8	8.13584	-1.19116	0.463426	-2.57034	0.01016	0.0193718
SIDT1	42.1979	-1.15091	0.331794	-3.46876	0.000522865	0.00131816
SLC12A2	4416.73	-1.2149	0.142665	-8.51575	1.65510916619411e-17	3.13024948693764e-16
SLC13A5	49.5908	-2.97041	0.7569	-3.92445	8.69292741113159e-05	0.00025677
SLC16A10	38.3659	-1.19311	0.223467	-5.33911	9.34043279311999e-08	4.64810696730698e-07
SLC16A3	3618.23	-1.13124	0.130841	-8.64591	5.33762245056496e-18	1.06065138723144e-16
SLC17A9	14.1288	-1.0773	0.372895	-2.88901	0.00386455	0.00813985
SLC19A1	208.811	-1.32988	0.142633	-9.32378	1.12263353486043e-20	2.96089491939734e-19
SLC1A2	74.8351	-2.41097	0.300539	-8.02215	1.03908846178186e-15	1.58998072010629e-14
SLC22A18AS	88.51	-1.31503	0.18812	-6.99041	2.74084707333431e-12	2.68458660673785e-11
SLC25A10	815.442	-1.15264	0.115726	-9.96012	2.27795557998402e-23	7.75681306179534e-22
SLC26A1	18.3044	-1.64379	0.286832	-5.73084	9.99322333549287e-09	5.8194178123107e-08
SLC26A2	365.371	-1.06788	0.184423	-5.7904	7.02181586752503e-09	4.17944442257587e-08
SLC26A9	3918.38	-1.62677	0.298457	-5.45061	5.01969605647647e-08	2.62626362031026e-07
SLC29A1	319.532	-1.07884	0.152603	-7.0696	1.55381148560088e-12	1.571798424695e-11
SLC2A4	137.937	-1.62684	0.495276	-3.28472	0.00102085	0.00242443
SLC2A6	229.58	-1.51616	0.135471	-11.1918	4.47356072797604e-29	2.39459305977935e-27
SLC6A12	86.2224	-2.0549	0.219935	-9.34322	9.34450173297568e-21	2.48718058969808e-19
SLC9A2	2141.4	-1.04015	0.0750856	-13.8528	1.223314944519e-43	1.97171184279918e-41
SLC9A3	2785.97	-4.7211	0.409657	-11.5245	9.92368751686057e-31	6.31372855787629e-29
SLC9A4	2590.19	-1.34652	0.0789571	-17.0539	3.27127046453633e-65	1.24876445680432e-62
SLCO4C1	151.196	-1.04464	0.164033	-6.36847	1.90918375687627e-10	1.42242524793257e-09
SLFN11	1671.87	-1.63152	0.185592	-8.7909	1.48373068393975e-18	3.17149025999885e-17
SLMO1	39.4315	-1.58005	0.209137	-7.55511	4.18490622344284e-14	5.17529835270775e-13
SMC2	1086.94	-1.11013	0.192018	-5.78136	7.40992134561132e-09	4.40525897702614e-08
SMIM24	38.7591	-1.12745	0.201006	-5.60902	2.03471027546128e-08	1.13346802057762e-07
SMIM3	543.266	-1.67975	0.127579	-13.1664	1.37042189355478e-39	1.64292066015749e-37
SMPDL3A	681.633	-1.21001	0.107886	-11.2156	3.41936913774188e-29	1.87174976272014e-27
SMYD2	381.218	-1.00082	0.0928585	-10.7779	4.37755391818412e-27	1.9478772127969e-25
SNAI3-AS1	71.1379	-1.35387	0.178183	-7.59818	3.00328127372134e-14	3.79491273141131e-13
SNCA	371.975	-1.52976	0.158691	-9.63982	5.428552277731e-22	1.63714302163755e-20
SNRNP25	208.041	-1.414	0.158517	-8.92017	4.65590119596508e-19	1.04710856974681e-17
SNX10	8.24115	-1.23439	0.542717	-2.27446	0.0229384	0.039825
SOD3	114.662	-1.16576	0.138154	-8.43809	3.22578011784768e-17	5.90077760271102e-16
SOWAHA	48.2607	-1.07827	0.236697	-4.55551	5.2258954330036e-06	1.93532905670539e-05
SOWAHD	16.8369	-2.06345	0.337093	-6.12133	9.27990216961463e-10	6.29921669969255e-09
SOX8	156.268	-1.49048	0.2801	-5.32126	1.03049061661415e-07	5.08272590431991e-07
SPAG5	1623.46	-1.08656	0.18107	-6.00078	1.96375270011332e-09	1.27455018648071e-08
SPATA12	35.2045	-1.21081	0.325795	-3.71648	0.000202016	0.000554382
SPC24	93.9658	-1.12762	0.210473	-5.35756	8.43554171144098e-08	4.22534420117966e-07
SPC25	280.685	-1.0954	0.222816	-4.91615	8.8263965005493e-07	3.75691630390165e-06
SPEG	120.779	-1.88793	0.288489	-6.54421	5.98093131913854e-11	4.80661438866613e-10
SPINK4	256.825	-1.79878	0.164542	-10.932	8.09984249008963e-28	3.87776617693862e-26
SPRY4-IT1	8.41883	-1.34999	0.506596	-2.66483	0.00770263	0.015134
SPTA1	115.578	-5.2131	0.451786	-11.5389	8.40217279547433e-31	5.36924751414761e-29
ST3GAL4	540.275	-1.72286	0.102285	-16.8437	1.1664687882492e-63	4.33866570316486e-61
ST3GAL4-AS1	34.5918	-1.36694	0.246679	-5.54137	3.00119663768677e-08	1.62627412873681e-07
ST8SIA4	9.61461	-2.43418	0.503364	-4.83581	1.32602536599026e-06	5.4692419559439e-06
STC1	855.723	-2.68772	0.20473	-13.1281	2.27158780528118e-39	2.67899615474869e-37
STRA13	678.098	-1.27185	0.130742	-9.72798	2.29104749838325e-22	7.17795572603616e-21
STXBP6	338.68	-1.0003	0.102643	-9.74539	1.93039874762995e-22	6.08747048546088e-21
SULT1B1	5.23867	-1.93219	0.774127	-2.49596	0.0125615	0.0233949
SULT1C3	50.3574	-2.61248	0.425436	-6.14073	8.21449881810971e-10	5.61808202996226e-09
SUSD4	66.3805	-2.33004	0.231406	-10.0691	7.57011351001547e-24	2.63971313885299e-22
SYNPR	553.726	-1.72642	0.218571	-7.89867	2.81901853031543e-15	4.06084238339182e-14
TACC3	1803.65	-1.07319	0.155804	-6.88807	5.65560906110879e-12	5.3066148150352e-11
TBXAS1	1127.94	-1.46371	0.0681766	-21.4694	3.0119077319212e-102	6.241533365607e-99
TCAF2	76.7144	-1.42427	0.225744	-6.30923	2.80435724275952e-10	2.04524917865609e-09
TCF19	806.772	-1.01387	0.202754	-5.0005	5.71822925785747e-07	2.50827437600485e-06
TCF7	807.712	-1.35756	0.132667	-10.2329	1.41283989625034e-24	5.20168922208311e-23
TCF7L1	202.465	-1.73268	0.229183	-7.56024	4.02334468510564e-14	4.99680119881356e-13
TEAD2	236.177	-1.13789	0.105513	-10.7843	4.08213077943193e-27	1.83329377976593e-25
TERT	34.5617	-2.03079	0.285987	-7.10099	1.23863311689779e-12	1.27610880637211e-11
TET1	8.14978	-1.35229	0.547222	-2.47119	0.0134663	0.0248892
TICRR	513.326	-1.35525	0.200028	-6.77532	1.24134488543798e-11	1.10404346463295e-10
TIMELESS	1177.51	-1.18396	0.170725	-6.93493	4.06431524700455e-12	3.89307212600435e-11
TINAG	24.0629	-2.1658	0.283243	-7.64644	2.06615438122575e-14	2.6736516908172e-13
TK1	2376.43	-1.23204	0.167568	-7.35248	1.94567997610694e-13	2.21191486938929e-12
TLDC2	55.3082	-1.25255	0.389459	-3.21612	0.00129938	0.00301148
TLE6	32.8036	-1.2145	0.263048	-4.61704	3.89244981299187e-06	1.47695205302799e-05
TM4SF5	304.873	-2.13645	0.148412	-14.3953	5.53477434126271e-47	1.04269398174489e-44
TMC3-AS1	16.495	-1.04107	0.306788	-3.39346	0.000690165	0.00169773
TMEM117	33.7061	-1.20514	0.262738	-4.58683	4.50023261613308e-06	1.68892924091405e-05
TMEM171	164.805	-2.07042	0.167872	-12.3334	5.99017251873352e-35	5.05194433469468e-33
TMEM191A	25.2427	-1.24322	0.310217	-4.00758	6.13430247510521e-05	0.000187099
TMEM213	91.2286	-1.82057	0.215822	-8.43553	3.29714889773055e-17	6.02373323809564e-16
TMEM229B	301.123	-1.40614	0.12506	-11.2437	2.48788396231028e-29	1.40425076876548e-27
TMEM45A	30.4735	-2.06234	0.306722	-6.7238	1.77040864546838e-11	1.54336224826709e-10
TMPRSS5	248.728	-1.7061	0.336821	-5.06531	4.07745369989322e-07	1.8351704427754e-06
TNFAIP8L1	567.992	-1.16902	0.199966	-5.84608	5.03281895770385e-09	3.07006189236552e-08
TNFRSF1B	311.197	-1.47069	0.35012	-4.20054	2.66278313281205e-05	8.70354486808733e-05
TNNI2	249.971	-1.1419	0.204893	-5.57314	2.50189387811429e-08	1.37419434289761e-07
TNS4	8844.56	-1.7136	0.0646399	-26.5099	7.45586424255296e-155	5.40773833512366e-151
TONSL	369.118	-1.18882	0.133614	-8.89738	5.71799309606527e-19	1.26440865627321e-17
TP73	21.7405	-1.7155	0.384476	-4.46192	8.12301546259979e-06	2.9106978214231e-05
TPI1	18697.8	-1.08169	0.121413	-8.90919	5.14080919268322e-19	1.14375119860526e-17
TREH	31.8335	-2.0288	0.293594	-6.91021	4.83950947367076e-12	4.57938189335082e-11
TRIL	24.6549	-1.92401	0.305596	-6.29591	3.0561091561591e-10	2.21438158937282e-09
TRIP13	417.059	-1.39582	0.210904	-6.61826	3.63441563237091e-11	3.0316752825286e-10
TRPV4	459.596	-1.04918	0.157892	-6.64487	3.0347546510921e-11	2.56389929928608e-10
TTPA	47.2762	-1.5307	0.336123	-4.55399	5.26382575763706e-06	1.94838112886663e-05
TTYH3	5094.67	-1.24125	0.089811	-13.8207	1.91090964103633e-43	2.98060809170677e-41
TUBA1B	6506.13	-1.48176	0.18271	-8.1099	5.06604134429691e-16	8.00522829415805e-15
TUBA1C	4056.9	-1.14255	0.174051	-6.56444	5.2227870842601e-11	4.22777619666724e-10
TUBA4A	1614.06	-1.57339	0.168198	-9.35441	8.40667719069889e-21	2.25410830551346e-19
TUBAL3	41.8486	-1.81434	0.196933	-9.21302	3.1707669416468e-20	8.01309150793178e-19
TUBB	9820.26	-1.16059	0.172235	-6.73839	1.60148811068022e-11	1.40369707151222e-10
TUBB6	766.254	-1.16337	0.18498	-6.28917	3.19172287802411e-10	2.30114970519969e-09
TYMS	965.229	-1.43793	0.2985	-4.81717	1.4561154232356e-06	5.9684685870177e-06
UCP2	118.818	-1.14054	0.167387	-6.81376	9.50775844231512e-12	8.59847530949022e-11
UGT1A1	3283.72	-1.13722	0.102067	-11.1419	7.8427149733054e-29	4.00585997897071e-27
UGT1A10	3172.22	-1.11409	0.103286	-10.7864	3.9902292531486e-27	1.79758588652713e-25
UGT1A3	2980.21	-1.13059	0.101238	-11.1677	5.86975156415808e-29	3.09624058871553e-27
UGT1A4	2979.74	-1.13104	0.101395	-11.1548	6.78281101877313e-29	3.53926103015551e-27
UGT1A5	2979.51	-1.13088	0.101415	-11.151	7.07913753397878e-29	3.6544472977899e-27
UGT1A6	3887.92	-1.20767	0.101049	-11.9513	6.39203019441949e-33	4.7795252577448e-31
UGT1A7	2980.29	-1.13095	0.101467	-11.146	7.48663582851139e-29	3.83749608934227e-27
UGT1A8	2979.17	-1.131	0.101469	-11.1463	7.46476633595454e-29	3.83749608934227e-27
UGT1A9	2979.74	-1.13109	0.101406	-11.1541	6.83795869897934e-29	3.55524834721843e-27
UHRF1	646.114	-1.52299	0.298098	-5.10904	3.23800520550469e-07	1.48031842140091e-06
UNC93A	1800.9	-2.22357	0.259188	-8.57899	9.57062434505401e-18	1.85108635665805e-16
USP18	52.0718	-1.22348	0.266068	-4.59838	4.25788967675107e-06	1.60511818219727e-05
VASH2	36.8927	-1.23174	0.31473	-3.91364	9.09147891166732e-05	0.000267453
VDR	1160.11	-1.02119	0.0582353	-17.5355	7.67115719364638e-69	3.37205473487983e-66
VIL1	5744.02	-1.67663	0.10488	-15.9861	1.59675223909454e-57	4.63249759606107e-55
VMO1	101.668	-1.91157	0.174598	-10.9484	6.76316836074694e-28	3.24856027288063e-26
WDR62	584.166	-1.17008	0.109224	-10.7127	8.8756441407506e-27	3.79793787332531e-25
WDR66	159.401	-1.24581	0.174698	-7.13118	9.95110189351526e-13	1.04149122703703e-11
WFDC21P	8.85127	-1.11442	0.435836	-2.55698	0.0105585	0.02005
WFS1	1607.29	-1.22032	0.0985839	-12.3785	3.41706305514774e-35	2.91575980458665e-33
WNT8B	13.9587	-1.3281	0.318016	-4.17621	2.96406064989768e-05	9.60604642256829e-05
WTAPP1	10.7797	-1.26172	0.427155	-2.95378	0.00313904	0.00672598
XRCC4	526.36	-1.33515	0.0986027	-13.5407	8.99204609469962e-42	1.24227257761631e-39
ZCCHC24	275.786	-1.21442	0.112947	-10.7521	5.79105763376914e-27	2.53027355528479e-25
ZNF467	40.3496	-1.18243	0.285165	-4.14646	3.37659241316951e-05	0.000108078
ZNF503	1331.47	-1.12065	0.116755	-9.59829	8.12848717668999e-22	2.41128496901974e-20
ZNF503-AS2	88.0785	-1.16764	0.149232	-7.82433	5.10384444929999e-15	7.16019028835064e-14
ZNF732	15.3514	-1.09599	0.397212	-2.7592	0.00579429	0.0117244
ZNF790	12.0693	-1.09833	0.339957	-3.23077	0.00123456	0.00287668
ZSWIM5	115.471	-1.55892	0.201629	-7.73161	1.0619348450665e-14	1.41976284447324e-13
ZWINT	1261.9	-1.06822	0.187592	-5.69438	1.23820092850521e-08	7.11340303718675e-08

## Sheet: KPTN tumor vs organoid UP
	baseMean	log2FoldChange	lfcSE	stat	pvalue	padj
A1BG	30.9147	2.19493	0.518335	4.23458	2.28980774455265e-05	5.46850632086926e-05
A1CF	41.8266	5.39956	0.668886	8.07247	6.88909322148808e-16	4.75341757576565e-15
A2M-AS1	7.24728	1.29063	0.576163	2.24005	0.025088	0.0369819
A2ML1	15.0392	7.44876	1.3448	5.53895	3.0428928031855e-08	1.03235283782436e-07
AADAC	552.178	1.61778	0.308989	5.23573	1.64333600355271e-07	5.11880603756302e-07
AAED1	121.346	1.02646	0.243233	4.22008	2.4421318893395e-05	5.80986020194612e-05
AAMDC	226.192	1.79995	0.167485	10.747	6.12363246399144e-27	9.35179714396067e-26
AATK	158.594	3.78034	0.278726	13.5629	6.64475843106371e-42	2.1913314566065e-40
ABCA1	159.213	2.06488	0.350251	5.89544	3.73687154256073e-09	1.40115955578603e-08
ABCA12	27.8111	4.684	0.527213	8.88445	6.42387293462345e-19	5.76119610673162e-18
ABCA13	14.1281	3.01551	0.587209	5.13532	2.81662668852625e-07	8.55766175424016e-07
ABCA6	46.5013	4.68378	0.461434	10.1505	3.29727310596332e-24	4.27548114119223e-23
ABCA9	14.8463	2.32039	0.47103	4.9262	8.38433977105636e-07	2.40889803094679e-06
ABCB1	601.357	7.14686	0.375925	19.0114	1.37180632017149e-80	1.45454881530589e-78
ABCB4	27.4507	3.28504	0.462704	7.09966	1.25064683825735e-12	6.57423485451062e-12
ABCB5	5.08388	3.59518	1.11364	3.2283	0.00124527	0.00229203
ABCC11	6.27491	2.2612	0.855127	2.64429	0.0081863	0.0131832
ABCC6	116.021	1.99074	0.279021	7.13474	9.6970168804721e-13	5.15400138954788e-12
ABCC6P1	26.3363	3.37372	0.434024	7.77313	7.65729542560803e-15	4.84634190650591e-14
ABCC6P2	30.5597	5.77122	0.625512	9.2264	2.79874311233569e-20	2.7992443797588e-19
ABCC9	115.495	7.95499	0.623578	12.757	2.84922890597618e-37	7.48168211000297e-36
ABCG1	164.398	1.84295	0.333554	5.52519	3.29124224310787e-08	1.11053738768955e-07
ABCG5	11.762	4.34391	0.884118	4.91328	8.95665162614392e-07	2.56365598313325e-06
ABCG8	9.35748	4.18164	0.932117	4.48618	7.25130386182921e-06	1.85495638413841e-05
ABHD11-AS1	73.7386	2.82178	0.388514	7.26301	3.78574656274758e-13	2.07331193742106e-12
ABHD14A	262.637	2.31191	0.19617	11.7853	4.64860541009043e-32	9.60272335822997e-31
ABHD14A-ACY1	1483.17	1.45911	0.239599	6.08979	1.13059889459471e-09	4.48093761086947e-09
ABHD17A	853.022	2.9982	0.190505	15.7382	8.27600007561009e-56	4.53097481263712e-54
ABHD5	892.734	1.05738	0.183904	5.74964	8.94344366286391e-09	3.20422394533702e-08
ABI3BP	211.526	3.19836	0.331106	9.65962	4.47505428309749e-22	5.06558002734677e-21
ABLIM1	5954.76	1.29362	0.216407	5.97771	2.26291373928212e-09	8.70107731792365e-09
ABRACL	1029.41	1.01118	0.177448	5.69847	1.20890314419615e-08	4.27273299044687e-08
ACAA2	2885.94	1.92741	0.150465	12.8097	1.44770019971275e-37	3.84363255876192e-36
ACE	9.7978	3.8125	0.729159	5.22863	1.70770983153966e-07	5.30882590606494e-07
ACE2	232.403	4.4559	0.392879	11.3416	8.16011291228957e-30	1.47471814044862e-28
ACHE	743.419	5.74174	0.237296	24.1965	2.42059766158291e-129	9.43076107546478e-127
ACKR2	43.1396	1.70722	0.449402	3.79888	0.000145353	0.00030824
ACKR3	17.4385	6.18695	0.907381	6.81847	9.2016033259552e-12	4.46954075151428e-11
ACKR4	286.742	1.55173	0.200118	7.75408	8.89852671930576e-15	5.60861618241269e-14
ACMSD	4.92726	4.31606	1.20403	3.58469	0.00033748	0.000677507
ACOT1	222.39	3.57949	0.211583	16.9177	3.33327082590749e-64	2.31710730898042e-62
ACOT2	318.263	3.33517	0.157932	21.1177	5.4700006920402e-99	9.25645672664136e-97
ACOT4	79.2564	2.5293	0.281422	8.98757	2.52765326831066e-19	2.35909611164393e-18
ACOT7	765.357	1.87786	0.281319	6.67521	2.46881655450939e-11	1.1520914690166e-10
ACOX2	2.38138	4.79258	1.53019	3.13202	0.00173608	0.00312301
ACP5	186.681	1.09425	0.285971	3.82645	0.000130007	0.000277418
ACSM1	20.9757	2.30663	0.411765	5.60181	2.12124703844447e-08	7.31972227292692e-08
ACTA1	67.6209	6.92998	0.599172	11.5659	6.13236420304249e-31	1.18632214195809e-29
ACTB	74606.1	1.70181	0.0761401	22.3511	1.17832126908108e-110	2.5636904183007e-108
ACTC1	32.751	8.57247	0.945743	9.06427	1.25441396661581e-19	1.19744713291821e-18
ACTG1	65759.5	1.17654	0.108281	10.8656	1.68069576382385e-27	2.66635380031638e-26
ACTG1P20	128.128	3.16571	0.216406	14.6286	1.8460951205971e-48	7.86962634996521e-47
ACTG1P4	20.2222	2.15833	0.443149	4.87044	1.1134849084249e-06	3.15158179943273e-06
ACTG2	12.3912	6.17812	0.982382	6.28892	3.19687567751257e-10	1.33960125626233e-09
ACTL10	72.8133	1.55524	0.199787	7.78451	6.99843471349761e-15	4.45628189871628e-14
ACTN2	15.3613	1.95977	0.782984	2.50295	0.0123162	0.0191634
ACTR3C	69.4531	1.39047	0.239429	5.80744	6.34364102900465e-09	2.31384755408045e-08
ACTRT3	22.6608	3.17139	0.45339	6.99483	2.65582007648072e-12	1.35436515362308e-11
ACY1	1421.26	1.45311	0.242284	5.99755	2.00312162002139e-09	7.74124486740908e-09
ACY3	155.648	1.77431	0.267714	6.62765	3.41076705626018e-11	1.56721284952076e-10
ACYP2	154.883	1.20497	0.178627	6.74574	1.52250949347362e-11	7.2565011505444e-11
ADA	107.371	1.63683	0.372529	4.39384	1.11364826889779e-05	2.78171305335392e-05
ADAM12	45.9521	6.01232	0.679451	8.84879	8.84694467010381e-19	7.83780349329715e-18
ADAM19	214.576	3.84462	0.485022	7.92668	2.25076673742008e-15	1.49571976009515e-14
ADAM20P1	6.75302	1.75097	0.750055	2.33446	0.0195717	0.0293936
ADAM22	50.2667	2.19598	0.398785	5.50666	3.65706070221192e-08	1.22877532980659e-07
ADAM23	7.12808	1.90392	0.726076	2.6222	0.00873636	0.0140071
ADAM28	1290.72	4.13501	0.295546	13.9911	1.76728777585071e-44	6.40852210147771e-43
ADAMTS12	14.7505	6.92141	1.08127	6.40116	1.54196505391613e-10	6.68544010048058e-10
ADAMTS15	46.6538	2.61918	0.619855	4.22548	2.38436505268982e-05	5.67807643606433e-05
ADAMTS4	6.89826	3.64079	0.995933	3.65566	0.000256526	0.000524415
ADAMTS5	13.2869	7.26965	1.0902	6.66816	2.59036176041633e-11	1.20478430239464e-10
ADAMTS7	14.2809	3.171	0.887113	3.57451	0.000350879	0.00070222
ADAMTS9	921.839	1.73954	0.252897	6.87845	6.05065196042114e-12	2.97961705740551e-11
ADAMTSL1	8.84864	6.68695	1.15932	5.76799	8.02230138285581e-09	2.8896498616853e-08
ADAMTSL2	5.56095	1.96545	0.759642	2.58734	0.00967195	0.0153628
ADAMTSL3	5.22988	5.41077	1.28877	4.19839	2.68818844931944e-05	6.34120263185703e-05
ADAMTSL4	692.331	1.19763	0.36215	3.30698	0.00094306	0.00177179
ADAMTSL5	246.988	1.09012	0.257829	4.2281	2.35674970416812e-05	5.62030288881544e-05
ADAT3	145.371	2.24726	0.259984	8.64382	5.43660343281927e-18	4.502195615918e-17
ADCY5	20.0572	4.47352	0.808073	5.53603	3.09398684413053e-08	1.04777767535312e-07
ADCY7	305.901	1.06426	0.198545	5.36032	8.30759128791015e-08	2.68474299472143e-07
ADD3-AS1	17.1428	2.18069	0.431679	5.05164	4.38026085110565e-07	1.30156988362137e-06
ADGRA2	17.0224	3.62717	0.72005	5.03739	4.71927340862227e-07	1.39512947617168e-06
ADGRE2	34.762	4.84367	0.625359	7.74542	9.52650857164007e-15	5.99540188206935e-14
ADGRE4P	14.4993	5.17401	0.830318	6.23136	4.62406905607902e-10	1.90477081132264e-09
ADGRF2	36.4734	2.76447	0.337713	8.18587	2.70349772422305e-16	1.93135871435561e-15
ADGRF4	431.725	2.97931	0.145223	20.5154	1.56930067319743e-93	2.24705078445099e-91
ADGRF5	196.218	7.47443	0.546315	13.6815	1.30883114844775e-42	4.42966630907982e-41
ADGRG7	164.064	8.72501	0.843667	10.3418	4.56051247523709e-25	6.19645300062019e-24
ADGRL3	2.59884	4.91479	1.541	3.18936	0.00142587	0.00260072
ADGRL4	7.73373	6.49225	1.60676	4.04058	5.33200380838235e-05	0.000120578
ADH1A	85.1492	5.44506	1.2922	4.21381	2.51099868302181e-05	5.95424783250735e-05
ADH1B	345.381	11.9715	1.6396	7.30147	2.84641490451733e-13	1.57796124736528e-12
ADH1C	4207.41	7.17803	0.845553	8.48916	2.08135384146114e-17	1.63473609498352e-16
ADH4	87.8335	7.46481	1.15622	6.4562	1.07366908833525e-10	4.7148566807026e-10
ADH6	109.581	3.78484	0.462569	8.1822	2.78704084497802e-16	1.98686362876242e-15
ADORA1	10.961	3.7589	0.719358	5.22536	1.73820747737546e-07	5.39762555486025e-07
ADPRH	65.3994	2.44245	0.288251	8.47336	2.38415500935112e-17	1.86382402574238e-16
ADRA1A	4.61423	4.19324	1.12335	3.7328	0.000189366	0.000394877
ADRA1B	3.1373	3.02644	1.05821	2.85996	0.00423691	0.00715318
ADRA2C	13.6683	2.31946	0.656898	3.53094	0.000414092	0.000821564
ADTRP	43.6825	7.10644	0.88158	8.06103	7.5654689090332e-16	5.20083301735877e-15
AEBP1	3.48651	3.67639	1.12693	3.26231	0.00110507	0.00205292
AES	8298.91	1.75103	0.15617	11.2123	3.54772718746099e-29	6.20407866091169e-28
AFAP1L1	69.0963	1.01475	0.293617	3.45602	0.000548206	0.00106916
AFAP1L2	656.071	4.53538	0.242453	18.7062	4.408603267834e-78	4.4492367798809e-76
AFP	47.6547	9.11415	1.56945	5.80723	6.35166429442182e-09	2.31626974149867e-08
AGAP2-AS1	111.776	2.53412	0.270845	9.35636	8.25312818657144e-21	8.57721194228482e-20
AGAP4	118.265	1.54602	0.182247	8.48311	2.19244796885641e-17	1.71876840534635e-16
AGAP5	93.6485	1.43168	0.191933	7.45926	8.70091340997578e-14	5.04382015077246e-13
AGAP7P	49.9465	6.30397	0.57067	11.0466	2.27630097323644e-28	3.78697817325026e-27
AGMAT	190.897	3.03816	0.415407	7.3137	2.59893389511829e-13	1.44650961943245e-12
AGMO	44.0316	8.5143	0.981142	8.67794	4.02995050399767e-18	3.36895013939485e-17
AGPAT2	3676.72	1.57511	0.217152	7.2535	4.06124344808385e-13	2.21838968000485e-12
AGR3	1142.2	1.68943	0.25868	6.53096	6.5347878624977e-11	2.92329241816887e-10
AGT	66.5768	3.72895	0.434961	8.57307	1.00763804659423e-17	8.14325142045015e-17
AGTR1	6.15126	6.16201	1.22407	5.03403	4.80276713270904e-07	1.4175609192085e-06
AGTRAP	651.055	2.21762	0.127139	17.4425	3.92752060394533e-68	3.06036058966958e-66
AHCTF1P1	89.2239	6.57167	0.500202	13.138	1.99333850778302e-39	5.83818182183373e-38
AHNAK2	2707.29	1.54567	0.133444	11.5829	5.03088507882737e-31	9.77754265958179e-30
AHSG	3.12727	3.50384	1.24224	2.82059	0.0047935	0.00802814
AICDA	3.97116	4.44109	1.15615	3.84127	0.0001224	0.000262154
AIF1L	810.705	2.11306	0.221505	9.53953	1.43485316557023e-21	1.56294506390104e-20
AIPL1	4.75063	2.47056	0.916079	2.69688	0.00699915	0.0114008
AJAP1	37.6241	7.33025	0.958038	7.65132	1.98928137692358e-14	1.21363550282596e-13
AK5	42.095	1.82697	0.5301	3.44646	0.000567983	0.00110471
AKAP12	475.655	3.95483	0.155343	25.4587	5.65462468083032e-143	2.70662649365572e-140
AKAP5	144.091	1.50098	0.294093	5.10374	3.33003961645501e-07	1.00410643798544e-06
AKAP6	37.7737	1.40077	0.430326	3.25515	0.00113334	0.00210101
AKR1B10	3484.55	2.42991	0.580441	4.18632	2.8351141322967e-05	6.6624585577734e-05
AKR1B15	287.287	3.99758	0.521848	7.66043	1.85311005175196e-14	1.13386240675678e-13
AKR1C1	1845.39	3.79707	0.315298	12.0428	2.11576145221819e-33	4.63944392788107e-32
AKR1C2	1885.86	3.79441	0.344234	11.0228	2.96826776425401e-28	4.89925023197512e-27
AKR1C3	4639.16	1.61702	0.189879	8.51603	1.65110820512902e-17	1.31157021149959e-16
AKR1C4	176.932	4.38824	0.316005	13.8866	7.63488082781621e-44	2.69278228438747e-42
AKR7A2P1	11.6248	6.57519	1.05371	6.24005	4.37437471073941e-10	1.80635690236671e-09
AKR7L	196.066	1.43673	0.26173	5.48937	4.03369887534791e-08	1.35153114517407e-07
AKT1S1	1835.28	1.49678	0.274778	5.44724	5.11588221970302e-08	1.69480670015196e-07
AKT3	26.0587	4.41881	0.617226	7.15914	8.11847200329799e-13	4.34394000227567e-12
ALB	94.9574	6.23807	0.769258	8.1092	5.09536928344195e-16	3.53908464367757e-15
ALDH16A1	1000.88	1.85814	0.286226	6.49186	8.47852275810871e-11	3.74975427050146e-10
ALDH3B1	3293.08	1.10079	0.244371	4.50457	6.65060011592899e-06	1.70964406540062e-05
ALDH5A1	210.654	1.66146	0.305168	5.44441	5.19774276192481e-08	1.71954550731687e-07
ALDOB	1883.54	3.35374	0.412345	8.13333	4.17650521639524e-16	2.92512507902464e-15
ALG14	282.87	1.54466	0.143719	10.7478	6.07174851045161e-27	9.28102215288283e-26
ALG1L	7.57652	3.84115	0.887175	4.32965	1.49349600865043e-05	3.66064939764751e-05
ALG1L2	3.4092	4.19962	1.3068	3.21365	0.00131057	0.00240272
ALKBH4	320.259	1.14608	0.174346	6.57361	4.91094976956426e-11	2.22119712444682e-10
ALKBH6	401.779	1.1876	0.262746	4.51998	6.18463754957549e-06	1.59696721436557e-05
ALKBH7	947.92	1.65469	0.202662	8.1648	3.21971791669232e-16	2.28075831959182e-15
ALOX5	277.608	4.53221	0.433172	10.4628	1.2795317860412e-25	1.79681441840304e-24
ALOX5AP	20.9759	2.4034	0.661282	3.63446	0.000278567	0.000565539
ALPK2	29.4963	5.64834	1.51469	3.72903	0.000192215	0.000400072
ALPP	14.4771	3.06825	0.879474	3.48873	0.000485325	0.000953295
AMACR	483.273	1.2965	0.15622	8.29919	1.04822995377436e-16	7.76691570790882e-16
AMBP	92.467	1.41018	0.293842	4.79911	1.59368654998426e-06	4.42256597182149e-06
AMER2	2.8542	3.90718	1.37343	2.84482	0.00444362	0.00747429
AMIGO2	1624.8	4.39563	0.259447	16.9423	2.19397645549297e-64	1.54435662012075e-62
AMN	639.94	3.17928	0.243612	13.0506	6.30621245405636e-39	1.79673430685045e-37
AMTN	44.5828	9.01695	1.0233	8.81162	1.23344686102037e-18	1.08018480202165e-17
AMY1A	18.0012	7.71029	0.94526	8.15679	3.44036480254457e-16	2.42986642230309e-15
AMY1B	18.0012	7.71029	0.94526	8.15679	3.44036480254457e-16	2.42986642230309e-15
AMY1C	18.0012	7.71029	0.94526	8.15679	3.44036480254457e-16	2.42986642230309e-15
AMY2A	13.71	6.82241	0.955197	7.14242	9.17035402319225e-13	4.88648031013167e-12
AMZ1	21.7971	3.82884	0.62039	6.17166	6.75781002103162e-10	2.73396743014593e-09
ANAPC1	792.204	1.16631	0.127577	9.14198	6.1320530912782e-20	6.01817723715194e-19
ANAPC15	660.566	1.25844	0.18513	6.79758	1.0639266356637e-11	5.13658873984838e-11
ANAPC1P1	5.18076	5.39517	1.19866	4.50099	6.76375323775886e-06	1.73793187104562e-05
ANGPT1	4.9597	5.30934	1.1804	4.49793	6.86176431162593e-06	1.76122472058632e-05
ANGPTL1	10.5837	5.0234	0.99091	5.06949	3.98890873689371e-07	1.19033040914327e-06
ANKDD1B	45.3317	1.3589	0.344515	3.94439	8.00031603862349e-05	0.000176192
ANKFN1	7.73278	1.55746	0.67154	2.31923	0.0203825	0.0305019
ANKRD2	20.0345	1.82791	0.428228	4.26854	1.96753345759199e-05	4.74479373394284e-05
ANKRD20A1	3.09722	4.06241	1.31304	3.0939	0.00197545	0.00351996
ANKRD20A2	3.57058	2.8425	1.00796	2.82004	0.00480174	0.00803712
ANKRD20A3	5.52284	3.03366	0.86523	3.50619	0.000454578	0.000895631
ANKRD20A4	3.35677	2.41701	1.03267	2.34053	0.0192565	0.0289434
ANKRD20A9P	66.1395	7.65527	1.40666	5.44217	5.26354247782246e-08	1.7409699334839e-07
ANKRD30BP2	26.9064	1.12127	0.458216	2.44703	0.0144037	0.0221544
ANKRD36B	79.3533	1.84257	0.242087	7.61121	2.71551501719403e-14	1.64294052304267e-13
ANKRD39	159.543	1.08417	0.2246	4.8271	1.38532357824509e-06	3.87257231876189e-06
ANKRD44	10.7712	3.74855	0.910761	4.11584	3.85770012867812e-05	8.90070930391745e-05
ANKRD6	124.2	4.33135	0.277398	15.6142	5.82697048914418e-55	3.11882545062723e-53
ANKRD60	4.3455	5.65923	1.22392	4.62385	3.7668241034778e-06	9.9740167860856e-06
ANKRD62P1-PARP4P3	21.8301	7.98765	0.916445	8.71591	2.88441558426873e-18	2.44423946804522e-17
ANKRD65	77.2151	3.415	0.361148	9.45596	3.20069065328384e-21	3.41318717469537e-20
ANKS4B	236.531	2.55218	0.358458	7.1199	1.08005459326856e-12	5.7115386998195e-12
ANOS1	406.089	7.93936	1.09184	7.27151	3.55477957015028e-13	1.95641334227095e-12
ANP32AP1	16.818	7.11454	0.984723	7.22491	5.01424373691198e-13	2.71768441683877e-12
ANP32C	4.43299	5.1536	1.27175	4.05238	5.0699788647091e-05	0.000115013
ANP32D	6.32492	1.73301	0.670039	2.58644	0.00969733	0.0154004
ANPEP	3741.71	5.13578	0.681218	7.53912	4.73162207041025e-14	2.80597750603833e-13
ANTXR1	72.9768	2.7071	0.241622	11.2039	3.90295634816907e-29	6.80397790851992e-28
ANXA13	311.782	7.59784	0.782688	9.70737	2.80471729637589e-22	3.21831704562913e-21
ANXA2	49195	2.1529	0.160078	13.4491	3.11778394866305e-41	9.93008260303273e-40
ANXA2P1	248.627	5.76593	0.31081	18.5513	7.9577951952892e-77	7.75098505271395e-75
ANXA2P2	3844.48	10.7988	0.334978	32.2375	5.27441393880391e-228	9.81802852408687e-225
ANXA2P3	368.485	4.84904	0.265331	18.2754	1.29857505897615e-74	1.18879934224194e-72
ANXA2R	60.914	1.21413	0.329044	3.68988	0.000224357	0.000463174
ANXA8	2119.54	14.5889	1.04978	13.8971	6.59426957224565e-44	2.34054657084388e-42
ANXA8L1	2026.48	14.0431	0.904038	15.5338	2.04877394812752e-54	1.07259718603064e-52
ANXA9	571.239	1.34283	0.151714	8.85106	8.66891201667448e-19	7.68414195848399e-18
AOAH	3.85039	5.48249	1.39091	3.94166	8.09194895356873e-05	0.000178116
AOC1	67.2075	1.23101	0.546217	2.2537	0.024215	0.0357894
AOX1	40.7647	1.16679	0.402493	2.89892	0.00374451	0.00638645
AP1S1	1798.55	1.18029	0.130792	9.0242	1.81010629672782e-19	1.71036157862838e-18
AP2S1	2087.33	1.94841	0.286394	6.80324	1.02289161767182e-11	4.94559978956883e-11
AP3S1	1753.1	1.04404	0.12451	8.38522	5.06325029807653e-17	3.8399561902977e-16
AP4B1-AS1	9.10942	2.54061	0.650635	3.90482	9.42953445745616e-05	0.00020564
APBA1	8.55202	1.75353	0.689587	2.54287	0.0109945	0.0172658
APBB1	153.632	2.00842	0.355887	5.64343	1.66691049102242e-08	5.80939285543968e-08
APCDD1	411.093	2.27849	0.216676	10.5157	7.31623779315378e-26	1.04136730457694e-24
APCDD1L	6.25916	6.1873	1.66763	3.71023	0.000207068	0.000429226
APCS	43.178	8.9715	2.64265	3.39489	0.000686568	0.00131834
APOBEC1	13.9115	3.07438	0.65593	4.68706	2.77158688242205e-06	7.47824046403876e-06
APOBEC3A	13.2245	4.72769	0.772963	6.11632	9.57620213745067e-10	3.82431738757356e-09
APOBEC3A_B	40.7823	1.14026	0.405997	2.80855	0.00497647	0.0083047
APOBEC3C	40.4542	3.86986	0.418773	9.24095	2.44315061676452e-20	2.45531507394457e-19
APOBEC3D	16.4118	1.95606	0.45837	4.26742	1.97747298696508e-05	4.76601999001956e-05
APOBEC3F	102.247	1.04819	0.202242	5.18284	2.18534393584741e-07	6.72256095432458e-07
APOBEC3G	22.6227	2.45784	0.446364	5.50636	3.66321698319672e-08	1.23059703468006e-07
APOBR	11.8805	1.94066	0.6585	2.94709	0.00320779	0.00553394
APOC1	109.253	1.35966	0.384581	3.53544	0.000407102	0.00080827
APOC1P1	6.12756	4.62128	1.16871	3.95418	7.67990013994797e-05	0.000169425
APOD	2.70427	4.38915	1.36454	3.21659	0.00129726	0.00237987
APOE	137.029	1.36204	0.213922	6.367	1.92760880327212e-10	8.26971326023503e-10
APOL1	4608.4	2.98015	0.374797	7.95137	1.84464546969898e-15	1.23071866005046e-14
APOL2	1400.47	2.28162	0.252693	9.02922	1.72906860574298e-19	1.63563446369351e-18
APOL3	169.061	3.01494	0.273942	11.0057	3.5857050460187e-28	5.8835765559208e-27
APOL4	28.4077	3.0142	0.493425	6.10873	1.0042656296739e-09	4.00582430807783e-09
APOPT1	816.952	1.17616	0.130787	8.993	2.40582539742726e-19	2.25292302309105e-18
AQP1	264.375	1.77934	0.416043	4.27682	1.8957860499644e-05	4.58100442738405e-05
AQP10	5.17135	4.28874	1.29776	3.30473	0.000950676	0.00178495
AQP12A	2.64902	4.9475	1.72392	2.86991	0.00410595	0.00694678
AQP4-AS1	10.7121	3.96489	0.731276	5.42188	5.89754008238875e-08	1.93880472920445e-07
AQP7P1	3.65234	5.41054	1.40962	3.83831	0.000123884	0.000265071
AQP7P3	12.6738	2.7333	0.685485	3.98739	6.68038561661256e-05	0.000148608
AR	7.39013	4.93405	1.25796	3.92228	8.7714878542773e-05	0.000192241
ARAP3	224.31	2.04803	0.166279	12.3168	7.35174183088964e-35	1.72016383928623e-33
ARGFX	9.77772	1.28369	0.497504	2.58025	0.00987274	0.0156523
ARHGAP22	17.5661	5.76354	1.09186	5.27863	1.30153473715476e-07	4.10865111203197e-07
ARHGAP23	2478.17	1.37346	0.146355	9.38447	6.32316531421998e-21	6.60423868510769e-20
ARHGAP25	4.29686	4.57822	1.49502	3.06231	0.00219638	0.00388594
ARHGAP30	45.3357	1.8344	0.471612	3.88964	0.000100392	0.000217717
ARHGAP31	28.1464	4.05107	0.793145	5.10759	3.26286065465264e-07	9.84714077984802e-07
ARHGAP5-AS1	103.434	1.05554	0.326387	3.234	0.00122068	0.00224948
ARHGAP9	4.1706	2.54585	1.01802	2.50078	0.0123921	0.0192726
ARHGDIA	5950.85	1.29373	0.176523	7.32899	2.31891190543551e-13	1.29972335736905e-12
ARHGDIB	1606.1	3.22971	0.201902	15.9964	1.35345895806225e-57	7.8458470326702e-56
ARHGEF26-AS1	16.9192	2.98874	0.506252	5.90366	3.55522378306237e-09	1.33814118260265e-08
ARHGEF34P	158.993	3.08361	0.291731	10.57	4.10330815051782e-26	5.9363317310557e-25
ARHGEF35	322.071	1.54108	0.191949	8.02859	9.85993365773365e-16	6.71477514504113e-15
ARHGEF40	859.999	1.7096	0.15058	11.3535	7.12866755345042e-30	1.29670540198648e-28
ARHGEF5	518.333	1.44426	0.23013	6.27584	3.47746743596518e-10	1.45100901506163e-09
ARID3A	39.0435	2.51015	0.521908	4.80957	1.51257806804279e-06	4.21213769513312e-06
ARID5A	264.576	1.62819	0.230525	7.06295	1.63004596980872e-12	8.49134332469077e-12
ARL11	11.5631	2.63785	0.657702	4.01071	6.05373406353257e-05	0.000135749
ARL16	694.775	1.2719	0.155489	8.17999	2.8387914874066e-16	2.02117610660955e-15
ARL17A	127.695	2.38565	0.180135	13.2437	4.90581665581826e-40	1.48889758034282e-38
ARL17B	26.461	5.54317	0.633724	8.74697	2.19151522491823e-18	1.87797721550154e-17
ARL6IP4	2845.24	1.15139	0.161278	7.13915	9.39120252045589e-13	4.99939039800437e-12
ARL9	10.5167	3.21477	0.664288	4.83942	1.30220261404178e-06	3.65240254361995e-06
ARMC10	1407.85	1.10832	0.2154	5.1454	2.66948692714442e-07	8.12682436679091e-07
ARMC3	10.2559	1.96736	0.675285	2.91338	0.00357545	0.00611844
ARMCX6	519.141	1.80055	0.177053	10.1696	2.71118118309907e-24	3.53741576016033e-23
ARPC2	9378.59	1.59084	0.15717	10.1218	4.4241661023678e-24	5.69700651137339e-23
ARPC3	5997.18	1.33277	0.142385	9.36034	7.94803400161162e-21	8.26526465729357e-20
ARPC4	3452.29	1.37985	0.145061	9.51219	1.86690309445068e-21	2.01912379220995e-20
ARSB	78.961	1.33693	0.251619	5.3133	1.07659842240753e-07	3.43090229609916e-07
ARSH	4.61926	2.75133	0.998109	2.75654	0.0058416	0.0096399
ARSJ	128.385	1.95029	0.312893	6.2331	4.57293961074271e-10	1.8850998351076e-09
ART4	24.7438	7.18901	1.16195	6.18704	6.1305946874971e-10	2.49528310980658e-09
ASAH2	8.46416	1.43228	0.559262	2.56102	0.0104364	0.0164588
ASAH2B	5.77461	3.1998	0.873986	3.66116	0.000251077	0.000513904
ASB11	7.30747	2.89357	0.838043	3.45276	0.000554873	0.00108128
ASB12	10.3276	1.0746	0.479698	2.24017	0.0250801	0.0369768
ASB2	6.05825	3.85847	1.21157	3.18469	0.00144907	0.00263959
ASL	1885.57	1.30912	0.247504	5.28931	1.22777525039406e-07	3.89194300281017e-07
ASPA	7.00016	2.99805	0.863026	3.47388	0.000512993	0.00100517
ASPN	15.0106	5.24059	0.8979	5.8365	5.33099312891908e-09	1.96199753709976e-08
ASRGL1	511.479	2.36669	0.27415	8.63284	5.98484744236345e-18	4.93425931111786e-17
ASS1	3261.52	1.44408	0.23548	6.13248	8.65209933992703e-10	3.47016088680387e-09
ATAD3C	146.256	1.19704	0.200886	5.95881	2.54085897348204e-09	9.69856695893018e-09
ATCAY	7.48573	2.81878	0.732943	3.84583	0.000120143	0.000257715
ATF5	719.312	1.26748	0.28807	4.39989	1.08307699634402e-05	2.71141496111049e-05
ATG9B	61.0655	1.8718	0.546473	3.42524	0.000614266	0.00118818
ATL1	95.1544	3.58366	0.416221	8.60998	7.30715739028352e-18	5.98908061445303e-17
ATOH8	11.42	3.11626	0.715651	4.35443	1.33412542584457e-05	3.29314914677679e-05
ATOX1	691.919	2.19958	0.206307	10.6617	1.5376740829582e-26	2.28374591416656e-25
ATP10B	269.977	2.68393	0.3312	8.10364	5.33379028062632e-16	3.69702062769271e-15
ATP10D	252.204	1.2237	0.280237	4.36667	1.26155227789908e-05	3.12691009197267e-05
ATP13A4	240.315	2.78529	0.320345	8.69466	3.47859844066739e-18	2.92849043600506e-17
ATP1A2	3.22086	4.12381	1.21099	3.40532	0.00066086	0.00127199
ATP1B4	7.02347	2.26991	0.722074	3.14359	0.00166888	0.00301182
ATP2A3	1418.5	1.74022	0.366411	4.74937	2.0404983568647e-06	5.59758784551406e-06
ATP5D	1531.78	1.36838	0.233385	5.86319	4.54049774408251e-09	1.6858811770083e-08
ATP5E	5579.23	1.48308	0.17607	8.42322	3.66289169095478e-17	2.82005627291201e-16
ATP5EP2	98.0057	4.018	0.339709	11.8278	2.80514690390496e-32	5.88168036059072e-31
ATP5I	2018.82	1.36145	0.242771	5.60798	2.04697032172015e-08	7.07215792942414e-08
ATP5J2	3023.85	1.42768	0.174372	8.18756	2.66570189551409e-16	1.90603943045444e-15
ATP5L	3245.02	1.31533	0.150765	8.72434	2.67730180950613e-18	2.28026625392253e-17
ATP5L2	84.1343	9.45046	0.876434	10.7829	4.14785125667755e-27	6.39272788437157e-26
ATP5SL	1381.78	1.01107	0.207027	4.88375	1.04088166084179e-06	2.95157252269508e-06
ATP6V0C	2765.85	1.74767	0.171783	10.1737	2.59842631233513e-24	3.39592001599018e-23
ATP8B2	20.9759	1.3794	0.441897	3.12155	0.00179904	0.00322726
ATP8B5P	74.9047	4.86251	0.381322	12.7517	3.04865799247942e-37	7.99282744100278e-36
ATPIF1	2866.75	1.52311	0.164153	9.27863	1.71664065716312e-20	1.75038837063018e-19
AURKAIP1	1812.31	1.60797	0.175137	9.18123	4.262093970263e-20	4.22002720353523e-19
AURKC	35.8112	1.0563	0.414709	2.5471	0.0108623	0.0170773
AXDND1	28.4529	4.38057	0.658346	6.65391	2.85416578619669e-11	1.32197510135895e-10
AXL	2050.78	1.59016	0.260588	6.10221	1.04609858386268e-09	4.16574508567896e-09
AZIN2	70.0261	1.0645	0.270234	3.9392	8.1753057437276e-05	0.000179833
B2M	31398.8	1.2378	0.142645	8.67747	4.04655272651357e-18	3.3794565217987e-17
B3GALT2	19.3513	5.56597	0.821851	6.77248	1.26589825228514e-11	6.07493366385935e-11
B3GALT4	98.1663	3.08219	0.283389	10.8762	1.49721908082227e-27	2.38204285479729e-26
B3GALT5	698.166	1.05814	0.363842	2.90823	0.00363479	0.00620793
B3GALT5-AS1	27.6144	8.32663	0.989833	8.41215	4.0255186794486e-17	3.08788985516494e-16
B3GALT6	528.396	1.08296	0.170565	6.34927	2.16341519183361e-10	9.22935948785041e-10
B3GNT7	1130.34	1.07798	0.340337	3.16738	0.00153819	0.00278919
B3GNT8	21.7719	5.47699	0.831538	6.58657	4.5009418488767e-11	2.04569394449895e-10
B3GNT9	332.26	1.02601	0.134986	7.60081	2.94275470007353e-14	1.77657547712907e-13
B4GALNT2	7.44148	5.92634	1.10336	5.37116	7.82301593602812e-08	2.53646189232203e-07
B4GALT1-AS1	47.636	1.98758	0.302591	6.56853	5.08129259316596e-11	2.29638237964147e-10
B4GALT2	1306.8	1.01097	0.146702	6.89129	5.52893294459323e-12	2.73475682376057e-11
B4GALT4	1898.75	1.85493	0.18459	10.0489	9.29080213378523e-24	1.17648381063722e-22
B9D2	186.153	1.43052	0.267793	5.34189	9.19821299251375e-08	2.95489285260945e-07
BAAT	996.981	3.21725	0.662041	4.85959	1.17629344543021e-06	3.31758318035224e-06
BACH2	10.088	2.92314	0.778925	3.75279	0.000174876	0.000366532
BAD	1190.19	2.01237	0.154317	13.0404	7.2041651260643e-39	2.04215530214814e-37
BAG1	2937.04	1.34853	0.168811	7.98839	1.36709574139772e-15	9.2276208523916e-15
BAMBI	341.236	1.21841	0.247102	4.9308	8.18948623474422e-07	2.35574283809529e-06
BARX2	233.388	1.63738	0.223023	7.34176	2.10804872120496e-13	1.18550319658767e-12
BASP1	36.9039	4.03825	0.491353	8.21864	2.05821015927134e-16	1.48561804387215e-15
BATF	60.9623	2.99403	1.18131	2.5345	0.0112607	0.0176493
BATF2	168.565	2.14395	0.173705	12.3425	5.34780502483721e-35	1.25831148288059e-33
BATF3	1.94521	3.26941	1.39561	2.34264	0.0191476	0.0287979
BAX	1762.95	1.65212	0.314832	5.24765	1.54055565063438e-07	4.8186947003506e-07
BBS12	172.861	1.58114	0.146315	10.8064	3.20981507445699e-27	4.99758661174517e-26
BBS5	258.764	1.0558	0.139164	7.58675	3.28021812193662e-14	1.97177948320072e-13
BCAP31	4141.44	1.34207	0.137208	9.78127	1.35503680250252e-22	1.58415433023898e-21
BCAS1	2298.87	2.074	0.314766	6.58903	4.4272391044274e-11	2.01383482803346e-10
BCAS4	192.13	1.31944	0.22855	5.77311	7.7819305486895e-09	2.80850242314078e-08
BCL10	850.618	1.16217	0.167405	6.94228	3.85823589255587e-12	1.93814170638646e-11
BCL11A	4.06522	4.45357	1.29222	3.44644	0.000568015	0.00110471
BCL2A1	18.8387	2.09911	0.583317	3.59857	0.000319972	0.000643747
BCL2L12	588.488	1.88509	0.327624	5.75382	8.72506064410417e-09	3.1299987359888e-08
BCL7C	829.647	2.34892	0.202873	11.5783	5.30994745455351e-31	1.02960126974693e-29
BCO1	105.78	3.90359	0.300907	12.9728	1.74632276401982e-38	4.85982479495416e-37
BCO2	106.631	2.30627	0.278099	8.293	1.10428005271489e-16	8.16416757419792e-16
BCRP2	69.1894	3.90194	0.290294	13.4413	3.46133307182674e-41	1.09617604824789e-39
BCRP3	72.8512	4.235	0.315894	13.4064	5.54768329399905e-41	1.74699883880387e-39
BDH2	1170.03	1.47256	0.148178	9.93776	2.85175100555478e-23	3.48725435007732e-22
BDKRB1	7.84215	3.41981	0.78576	4.35224	1.34754242860162e-05	3.32381894970009e-05
BDKRB2	154.076	3.82481	0.608251	6.2882	3.21166693756635e-10	1.34445417803721e-09
BDNF	109.577	2.70351	0.5688	4.75301	2.00411230581101e-06	5.50498335124642e-06
BEAN1	91.1458	3.87368	0.291101	13.307	2.10763933734082e-40	6.47876730614143e-39
BEND5	51.6252	8.74569	0.888277	9.84567	7.15608548355543e-23	8.49652020595352e-22
BEND6	9.25276	3.91972	1.19051	3.29247	0.000993129	0.00185898
BEND7	269.343	1.23502	0.277409	4.45197	8.50875508387414e-06	2.16078784174842e-05
BEST3	8.50051	3.77555	0.748729	5.04261	4.59221509340909e-07	1.36117090339495e-06
BEST4	46.2523	1.37698	0.358277	3.84333	0.000121374	0.000260257
BGN	13.33	3.15398	0.618363	5.10053	3.38704316009385e-07	1.02037644418364e-06
BHLHE22	4.0613	5.55934	1.3261	4.19223	2.76222965814032e-05	6.50304011563023e-05
BHLHE40-AS1	20.4805	1.08312	0.420462	2.57603	0.00999406	0.0158327
BHMT2	6.34819	1.34819	0.598112	2.25407	0.0241916	0.035758
BICC1	3909.24	1.50758	0.327576	4.60224	4.17978121395522e-06	1.1023909741403e-05
BID	1181.9	2.16814	0.163906	13.228	6.04962628468584e-40	1.82611511977193e-38
BIK	497.111	1.34563	0.210504	6.39242	1.63283814120572e-10	7.06116091368598e-10
BIRC7	17.425	4.93574	0.679378	7.26508	3.7280638751718e-13	2.04439456958276e-12
BISPR	131.387	2.61387	0.459646	5.6867	1.29519439370051e-08	4.56519917476639e-08
BLACE	8.92767	4.792	0.961246	4.98519	6.18997400230095e-07	1.80380299983559e-06
BLCAP	2112.69	1.01867	0.167346	6.08717	1.14921095388467e-09	4.55039733170168e-09
BLNK	303.287	1.45981	0.293784	4.969	6.72999312256502e-07	1.95470830066456e-06
BLOC1S1	1704.66	1.60727	0.181191	8.87059	7.27581339463142e-19	6.49742546909702e-18
BLOC1S1-RDH5	1311.23	1.22149	0.160956	7.58899	3.22402194114744e-14	1.94078474955239e-13
BMF	78.4356	2.41433	0.269011	8.97482	2.83827812131704e-19	2.63725309852603e-18
BMP1	1421.16	2.22087	0.300788	7.38353	1.5415122011903e-13	8.75719020228591e-13
BMP2	1171.59	2.26014	0.181405	12.4591	1.24780520571696e-35	3.06068530181204e-34
BMP3	2.49447	2.64756	1.1794	2.24484	0.0247786	0.036558
BMS1P17	2.76396	5.00482	1.47485	3.39344	0.000690215	0.00132484
BMS1P18	2.76396	5.00482	1.47485	3.39344	0.000690215	0.00132484
BNC1	11.9883	6.62721	1.3099	5.05933	4.20730249327461e-07	1.25217514069692e-06
BNC2	4.61175	5.74294	1.25497	4.57617	4.73565125412109e-06	1.24001821600954e-05
BOK	1381.49	1.63563	0.131524	12.4359	1.66761283346072e-35	4.07846975167408e-34
BOLA2	857.94	5.02431	0.222968	22.5338	1.93705049287768e-112	4.57062069115207e-110
BOLA2B	857.94	5.02431	0.222968	22.5338	1.93705049287768e-112	4.57062069115207e-110
BOLA3	400.15	1.74587	0.207795	8.40189	4.39341441923286e-17	3.35473435576154e-16
BPGM	1111.52	3.4544	0.133723	25.8326	3.81936049508973e-147	2.04944207943969e-144
BRDT	5.06896	5.34547	1.1457	4.6657	3.0757196329217e-06	8.247044015739e-06
BRI3	1896.97	1.53173	0.176955	8.65607	4.88322973499991e-18	4.05395182113248e-17
BRINP3	30.3182	8.46049	1.05119	8.04849	8.38186919275724e-16	5.74320877653423e-15
BRMS1	1204.82	1.36962	0.155943	8.78286	1.59369604749125e-18	1.38553138991286e-17
BRSK1	18.2019	2.23343	0.43398	5.1464	2.65537799635895e-07	8.08681104762798e-07
BST2	2149.36	5.70348	0.609033	9.36481	7.61870865355265e-21	7.93264301261452e-20
BTN3A2	517.924	1.02035	0.171275	5.95734	2.56373190694538e-09	9.77918958038614e-09
BTN3A3	262.461	1.363	0.206104	6.61318	3.76153443925368e-11	1.72224614541724e-10
BTNL3	25.6376	7.24156	1.0847	6.67609	2.45394704653701e-11	1.14547157622275e-10
BTNL8	57.2052	4.84086	0.687109	7.04526	1.8512143611541e-12	9.60167002861136e-12
BVES	9.82916	1.54155	0.593405	2.5978	0.00938236	0.0149413
BZRAP1	79.1887	1.30974	0.306784	4.26924	1.96141242314766e-05	4.7313955831523e-05
C10orf107	12.3229	6.16786	1.26691	4.86843	1.12490862364385e-06	3.18176501298421e-06
C10orf35	113.822	1.0491	0.184673	5.68084	1.34034757050266e-08	4.71542268975873e-08
C10orf55	18.2775	1.73445	0.414918	4.18022	2.91225092552101e-05	6.83509943335017e-05
C10orf67	13.5969	6.30903	1.06479	5.92517	3.11983848464528e-09	1.18063370529167e-08
C10orf71	13.1979	7.26039	0.995787	7.2911	3.07425521061343e-13	1.70145350325097e-12
C10orf95	77.9347	1.38531	0.210813	6.57129	4.98820103938126e-11	2.25491991399769e-10
C10orf99	14.3655	5.9411	1.37027	4.33572	1.45285135648595e-05	3.56781277854136e-05
C11orf31	1659.57	1.83233	0.176598	10.3757	3.19945214515967e-25	4.39347719572622e-24
C11orf52	279.834	2.52078	0.140798	17.9036	1.10638022048567e-71	9.31416474060121e-70
C11orf63	24.7877	2.73714	0.403845	6.77771	1.2209695815854e-11	5.866046286292e-11
C11orf72	117.824	6.43982	0.443185	14.5308	7.73451332999658e-48	3.23132922237987e-46
C11orf80	736.181	1.40484	0.134377	10.4544	1.39876270920133e-25	1.95441798726021e-24
C11orf86	195.587	2.07817	0.28464	7.30103	2.85563312744908e-13	1.58254785921781e-12
C11orf97	4.42535	3.27824	1.00891	3.24929	0.00115695	0.00214146
C12orf54	3.95049	5.52424	1.54383	3.57826	0.000345895	0.000693238
C12orf57	1334.69	1.26697	0.165339	7.66287	1.81817333604974e-14	1.11452096227008e-13
C12orf75	4118.02	1.37413	0.122951	11.1763	5.32721447453029e-29	9.13478240448372e-28
C12orf79	21.7963	1.29946	0.462812	2.80774	0.00498898	0.0083239
C14orf105	720.962	1.171	0.135628	8.63389	5.92997192151258e-18	4.89189974993548e-17
C14orf132	43.3693	3.01373	0.657005	4.58708	4.49492852053673e-06	1.18141728121355e-05
C14orf80	366.032	1.02284	0.250093	4.08986	4.31641880030204e-05	9.88827624250786e-05
C15orf48	605.336	5.12716	0.387813	13.2207	6.66571448702827e-40	2.00486022982378e-38
C15orf59	23.7493	3.81832	0.627125	6.08862	1.13887702945836e-09	4.51161193533125e-09
C15orf65	41.3819	1.66662	0.364544	4.57179	4.8357459900095e-06	1.26523899063922e-05
C16orf13	875.656	1.19089	0.190463	6.25259	4.03710376947463e-10	1.67451347982195e-09
C16orf45	278.06	4.62691	0.373173	12.3988	2.65113306988969e-35	6.36309918622664e-34
C16orf54	6.75291	3.92353	1.04727	3.74644	0.000179364	0.000375141
C16orf74	288.576	2.85076	0.264487	10.7785	4.35103536694828e-27	6.69356248874973e-26
C16orf91	301.239	1.08845	0.179598	6.06049	1.35708317580581e-09	5.33064816981824e-09
C17orf49	1136.67	1.15137	0.148846	7.73534	1.03127763927856e-14	6.46836177118445e-14
C17orf59	357.437	1.31122	0.175589	7.46758	8.16838204661798e-14	4.74661479108536e-13
C17orf82	2.71279	2.85401	1.28114	2.22772	0.0258995	0.038081
C17orf89	350.138	1.9879	0.220099	9.03182	1.68844278447316e-19	1.59810632589146e-18
C17orf97	169.577	1.64494	0.164023	10.0287	1.13967123783167e-23	1.43340182037493e-22
C17orf99	1.807	3.79963	1.56329	2.43054	0.0150762	0.0231123
C18orf61	3.84621	3.34984	1.20648	2.77655	0.00549397	0.0091048
C19orf12	301.268	1.59533	0.187362	8.51472	1.66991920176738e-17	1.32588418896725e-16
C19orf24	638.372	1.55896	0.197722	7.8846	3.15550533648727e-15	2.07229246970487e-14
C19orf25	737.231	1.41141	0.179247	7.87409	3.43230420272157e-15	2.2443947036766e-14
C19orf33	11486.9	3.13287	0.288271	10.8678	1.64120063980039e-27	2.60616439038635e-26
C19orf35	4.84612	3.07795	1.03236	2.98147	0.00286864	0.00499048
C19orf43	3009.14	1.97663	0.127667	15.4827	4.53888363378084e-54	2.36148812163759e-52
C19orf47	359.354	1.62026	0.251789	6.43499	1.2348026736185e-10	5.38714822685697e-10
C19orf53	1398.96	1.23241	0.163457	7.53964	4.712541571866e-14	2.79664218751226e-13
C19orf60	395.756	2.52172	0.206297	12.2237	2.32137776066914e-34	5.32011513330918e-33
C19orf66	898.087	1.12021	0.134368	8.33693	7.62459545315809e-17	5.69990395478614e-16
C19orf70	1113.21	1.23435	0.164229	7.51606	5.64520286835189e-14	3.32188562182997e-13
C1QTNF1	109.745	3.13294	0.271321	11.547	7.64579895185801e-31	1.47060929782408e-29
C1QTNF3-AMACR	475.016	1.27123	0.135962	9.3499	8.77278950985012e-21	9.10034319866991e-20
C1QTNF9B-AS1	20.7815	3.56055	0.55291	6.43965	1.19751114633041e-10	5.23126577170102e-10
C1orf110	13.1113	1.33916	0.532526	2.51473	0.0119122	0.0185867
C1orf122	854.558	1.94082	0.189124	10.2622	1.04314388654006e-24	1.38917245876038e-23
C1orf145	10.8173	1.7632	0.581374	3.03282	0.00242282	0.00426406
C1orf168	1.91691	4.47545	1.73148	2.58475	0.00974493	0.0154687
C1orf186	62.3655	6.65419	0.769306	8.6496	5.16780026798017e-18	4.28382770358594e-17
C1orf216	150.458	1.20288	0.150933	7.96961	1.59179550018327e-15	1.06883166391063e-14
C1orf229	27.889	4.0345	0.521197	7.74083	9.87664822105467e-15	6.21342424511186e-14
C1orf53	117.586	3.44846	0.230631	14.9523	1.50485056332925e-50	6.90705794176849e-49
C1orf54	32.6598	1.14217	0.361227	3.16192	0.00156735	0.00283838
C1orf95	5.5567	4.03683	1.20794	3.34191	0.000832044	0.00157697
C20orf196	109.862	1.3706	0.188505	7.2709	3.57092496931871e-13	1.96400873312529e-12
C20orf202	10.905	1.43356	0.589668	2.43112	0.015052	0.0230795
C20orf24	1823.46	1.34233	0.156349	8.58545	9.04778969588026e-18	7.35100003758885e-17
C21orf2	550.439	1.48338	0.175432	8.45556	2.77753533619766e-17	2.16026227889133e-16
C21orf33	536.574	5.03147	0.201605	24.9571	1.78805568917582e-137	7.48882424019063e-135
C21orf62	19.6654	3.49872	0.482346	7.25355	4.05991093683146e-13	2.21838512474682e-12
C2CD4A	86.1369	2.79615	0.296927	9.41695	4.6436977212303e-21	4.89590106505798e-20
C2CD4B	126.041	2.38081	0.220759	10.7846	4.06823384588907e-27	6.28157802950964e-26
C2CD4D	11.5742	1.80717	0.525472	3.43915	0.000583551	0.00113282
C2orf27A	41.6682	1.39486	0.324515	4.29828	1.72124947646603e-05	4.18764049945329e-05
C2orf27B	9.48192	6.27645	1.04179	6.02469	1.69436277434805e-09	6.59364914254423e-09
C2orf72	680.442	1.88178	0.369596	5.09144	3.55354744145192e-07	1.06746602629808e-06
C2orf81	201.841	2.56324	0.304031	8.43086	3.43139230277279e-17	2.64425553120297e-16
C2orf82	67.1511	4.33332	0.377843	11.4686	1.89771582534978e-30	3.58022896645099e-29
C2orf88	148.677	6.33267	0.630664	10.0413	1.00362850146857e-23	1.2660985154445e-22
C3	3503.23	5.14145	0.858667	5.98771	2.12822104877746e-09	8.20388569493071e-09
C3orf33	201.543	1.06334	0.149251	7.12449	1.04470198667197e-12	5.53857353883402e-12
C3orf36	16.6646	7.59655	1.07828	7.04505	1.8539603371829e-12	9.61293640632163e-12
C4A	44.7757	3.17819	0.618969	5.13465	2.82673762363642e-07	8.58682419016881e-07
C4B	89.8251	3.62976	0.526463	6.89463	5.4004957159244e-12	2.67676049493732e-11
C4BPA	22.2314	3.10743	0.568801	5.46313	4.67823141821719e-08	1.55690129021439e-07
C4BPB	402.695	3.98051	0.200039	19.8986	4.18325832250311e-88	5.19126864273293e-86
C4B_2	89.8251	3.62976	0.526463	6.89463	5.4004957159244e-12	2.67676049493732e-11
C4orf26	63.7312	5.21424	0.592372	8.80231	1.34025740624333e-18	1.17066383351379e-17
C4orf33	399.289	1.16415	0.162588	7.16014	8.0595661488459e-13	4.31379909557876e-12
C4orf48	131.794	5.40632	0.341971	15.8093	2.68334612894666e-56	1.49349161788184e-54
C5AR1	33.8276	1.36982	0.491136	2.78908	0.00528581	0.00877807
C5orf46	73.7123	4.78839	0.722791	6.62486	3.47568566369471e-11	1.59660438508027e-10
C5orf49	12.6007	4.62621	0.946843	4.88593	1.02941760415973e-06	2.9215370358272e-06
C5orf56	43.6199	1.74349	0.303429	5.74596	9.13985438419414e-09	3.26900043762606e-08
C5orf66	19.539	1.48674	0.456776	3.25486	0.00113447	0.00210287
C6	561.91	4.54384	0.249979	18.1769	7.86261341320027e-74	7.08184744684646e-72
C6orf141	182.93	1.45185	0.299844	4.84202	1.28523994735492e-06	3.61087117860757e-06
C6orf15	90.445	3.29749	0.437528	7.53664	4.82223360641282e-14	2.85566912719102e-13
C6orf222	356.105	1.44255	0.371748	3.88046	0.00010426	0.000225639
C6orf226	114.881	2.00524	0.218965	9.15778	5.29735168901052e-20	5.22038428505842e-19
C6orf25	6.58055	2.52948	0.696084	3.63388	0.000279196	0.00056661
C6orf99	44.4935	3.07245	0.638206	4.81419	1.47798265891266e-06	4.12402456441769e-06
C7	146.249	2.47528	0.2726	9.08026	1.08316957145312e-19	1.0399048613498e-18
C7orf31	55.7292	2.93112	0.284233	10.3124	6.19445463287894e-25	8.38252814738457e-24
C7orf49	761.876	1.01814	0.248485	4.09737	4.17863925315224e-05	9.59626366114592e-05
C7orf50	1149.88	1.29153	0.175442	7.3616	1.81712962745006e-13	1.02637803940226e-12
C8G	14.6066	1.29207	0.531834	2.42946	0.0151215	0.0231733
C8orf31	61.5064	1.34262	0.410819	3.26816	0.00108251	0.00201458
C8orf48	21.0672	1.66889	0.518669	3.21763	0.00129254	0.002372
C8orf59	1340.27	1.2351	0.211614	5.83658	5.32827234181927e-09	1.96142708289383e-08
C8orf82	526.385	1.29209	0.224583	5.75328	8.75272804961134e-09	3.13878019777976e-08
C8orf88	123.241	2.65288	0.337806	7.85324	4.05423526353636e-15	2.63258152596995e-14
C9orf116	99.3299	2.04444	0.241015	8.4826	2.20223378751434e-17	1.72563249028193e-16
C9orf129	37.8829	8.78295	0.956592	9.18151	4.25095862154514e-20	4.21149082121501e-19
C9orf16	1535.54	1.10273	0.171123	6.44406	1.16318510437977e-10	5.09060607462755e-10
C9orf89	788.726	1.09917	0.15021	7.31755	2.52538993847166e-13	1.40697897037631e-12
CA14	39.7061	1.0617	0.49088	2.16286	0.0305522	0.0443497
CA2	5900.52	2.02845	0.370244	5.47868	4.28505968162743e-08	1.43117234542074e-07
CA4	5.33109	5.44041	1.24909	4.3555	1.32761442292744e-05	3.27804339385459e-05
CA5A	5.41008	2.66216	0.982606	2.70929	0.00674279	0.0110067
CABP4	63.149	2.31459	0.415841	5.56605	2.60579341688303e-08	8.92190008441475e-08
CACNA1C	3.45451	5.32558	1.40683	3.78553	0.000153384	0.000324123
CACNA2D1	5.01351	3.86647	1.25899	3.0711	0.00213271	0.00378207
CACNB3	659.743	1.23829	0.203903	6.07296	1.25570934758248e-09	4.95102346435616e-09
CACNG4	161.924	4.90596	0.330294	14.8533	6.62181593864859e-50	2.95827419787146e-48
CACNG6	267.229	5.2107	0.280556	18.5727	5.34174878365636e-77	5.264136316035e-75
CACYBP	1695.73	1.12341	0.210705	5.33169	9.7305330324113e-08	3.1193191712971e-07
CALB1	74.7394	5.34907	0.628863	8.50593	1.80147146354217e-17	1.42627842290747e-16
CALCRL	9.89577	1.44701	0.559145	2.5879	0.00965631	0.0153411
CALD1	635.568	6.71618	0.334442	20.0817	1.06573632239951e-89	1.37340620070454e-87
CALHM2	6.38152	3.8997	0.943269	4.13424	3.56137346762982e-05	8.25909325902579e-05
CALM3	7684.44	1.23648	0.272985	4.52949	5.9126178225352e-06	1.53073846980269e-05
CALML4	1454.49	3.30542	0.302922	10.9118	1.01237137462469e-27	1.6292274389133e-26
CAMK1	112.381	1.35479	0.188662	7.18101	6.92007269753752e-13	3.72292799941702e-12
CAMK1D	133.346	5.39538	0.574892	9.38504	6.28900963775977e-21	6.57266241181468e-20
CAMK4	12.539	3.77698	1.03071	3.66446	0.000247862	0.000507943
CAP2	108.681	1.15091	0.409256	2.81221	0.00492028	0.00821811
CAPG	4469.94	1.62982	0.158301	10.2957	7.36726655521515e-25	9.91355956622646e-24
CAPN13	31.721	2.95434	0.38646	7.64461	2.09577076537309e-14	1.27720798953421e-13
CAPN9	132.988	1.62577	0.586304	2.77291	0.00555566	0.00919704
CAPNS1	10606.7	1.59908	0.261748	6.10923	1.00112628409252e-09	3.99425306915981e-09
CAPS	1128.44	3.41227	0.165335	20.6385	1.23827254413091e-94	1.83582123290488e-92
CAPZB	4702.18	1.13725	0.12861	8.84261	9.35067804741178e-19	8.26223150465662e-18
CARD11	2214.44	1.47351	0.175907	8.37665	5.44540734741138e-17	4.11488088819048e-16
CARD16	59.5333	8.94897	0.920028	9.72684	2.31668111338644e-22	2.66928189082276e-21
CARD6	521.495	2.13781	0.149801	14.2709	3.32036306264778e-46	1.28466610597086e-44
CARD8-AS1	93.5614	1.65973	0.323942	5.12352	2.9988262822618e-07	9.08815787024819e-07
CASC1	13.4422	1.53515	0.621716	2.46921	0.0135411	0.0209313
CASC10	13.4102	3.11703	0.812643	3.83567	0.000125225	0.000267691
CASC15	11.7209	6.59105	1.21875	5.40804	6.37167006837241e-08	2.08975310601885e-07
CASP1	134.276	6.40875	0.390227	16.4231	1.30636013765656e-60	8.28994370687893e-59
CASP5	7.28501	6.40487	1.09131	5.86896	4.38529698159896e-09	1.63006168921072e-08
CASP6	720.49	1.00788	0.136566	7.38016	1.58101687197873e-13	8.97552546806496e-13
CASR	251.812	11.034	1.30632	8.44667	2.99728607007447e-17	2.32685512196281e-16
CATSPER1	16.8194	6.14908	0.953256	6.45061	1.11400522025234e-10	4.88430501305614e-10
CAV1	1932.81	2.11193	0.226561	9.32169	1.14501111190964e-20	1.18118049001368e-19
CAV2	3890.32	1.04618	0.247783	4.22216	2.41967216880813e-05	5.75888163717041e-05
CBLC	2482	1.4622	0.360426	4.05686	4.9735881211057e-05	0.00011298
CBR3	27.3603	2.92485	0.5589	5.23322	1.66580758702644e-07	5.18433485146832e-07
CBWD1	331.134	2.82728	0.174051	16.2439	2.46573446960773e-59	1.51869299887273e-57
CBWD2	508.827	1.39054	0.135542	10.2591	1.07718810352046e-24	1.43337031757572e-23
CBWD3	221.098	8.4763	0.551457	15.3707	2.57253400050641e-53	1.31395311312451e-51
CBWD5	483.324	4.01157	0.170991	23.4607	1.02910525568973e-121	2.97251730147761e-119
CBWD6	220.907	3.83681	0.228704	16.7764	3.63440064259399e-63	2.44526562109948e-61
CC2D2A	238.396	1.51919	0.170248	8.92335	4.52396892024012e-19	4.09454626260306e-18
CCDC102A	121.036	1.80212	0.435228	4.14064	3.46342048310204e-05	8.05199602461955e-05
CCDC103	97.3354	1.2036	0.220444	5.4599	4.76389990593959e-08	1.5841527416476e-07
CCDC106	281.452	2.47418	0.349104	7.08723	1.36822874830019e-12	7.1608672978048e-12
CCDC107	513.558	1.89725	0.167689	11.3141	1.11737828310876e-29	1.9999399975343e-28
CCDC12	1090.53	1.01882	0.153993	6.61598	3.6909118996147e-11	1.69176052131997e-10
CCDC124	1072.31	1.60966	0.157707	10.2067	1.85141898084845e-24	2.43460142748462e-23
CCDC129	24.5656	1.47939	0.499097	2.96413	0.00303535	0.00525866
CCDC152	66.5024	1.40936	0.287101	4.90895	9.15665605300527e-07	2.61821913050004e-06
CCDC160	3.85972	3.47672	1.13164	3.07229	0.00212421	0.00376741
CCDC167	216.307	1.33444	0.226085	5.90236	3.58329051365461e-09	1.34688952154489e-08
CCDC176	113.025	2.55442	0.274459	9.30711	1.31354990000796e-20	1.34922755823626e-19
CCDC3	12.5543	5.26852	1.08754	4.84443	1.26978153563566e-06	3.57078919091319e-06
CCDC60	1.95877	4.51157	1.81545	2.4851	0.0129516	0.020085
CCDC65	12.3747	3.111	0.61089	5.09257	3.53236275316079e-07	1.06148292742068e-06
CCDC74A	24.7007	1.34514	0.395301	3.40283	0.000666926	0.00128278
CCDC74B	7.74972	2.40724	0.710383	3.38864	0.000702393	0.00134651
CCDC8	7.883	2.16663	0.693666	3.12345	0.00178742	0.00320812
CCDC80	303.545	3.11948	0.484752	6.43521	1.23298876444687e-10	5.38063578295869e-10
CCDC85B	453.201	2.03403	0.219139	9.28193	1.66438247234035e-20	1.6981363921509e-19
CCDC88B	485.48	1.62835	0.20283	8.02816	9.89433060334229e-16	6.73546203160477e-15
CCDC92	588.803	1.10752	0.185267	5.97795	2.25966413480321e-09	8.69057696289215e-09
CCL14	15.6344	7.00868	1.05061	6.67109	2.53914719349865e-11	1.18359301426497e-10
CCL15	166.878	7.70925	0.645131	11.9499	6.50034699763411e-33	1.40154843309349e-31
CCL15-CCL14	160.474	7.50386	0.639282	11.7379	8.14467229504165e-32	1.66806473054808e-30
CCL2	396.572	10.0977	1.30243	7.75292	8.98012179362991e-15	5.65791577317344e-14
CCL21	8.92701	6.69942	1.32921	5.04016	4.65141673824443e-07	1.37798734952801e-06
CCL23	2.15834	4.65086	1.60921	2.89015	0.00385063	0.0065472
CCL26	10.4626	2.605	0.882481	2.95191	0.00315817	0.0054562
CCL28	662.91	2.0059	0.397991	5.04006	4.65381011528295e-07	1.3782920889704e-06
CCL3	2.86816	5.06182	1.47676	3.42765	0.000608825	0.0011782
CCL3L1	6.66438	6.27787	1.16785	5.3756	7.63290439589984e-08	2.47865957248517e-07
CCL3L3	3.79622	5.46596	1.33606	4.09109	4.2935780982456e-05	9.84268115488623e-05
CCL5	78.6446	5.54882	0.428315	12.955	2.20124081074417e-38	6.08537744263978e-37
CCND2	113.59	2.8615	0.921077	3.10669	0.00189195	0.00338126
CCND3	1194.38	1.54453	0.166924	9.2529	2.18472621265671e-20	2.20220928042345e-19
CCR1	6.40217	5.70006	1.17044	4.87001	1.11595419792961e-06	3.15750391452706e-06
CCR6	46.2685	4.53868	0.55272	8.21153	2.18396063398549e-16	1.57299623822695e-15
CCZ1	678.178	3.55152	0.155564	22.83	2.31013500458441e-115	6.04713933309416e-113
CCZ1B	697.17	3.31313	0.145202	22.8173	3.08906129465449e-115	7.96169905682256e-113
CD109	185.905	1.73258	0.285266	6.07358	1.25088922893998e-09	4.93317967335957e-09
CD14	133.584	2.07027	0.553319	3.74155	0.000182885	0.000382173
CD163L1	12.2327	5.65764	1.33697	4.23167	2.31960642864764e-05	5.53487629954905e-05
CD177	15.9147	6.08499	1.04833	5.80445	6.45768318077918e-09	2.35339496035661e-08
CD209	4.13601	2.21146	0.849126	2.60439	0.00920371	0.0146861
CD244	4.69749	5.24229	1.16959	4.48217	7.38895259588913e-06	1.88843818213472e-05
CD274	175.625	2.51016	0.337418	7.43933	1.01198561234569e-13	5.8360739978063e-13
CD28	3.70145	2.89851	1.22164	2.37264	0.0176613	0.0267595
CD300LG	2.91325	4.52324	1.30738	3.45978	0.000540619	0.00105596
CD38	4.71948	4.72968	1.25251	3.77616	0.000159267	0.000335896
CD63	15834.1	1.46281	0.118072	12.3891	2.99387067527739e-35	7.13461101321795e-34
CD68	1856.05	1.25204	0.222438	5.62871	1.81561908887022e-08	6.30928574898211e-08
CD74	1431.22	1.41638	0.43177	3.2804	0.00103661	0.00193432
CD79A	22.6188	2.52594	0.737486	3.42507	0.000614646	0.00118877
CD82	3213.56	1.49015	0.192126	7.75614	8.75545608141648e-15	5.52259622484828e-14
CD83	27.3351	2.82093	0.476426	5.92102	3.19957522921784e-09	1.20971527454494e-08
CD84	8.03787	1.36558	0.554003	2.46493	0.013704	0.0211636
CD93	4.48856	5.17393	1.26917	4.07662	4.5694331553318e-05	0.000104294
CD99	2303.86	1.27121	0.168312	7.5527	4.26327069119668e-14	2.54353895618298e-13
CDA	359.612	2.21692	0.332894	6.65953	2.74700833199795e-11	1.27445667643206e-10
CDC14C	7.30996	3.5926	0.833838	4.30851	1.64355004198115e-05	4.00675114279835e-05
CDC26	467.239	1.26597	0.165259	7.66056	1.85130487242377e-14	1.13317174014306e-13
CDC42EP5	282.776	10.1954	1.40278	7.26801	3.64811720007245e-13	2.00449024115493e-12
CDC42P3	69.7624	7.81401	0.788133	9.91459	3.59739992880786e-23	4.34202024548401e-22
CDH13	5.38198	5.44886	1.25923	4.32715	1.51050484809653e-05	3.69963270762591e-05
CDH17	1740.35	7.89338	0.406635	19.4114	6.17715038491444e-84	7.13695175161873e-82
CDH18	6.61161	6.26305	1.13328	5.52647	3.26736997570399e-08	1.10270445614361e-07
CDH2	5.32959	5.43422	1.26412	4.29883	1.71702403666667e-05	4.17857403926157e-05
CDH23	15.1556	1.47463	0.497127	2.96629	0.00301411	0.00522511
CDH4	7.73266	3.51558	1.19272	2.94754	0.00320315	0.00552764
CDH6	3.7095	4.33465	1.16738	3.71316	0.000204688	0.000424472
CDHR2	924.277	3.47504	0.354287	9.80854	1.03457044125138e-22	1.21800130725822e-21
CDHR5	462.696	4.53922	0.223711	20.2906	1.55781617455304e-91	2.12179629042984e-89
CDK11A	559.099	1.07807	0.110038	9.79727	1.15673494594158e-22	1.35896076783725e-21
CDK11B	884.577	1.31664	0.0968241	13.5983	4.1003105113347e-42	1.36837653379263e-40
CDK14	706.168	5.52698	0.284869	19.4018	7.44571709272389e-84	8.54370537358927e-82
CDK2AP1	1230.04	1.22043	0.0843423	14.47	1.87598584282443e-47	7.68420313565714e-46
CDKN1A	3705.38	2.1921	0.310767	7.05385	1.74033645967259e-12	9.04337987248602e-12
CDKN1C	200.409	1.93683	0.307083	6.30717	2.84174956343361e-10	1.1988876967062e-09
CDKN2A	4776.99	3.15796	0.132797	23.7804	5.32504890207404e-125	1.74922635796954e-122
CDKN2B	2721.33	2.11574	0.373124	5.67035	1.42509581665876e-08	4.99887567346821e-08
CDKN2B-AS1	105.519	1.61564	0.202678	7.97146	1.56815091093181e-15	1.05337739417966e-14
CDR2L	2150.54	1.13487	0.130344	8.70677	3.12659719592036e-18	2.64544862743706e-17
CDRT1	56.453	1.69587	0.269646	6.28922	3.19063923715412e-10	1.33765713563671e-09
CDSN	12.5723	1.33231	0.497853	2.6761	0.00744839	0.0120855
CDX2	262.774	2.86978	0.335201	8.56135	1.11550447728669e-17	8.98820769048079e-17
CEACAM1	1518.76	1.718	0.44083	3.89719	9.73157640443485e-05	0.000211786
CEACAM18	8.79709	5.666	1.27566	4.44163	8.92789294403216e-06	2.26174187950054e-05
CEACAM22P	15.3367	1.3499	0.43123	3.13035	0.00174597	0.00314012
CEACAM3	136.85	7.0851	0.54543	12.9899	1.39560026798968e-38	3.90325397155778e-37
CEACAM5	7742.92	1.70308	0.720379	2.36414	0.0180721	0.0273325
CEACAM6	28868.1	2.08608	0.556779	3.7467	0.000179176	0.000374796
CEACAM7	285.51	9.29133	0.734347	12.6525	1.0835592680147e-36	2.79274898723849e-35
CEACAM8	80.0833	7.43159	0.710366	10.4616	1.29600435647689e-25	1.81690050075794e-24
CEBPA	423.713	4.71944	0.464922	10.151	3.27831014259691e-24	4.25418511378203e-23
CEBPA-AS1	61.2315	3.35853	0.529348	6.34465	2.22927345578497e-10	9.49822436540326e-10
CEBPD	802.221	2.32445	0.194688	11.9394	7.3781108703033e-33	1.58063288248326e-31
CECR6	17.9308	2.38285	0.513396	4.64134	3.46156799786498e-06	9.22259043705979e-06
CELF2	25.6276	6.36764	1.03429	6.1565	7.43687404645059e-10	2.99855477497441e-09
CELP	1.59648	3.59412	1.62155	2.21646	0.0266597	0.0391197
CELSR1	694.427	1.76193	0.279681	6.29978	2.98063756565757e-10	1.25400856698798e-09
CENPVP1	2.50452	4.86211	1.52816	3.18167	0.00146428	0.00266439
CENPVP2	2.50452	4.86211	1.52816	3.18167	0.00146428	0.00266439
CEP170P1	13.0594	6.74199	1.07586	6.26659	3.69046570599098e-10	1.53692830424811e-09
CERCAM	357.315	1.5798	0.237753	6.6447	3.03827945902953e-11	1.40337181629781e-10
CERKL	4.39989	4.09791	1.12667	3.63719	0.000275631	0.000560666
CERS5	578.787	1.0859	0.168622	6.43984	1.19595697839714e-10	5.22583913904206e-10
CES3	84.5177	1.17567	0.288147	4.08011	4.50151238556031e-05	0.000102912
CFAP221	295.665	3.10488	0.288368	10.7671	4.92240015888352e-27	7.55865901574478e-26
CFAP47	1.89062	3.85675	1.46858	2.62618	0.00863481	0.0138615
CFAP54	10.6129	2.06192	0.617209	3.34072	0.000835608	0.00158287
CFAP57	47.7467	1.2554	0.277965	4.5164	6.28994707253678e-06	1.62265912082243e-05
CFD	81.3266	1.95765	0.301079	6.50213	7.91914520063347e-11	3.52001696859147e-10
CFH	352.402	5.57022	0.919826	6.05574	1.39776530089213e-09	5.47888677722177e-09
CFHR1	38.0666	8.78971	0.929657	9.45479	3.23670702352049e-21	3.44939903085488e-20
CFHR3	4.7078	5.25001	1.17049	4.48532	7.28053478578616e-06	1.86214960711871e-05
CFI	526.575	5.87727	0.262365	22.4012	3.835403961263e-111	8.68304358959988e-109
CFL1	18277	1.88493	0.160932	11.7126	1.09847628881341e-31	2.22524465132903e-30
CFTR	1776	4.08416	0.196997	20.7321	1.77885036478338e-95	2.75935927418666e-93
CGB	351.793	8.011	0.972029	8.24152	1.70032717894778e-16	1.23528105936306e-15
CGB1	195.786	11.1526	1.76836	6.30674	2.84980703375871e-10	1.20137939699445e-09
CGB2	137.448	10.6422	1.73042	6.15007	7.74484682766151e-10	3.1159802810714e-09
CGB5	644.953	12.8725	1.84815	6.96505	3.28295252566821e-12	1.65960481781893e-11
CGB7	197.322	6.4234	0.899263	7.14297	9.13382605675297e-13	4.87166469050565e-12
CGB8	479.648	11.964	1.40745	8.50048	1.88809883929576e-17	1.48923351481742e-16
CH17-340M24.3	44.1156	1.13271	0.292274	3.8755	0.000106406	0.000229896
CH17-360D5.1	19.9796	5.13165	0.829665	6.18521	6.20216815020579e-10	2.52257642681228e-09
CHCHD1	843.385	1.14943	0.152866	7.51924	5.50948029457012e-14	3.24772425668308e-13
CHCHD10	817.932	1.33534	0.267101	4.99939	5.7512681709198e-07	1.68328084674038e-06
CHCHD5	480.348	2.02679	0.210664	9.62096	6.5219693795193e-22	7.28902955404182e-21
CHI3L2	6.86765	2.0237	0.825673	2.45097	0.0142471	0.0219316
CHIAP2	1.86511	3.82133	1.47533	2.59015	0.00959329	0.0152482
CHIC2	418.375	1.68533	0.144193	11.688	1.46766114614717e-31	2.95525567084177e-30
CHMP2A	3449.93	1.69115	0.238516	7.09031	1.33811823321306e-12	7.00984826798573e-12
CHMP4B	5526.23	1.33289	0.0978026	13.6283	2.71773116207902e-42	9.12427858883963e-41
CHMP4C	1700.09	1.68111	0.199987	8.40613	4.23777554880436e-17	3.24032194290823e-16
CHMP6	456.51	1.54983	0.177063	8.75298	2.07798381446932e-18	1.78433945893411e-17
CHP2	11.8102	3.70077	0.852678	4.34018	1.42368562623623e-05	3.50080805758632e-05
CHRFAM7A	17.4552	7.66556	0.999561	7.66893	1.73441456493278e-14	1.06551694925995e-13
CHRNA7	54.6254	4.54949	0.392187	11.6003	4.10552798281152e-31	8.03503624953755e-30
CHST10	16.5832	1.86795	0.484373	3.85642	0.00011506	0.000247413
CHST11	303.123	3.38399	0.288327	11.7366	8.27146841820713e-32	1.68784300134256e-30
CHST2	34.6845	3.9553	0.455473	8.68394	3.82286661088295e-18	3.2022242166061e-17
CHST5	7.77308	2.65365	0.725653	3.65691	0.000255271	0.00052204
CHST9	10.6285	6.95101	1.06957	6.49888	8.09179357521503e-11	3.587240480698e-10
CIB1	4220.84	1.07417	0.211335	5.08278	3.71952976640746e-07	1.11393067888138e-06
CIB2	144.775	2.35881	0.287167	8.21409	2.13782595561039e-16	1.54043003158455e-15
CIDEB	207.482	2.04497	0.234519	8.71987	2.78517744591573e-18	2.36612970341918e-17
CIDEC	66.2109	5.15334	0.580544	8.87673	6.8854860811775e-19	6.15870519583378e-18
CIRBP-AS1	6.97365	2.50126	0.758822	3.29624	0.000979883	0.00183645
CISD3	1070.94	1.66648	0.215423	7.73583	1.02726811731266e-14	6.44562650537042e-14
CITED4	645.273	2.11828	0.173817	12.1868	3.65399459590955e-34	8.30602055159739e-33
CKB	1812.69	1.2438	0.157408	7.90172	2.75091472098837e-15	1.81727422400308e-14
CKLF	1243.69	2.3845	0.167778	14.2122	7.69198817893359e-46	2.90233959373141e-44
CKLF-CMTM1	823.531	2.44507	0.170849	14.3113	1.86065272535745e-46	7.30012063417175e-45
CKMT1A	211.48	3.5427	0.398364	8.89312	5.94164899151039e-19	5.33442902222795e-18
CKMT1B	215.451	3.30781	0.445705	7.42151	1.15789764812711e-13	6.64779276870236e-13
CLCA1	10.2753	6.89962	1.28198	5.382	7.36641056089531e-08	2.39490541678011e-07
CLCA2	9.72271	6.32265	1.26001	5.01793	5.2231504425942e-07	1.53487878205193e-06
CLCA4	9.13075	6.732	1.31443	5.12162	3.02925546611203e-07	9.17207967174676e-07
CLCF1	446.692	1.15816	0.140353	8.25172	1.56132384964204e-16	1.1387400284307e-15
CLCN1	38.3538	1.72231	0.512299	3.36192	0.000774039	0.00147274
CLCNKB	4.2722	2.32558	0.892592	2.60542	0.0091761	0.0146463
CLDN1	7118.94	1.6321	0.27679	5.89654	3.71209473283646e-09	1.39249267933742e-08
CLDN10	1486.53	3.8665	0.457877	8.44441	3.05597191766549e-17	2.36693007566574e-16
CLDN10-AS1	2.30631	4.1575	1.58956	2.6155	0.00890957	0.014248
CLDN11	6.24767	1.81213	0.795623	2.27762	0.022749	0.0337508
CLDN14	13.61	6.30689	1.00279	6.28931	3.18874554329602e-10	1.33719784948281e-09
CLDN23	1296.5	2.2769	0.203204	11.205	3.85406476320732e-29	6.73275776621608e-28
CLDN3	226.897	2.63271	0.195406	13.473	2.25473860312748e-41	7.222492508259e-40
CLDN6	50.1864	2.75586	0.708315	3.89073	9.99419120943968e-05	0.000216882
CLEC18A	7.63991	2.69975	0.712602	3.78857	0.000151515	0.000320495
CLEC18B	7.72433	3.44704	0.898579	3.83611	0.000125	0.000267278
CLEC18C	4.75071	5.26009	1.1442	4.59717	4.28276926374221e-06	1.12884256569341e-05
CLEC2D	571.481	4.58651	0.206631	22.1967	3.69892393951027e-109	7.84405984286273e-107
CLEC4E	8.45837	6.6181	1.49741	4.41971	9.88339567145393e-06	2.48725443418759e-05
CLEC4GP1	2.53633	3.71386	1.39603	2.6603	0.00780717	0.0126224
CLIC1	17120.3	1.09932	0.181745	6.0487	1.46022656217201e-09	5.71569523272608e-09
CLIC2	8.23831	2.21781	0.74501	2.97689	0.0029119	0.00505891
CLIC3	1031.34	2.44659	0.235206	10.4019	2.4309705344421e-25	3.3574649104294e-24
CLIC5	278.185	4.1088	0.708063	5.80288	6.51867588732282e-09	2.37304165885092e-08
CLIC6	1111.58	1.46858	0.193277	7.59835	2.99932108028882e-14	1.8100729848011e-13
CLK2P1	8.82194	3.0501	0.675162	4.51758	6.25506631650744e-06	1.61415782502232e-05
CLMP	10.9439	6.99293	1.08419	6.44992	1.11910036403428e-10	4.90536064852598e-10
CLPP	898.489	1.14255	0.163836	6.97372	3.08657619289794e-12	1.56316236274544e-11
CLRN3	193.944	7.46169	0.526877	14.1621	1.57184007078342e-45	5.86481886544203e-44
CLTA	3765.13	1.53186	0.143007	10.7118	8.96214397705226e-27	1.35875835337155e-25
CLTB	6765.52	4.05175	0.158837	25.5088	1.57373027625357e-143	7.75432450531647e-141
CMC4	155.657	1.23266	0.212077	5.81233	6.16088520644332e-09	2.25110817586794e-08
CMPK2	365.442	3.41766	0.307828	11.1025	1.21958475331713e-28	2.05137584059456e-27
CMTM1	80.6967	1.41484	0.262485	5.39018	7.03854721413958e-08	2.293208507944e-07
CMTM3	312.132	6.92303	0.342274	20.2266	5.71490890404807e-91	7.59856102139026e-89
CNBD2	7.75894	1.79587	0.586485	3.0621	0.00219789	0.00388739
CNGA1	44.9345	1.61582	0.346397	4.66465	3.09148602569797e-06	8.28534080763368e-06
CNIH3	16.8824	4.22396	0.789075	5.35305	8.64835606320365e-08	2.78680340694077e-07
CNN1	119.025	10.4344	2.73908	3.80948	0.000139261	0.000296183
CNPY4	127.663	1.15071	0.338755	3.39687	0.000681618	0.00130954
CNTN1	39.9346	6.99686	0.882495	7.92849	2.21821684316387e-15	1.47525949875047e-14
CNTN4	5.83959	2.01084	0.760273	2.64489	0.00817165	0.0131622
CNTNAP2	9.49178	1.76153	0.60784	2.89801	0.00375536	0.00640276
CNTNAP3	23.8474	5.18545	0.896666	5.78304	7.33643733737455e-09	2.65184054881662e-08
CNTNAP3B	31.062	3.79046	0.726187	5.21968	1.79237167690325e-07	5.56169711116136e-07
CNTNAP3P2	15.1117	7.45823	1.23322	6.04776	1.46869715445043e-09	5.74482452218259e-09
COA3	974.013	1.20011	0.167124	7.18096	6.92258497495155e-13	3.72308398347876e-12
COL11A1	5.19261	5.91406	1.43166	4.13092	3.61314146927786e-05	8.36640760674664e-05
COL12A1	1606.81	5.08628	0.394996	12.8768	6.08165660960503e-38	1.64431376851138e-36
COL16A1	226.982	1.58704	0.353575	4.48855	7.17112242228956e-06	1.83528588360246e-05
COL18A1	3642.91	1.50291	0.318351	4.72093	2.34763967683214e-06	6.38889010818208e-06
COL19A1	2.31589	3.60463	1.5512	2.32376	0.0201383	0.0301741
COL1A1	2081.92	3.86014	0.273308	14.1238	2.71024095275404e-45	9.95716374594045e-44
COL1A2	91.8066	9.09261	0.910942	9.98155	1.83578318681811e-23	2.2747689148494e-22
COL21A1	23.2398	2.54401	1.00987	2.51914	0.0117642	0.0183814
COL22A1	30.545	8.47195	0.975365	8.68593	3.75669855744459e-18	3.1499484951386e-17
COL3A1	18.1791	5.22524	0.790255	6.6121	3.78918509152543e-11	1.73443218137501e-10
COL4A1	1970.4	5.64429	0.768689	7.34274	2.09257479750891e-13	1.17759172262905e-12
COL4A2	4381.85	4.42477	0.65657	6.73922	1.59235834194832e-11	7.57217692383201e-11
COL4A4	799.003	1.14734	0.308305	3.72146	0.000198073	0.000411395
COL5A1	83.1831	6.45836	0.559524	11.5426	8.04703270720327e-31	1.54600847412588e-29
COL5A2	64.9378	1.52019	0.280291	5.4236	5.84107441258059e-08	1.9209956740079e-07
COL6A2	78.7075	3.48199	0.303171	11.4852	1.56551266399051e-30	2.96350662822973e-29
COL7A1	870.485	2.39986	0.260963	9.1962	3.70829709191689e-20	3.67821795031875e-19
COL8A1	21.4539	7.96376	1.20933	6.58528	4.5401726020402e-11	2.06072911411486e-10
COL8A2	18.2023	2.73304	0.557642	4.90106	9.53218555547502e-07	2.72002562784658e-06
COL9A2	213.751	3.63497	0.422159	8.61042	7.27949488174273e-18	5.96932832862633e-17
COLEC10	6.60269	2.48727	0.740834	3.35739	0.000786823	0.0014952
COMMD4	812.927	1.52404	0.152784	9.9751	1.95899308438732e-23	2.42028105772425e-22
COMMD5	565.387	1.61277	0.2014	8.00783	1.16747424737606e-15	7.90569768241352e-15
COMMD7	1050.41	1.22399	0.141905	8.62544	6.38483897907071e-18	5.25111474798093e-17
COMMD9	829.335	1.77032	0.177841	9.95448	2.41070798228067e-23	2.95872460272148e-22
COMT	2603.97	1.19964	0.153866	7.79667	6.35601963041245e-15	4.0580181733346e-14
COMTD1	397.36	3.39969	0.217848	15.6058	6.64425571347117e-55	3.53368939580262e-53
COQ4	1072.49	1.04887	0.145717	7.19796	6.11184845275148e-13	3.29764241961177e-12
CORO1A	46.3259	3.19395	0.545832	5.85153	4.87062003501705e-09	1.80007715523143e-08
CORO2B	8.02507	3.73085	0.825845	4.51761	6.25413894984077e-06	1.61415782502232e-05
COX14	653.828	1.76353	0.164165	10.7425	6.43045062540829e-27	9.80248765491039e-26
COX16	1380.4	1.07564	0.161262	6.67016	2.5551636540361e-11	1.19006551837828e-10
COX17	777.675	1.46657	0.164028	8.941	3.85648187305454e-19	3.51701909740243e-18
COX20	1104.44	1.09233	0.136126	8.02435	1.02067007670853e-15	6.94246276699068e-15
COX4I1	8425.63	1.16385	0.157468	7.39098	1.45755227658228e-13	8.28865352667447e-13
COX5A	1922.3	1.07031	0.22394	4.77946	1.75764516731984e-06	4.85984972571534e-06
COX5B	3509.59	1.48937	0.216404	6.88236	5.88671481748034e-12	2.90315376323957e-11
COX6A1	6264.12	1.71334	0.196005	8.74129	2.30467719799567e-18	1.97293086857545e-17
COX6B1	6063.24	2.0047	0.264925	7.56704	3.81826931106656e-14	2.28536855192205e-13
COX6C	2986.22	1.12937	0.256681	4.39989	1.08306283336636e-05	2.71141496111049e-05
COX7B	3100.96	1.08582	0.19882	5.46133	4.72579565194084e-08	1.57210592845443e-07
COX8A	2969.15	1.09073	0.196262	5.55752	2.73631037019793e-08	9.33101365709388e-08
CPA3	1.47667	4.10441	1.93789	2.11798	0.034177	0.0491516
CPA6	15.0999	6.96427	0.992439	7.01733	2.26140347282129e-12	1.16248212274241e-11
CPAMD8	20.1831	1.987	0.690262	2.87862	0.00399416	0.00677132
CPEB1	6.03022	4.58197	1.09782	4.17371	2.99673510692051e-05	7.02059897164583e-05
CPED1	6.94384	3.74732	0.891797	4.20199	2.64583512073901e-05	6.25009528732947e-05
CPM	399.738	2.0451	0.266037	7.68726	1.50313971914109e-14	9.27859237832374e-14
CPNE2	228.89	1.58746	0.210717	7.53362	4.93527480838573e-14	2.92157805176276e-13
CPNE5	8.8859	3.84033	0.822045	4.67168	2.98740501044028e-06	8.02051220190801e-06
CPQ	55.3009	3.00732	0.302382	9.94543	2.64038994933917e-23	3.23351263313444e-22
CPS1	47.5104	2.33271	0.513655	4.54139	5.58845867974393e-06	1.45197655492789e-05
CPTP	847.653	1.21646	0.115868	10.4987	8.76035010534711e-26	1.24269386380085e-24
CRABP2	840.456	1.97759	0.261057	7.57532	3.58236291434474e-14	2.14647088354855e-13
CRAT37	8.61836	2.16031	0.769975	2.8057	0.00502082	0.00837286
CRB3	947.432	1.08043	0.130903	8.25371	1.53555736618876e-16	1.12092342290894e-15
CRCT1	621.396	8.16346	0.456393	17.8869	1.49145415966275e-71	1.24310107148408e-69
CRIP1	3386.12	3.35327	0.260915	12.852	8.38493904597699e-38	2.24756614139604e-36
CRIP2	1520.92	4.32375	0.278881	15.5039	3.26246229901679e-54	1.70268009020026e-52
CRISP3	46.8638	9.0904	1.02676	8.85348	8.48355751281203e-19	7.53179856980074e-18
CRLF1	29.5874	3.47537	0.534518	6.50188	7.93243867727632e-11	3.52499058780929e-10
CRLF2	6.22202	5.66269	1.14052	4.965	6.86994337213955e-07	1.99224790225816e-06
CROT	424.115	1.73211	0.153971	11.2496	2.32726796346555e-29	4.10407580967773e-28
CRP	55.0332	9.32154	1.56954	5.93901	2.86745443732538e-09	1.08832043925039e-08
CRSP8P	18.4709	7.74736	0.950817	8.1481	3.69688266557081e-16	2.60335751560773e-15
CRX	12.6147	3.73266	0.652424	5.72122	1.0576115778281e-08	3.76581652781171e-08
CRYAB	24.2943	4.49621	0.912659	4.92649	8.3718582711589e-07	2.40613727254632e-06
CRYBB2	4.77397	4.20311	1.06012	3.96475	7.34736874092297e-05	0.000162496
CRYM	18.3912	1.55612	0.448212	3.47183	0.000516924	0.00101204
CSF1	188.651	1.58103	0.286721	5.51419	3.50394923279986e-08	1.1794587401466e-07
CSF2	97.0154	1.57301	0.418152	3.76181	0.000168691	0.000354591
CSF2RA	5.51223	2.87274	0.970544	2.95993	0.00307707	0.00532708
CSGALNACT1	38.8024	1.65102	0.762843	2.1643	0.0304417	0.0442124
CSNK1A1L	10.186	6.38174	1.01124	6.3108	2.77596632641526e-10	1.17231570119574e-09
CSNK2A3	45.726	5.8279	0.609166	9.56701	1.10045676789386e-21	1.21050244468325e-20
CSPG4	43.3525	2.48125	0.644974	3.84705	0.000119549	0.000256572
CSPG5	82.9391	1.49307	0.283215	5.27188	1.35036838281212e-07	4.25414834030923e-07
CST1	142.21	7.82409	0.727676	10.7522	5.78870898033638e-27	8.85646041530368e-26
CST2	11.8526	7.10819	1.12509	6.3179	2.65136118932952e-10	1.12167308093024e-09
CST3	7671.5	1.6587	0.14212	11.6712	1.78938678257751e-31	3.57727885065883e-30
CST4	31.2756	8.02054	0.987935	8.11849	4.72027785780671e-16	3.29083707664735e-15
CST5	2.45312	4.83339	1.58002	3.05908	0.00222019	0.00392517
CST6	2542.56	8.9586	0.298432	30.0189	5.56772367415561e-198	6.6625767652235e-195
CSTB	7572.59	1.02366	0.332213	3.08132	0.00206087	0.00366243
CTAGE1	2.90228	4.52704	1.29709	3.49014	0.00048277	0.000948499
CTAGE10P	6.46053	5.20918	1.0586	4.92082	8.61803979126365e-07	2.47392084686498e-06
CTAGE15	9.38123	4.49495	0.877491	5.1225	3.01507803418273e-07	9.13410529957745e-07
CTAGE4	34.9943	8.18272	0.896118	9.1313	6.7684640124599e-20	6.60408139782998e-19
CTAGE6	6.9417	6.33586	1.11353	5.68988	1.2712952192883e-08	4.48284757077181e-08
CTAGE7P	4.32177	5.65087	1.22555	4.61088	4.00976772934271e-06	1.05938556646709e-05
CTAGE8	43.6327	4.96828	0.454042	10.9423	7.23208644022283e-28	1.17288619683498e-26
CTAGE9	15.0666	4.46525	0.685222	6.51651	7.19634874744564e-11	3.20980912049938e-10
CTBP1-AS	9.32255	1.55109	0.554281	2.79838	0.00513599	0.0085547
CTF1	41.8818	1.83855	0.322491	5.7011	1.19036566106717e-08	4.21076771956466e-08
CTGF	7352.22	2.78272	0.389597	7.14255	9.16161518606328e-13	4.88337700324906e-12
CTGLF12P	64.1228	2.14507	0.3866	5.54855	2.88053448703439e-08	9.79253130302092e-08
CTHRC1	30.1048	5.07293	0.713676	7.10818	1.17582649804965e-12	6.2023366882323e-12
CTNNBIP1	1344.15	1.03925	0.111483	9.32204	1.14127796792675e-20	1.17805482419451e-19
CTNND2	4.13313	5.04772	1.2222	4.13004	3.62706807740783e-05	8.39749467949328e-05
CTSC	2690.74	1.2571	0.130897	9.60371	7.71158170461655e-22	8.56711726110352e-21
CTSH	5858.14	1.70297	0.148125	11.4968	1.36863149654096e-30	2.59667989372035e-29
CTSLP2	2.90173	2.06844	0.931503	2.22054	0.0263823	0.0387398
CTSO	321.694	2.9875	0.293982	10.1622	2.92363803629517e-24	3.80868647138825e-23
CTSS	1928.1	4.13876	0.235172	17.5989	2.51179304143091e-69	2.00381280109962e-67
CTTNBP2	55.1294	4.19803	0.345242	12.1597	5.09624394244565e-34	1.14754535978215e-32
CTU1	171.05	1.82974	0.251336	7.28005	3.33695155203052e-13	1.84258237808725e-12
CTXN1	239.219	3.75072	0.268183	13.9857	1.90662100605463e-44	6.8988383832469e-43
CUEDC1	1305.7	1.01956	0.109281	9.32972	1.0615129943064e-20	1.09774859219846e-19
CX3CL1	696.276	3.68554	0.409116	9.00855	2.08793040879939e-19	1.96071177907041e-18
CXADRP2	10.9584	6.99248	1.03724	6.74145	1.56816658611767e-11	7.46349284580376e-11
CXADRP3	2.34422	4.76935	1.73916	2.74232	0.0061006	0.0100317
CXCL1	2490.07	1.40638	0.33926	4.14544	3.39155705830407e-05	7.89478329828652e-05
CXCL10	116.144	9.91605	0.865622	11.4554	2.20944590218087e-30	4.15430383829811e-29
CXCL11	201.197	7.15061	0.494454	14.4616	2.11724476514023e-47	8.65126867082786e-46
CXCL14	487.147	6.4676	0.385419	16.7807	3.37750820590486e-63	2.28158850699694e-61
CXCL17	3457.79	2.98407	0.650947	4.5842	4.55727509589735e-06	1.19630256473783e-05
CXCL6	2429.03	6.24413	0.677043	9.22265	2.8984144450057e-20	2.89375072688799e-19
CXCL9	5.57312	5.49764	1.11062	4.95006	7.41907680287628e-07	2.14185410440438e-06
CXXC4	8.53262	3.12317	0.772013	4.04549	5.22127175926042e-05	0.000118205
CXXC5	1152.52	1.40937	0.130299	10.8164	2.87787042343886e-27	4.49328641228995e-26
CXorf36	7.90836	5.50565	1.0205	5.39503	6.85111715528684e-08	2.23605621863473e-07
CXorf40A	323.859	1.10477	0.135805	8.13498	4.12015632012199e-16	2.88807442807547e-15
CXorf49	4.90999	5.83645	1.39046	4.19748	2.69898774531414e-05	6.36219807193581e-05
CXorf49B	4.90999	5.83645	1.39046	4.19748	2.69898774531414e-05	6.36219807193581e-05
CYBA	2904.49	2.55406	0.199161	12.8241	1.20192751405238e-37	3.20635217243942e-36
CYBB	56.3765	1.62803	0.415194	3.92112	8.81385318943663e-05	0.000193119
CYBRD1	907.775	2.74833	0.310431	8.85325	8.50074221110463e-19	7.54305795882606e-18
CYP24A1	19.8335	4.18313	0.60196	6.94919	3.67393735575431e-12	1.84888772967714e-11
CYP27A1	315.688	5.87641	0.323928	18.1411	1.50870020115835e-73	1.35161788609657e-71
CYP27C1	32.5708	4.42464	0.461742	9.58249	9.47356125079178e-22	1.04552418731564e-20
CYP2B6	21.149	5.47635	0.751517	7.28706	3.16785105192502e-13	1.75094056987462e-12
CYP2C18	1695.2	1.84925	0.255291	7.24371	4.36572754329793e-13	2.37695916583914e-12
CYP2C9	468.25	1.32088	0.331163	3.98862	6.64599696240271e-05	0.00014798
CYP2J2	195.062	2.57757	0.196458	13.1202	2.52262336748109e-39	7.36263227794612e-38
CYP2W1	17.2841	1.58065	0.431413	3.66388	0.000248421	0.000508964
CYP3A4	41.7495	5.8673	0.603685	9.71913	2.49896397839647e-22	2.8753532644283e-21
CYP3A7	11.5384	5.57416	0.954218	5.8416	5.17023751901612e-09	1.90744305562821e-08
CYP3A7-CYP3A51P	8.8164	5.16761	0.978946	5.27875	1.30067677542076e-07	4.1073269188547e-07
CYP4A11	2.93887	5.0957	1.40245	3.63344	0.000279671	0.000567299
CYP4F2	21.4998	1.4581	0.562936	2.59017	0.00959278	0.0152482
CYP4F24P	5.34789	5.96028	1.23034	4.84441	1.26990759860686e-06	3.57078919091319e-06
CYP4F3	160.253	1.83681	0.381958	4.80892	1.5174744326311e-06	4.22366658412841e-06
CYP4X1	20.3201	2.87503	0.742558	3.87179	0.000108037	0.000233181
CYS1	70.3025	6.20178	0.560506	11.0646	1.86244717582077e-28	3.11082527781908e-27
CYSRT1	267.097	1.91809	0.270849	7.08176	1.4233722729833e-12	7.44017338199353e-12
CYTH4	23.0999	1.2997	0.464654	2.79714	0.00515573	0.00858417
DACT1	6.45911	4.2692	1.07291	3.97907	6.91852054719706e-05	0.000153579
DAND5	7.33319	2.3733	0.636283	3.72995	0.00019152	0.000398873
DAPK1	5158.99	1.34804	0.26778	5.03412	4.80054334201693e-07	1.41715423099224e-06
DAPK2	132.632	4.49713	0.259417	17.3355	2.5385660145573e-67	1.94194504300815e-65
DAPK3	1374.33	1.25039	0.135376	9.23637	2.55013284154395e-20	2.55975886724899e-19
DAPL1	13.1746	1.88829	0.752277	2.5101	0.0120697	0.0188148
DAPP1	633.721	1.02116	0.172775	5.91033	3.41429074238855e-09	1.2874096963141e-08
DBI	4540.1	1.36688	0.243156	5.62141	1.89404584788144e-08	6.57227632343781e-08
DBNDD2	975.661	1.94459	0.116566	16.6823	1.76407257618936e-62	1.168122840668e-60
DBNL	1789.1	1.07791	0.143693	7.50147	6.31066154532768e-14	3.70047297405931e-13
DCDC2	1512.04	2.28083	0.400674	5.69248	1.25209849271431e-08	4.4181004395685e-08
DCDC5	4.56803	2.43988	0.912103	2.675	0.00747285	0.0121217
DCLK1	4.47765	5.70015	1.33461	4.27103	1.94568445055635e-05	4.69638144774736e-05
DCN	10.4953	2.63126	0.683728	3.8484	0.000118889	0.000255255
DCTPP1	973.063	1.30818	0.182757	7.15806	8.18288093601228e-13	4.37700524652023e-12
DDAH2	1110.32	1.66311	0.170673	9.7444	1.94920011086841e-22	2.25361970030218e-21
DDC	233.315	1.67615	0.456132	3.67471	0.000238122	0.00048924
DDO	74.0519	1.18787	0.26168	4.53941	5.64114890517752e-06	1.46453072382518e-05
DDT	595.743	1.83119	0.222079	8.24569	1.64209747667056e-16	1.1950503486821e-15
DDTL	123.165	3.03385	0.304769	9.9546	2.40801151723102e-23	2.95758188769584e-22
DDX11L1	3.97089	5.52802	1.28656	4.29676	1.7331175673156e-05	4.2146782704657e-05
DDX11L16	3.2639	4.12776	1.29604	3.1849	0.00144806	0.00263804
DDX11L5	2.92147	4.50366	1.33019	3.38573	0.000709881	0.00135993
DDX11L9	6.85608	2.89806	0.883465	3.28033	0.00103685	0.00193455
DDX19B	623.134	1.40722	0.182247	7.72148	1.14985033931754e-14	7.17179550803675e-14
DDX3Y	17.2988	3.3168	0.608693	5.44906	5.06360435979903e-08	1.67914813617801e-07
DDX58	1138.97	2.0799	0.14584	14.2615	3.80101824110614e-46	1.46387261133911e-44
DDX60	1340.17	1.8492	0.155608	11.8837	1.43820482065991e-32	3.04220269703478e-31
DDX60L	1045.4	1.77592	0.168756	10.5236	6.72825526640374e-26	9.60941692055089e-25
DECR1	1475	1.61371	0.191024	8.44767	2.97166043447804e-17	2.30910144985207e-16
DECR2	638.727	1.21867	0.218919	5.56678	2.59486191597169e-08	8.88628815990877e-08
DEDD2	1966.04	2.32703	0.258906	8.98795	2.51893000838418e-19	2.3522650184203e-18
DEFB1	970.795	3.17316	0.27214	11.66	2.03970146372929e-31	4.04391936353335e-30
DERA	1097.6	1.20229	0.0941351	12.772	2.3507625437004e-37	6.19218944883849e-36
DES	3.82428	3.36653	1.17095	2.87503	0.00403985	0.00684186
DFNA5	376.927	2.69892	0.183307	14.7235	4.55652686539037e-49	1.98274011885415e-47
DGCR11	66.7815	1.21608	0.317062	3.83545	0.000125334	0.00026789
DGCR6	219.686	5.19943	0.296051	17.5626	4.76348414487793e-69	3.78211610801611e-67
DGCR6L	656.147	1.98911	0.18077	11.0036	3.67369774640884e-28	6.02206050348213e-27
DGKB	19.226	2.03993	0.391851	5.20587	1.93089170192115e-07	5.97381877789196e-07
DGKI	3.88029	3.31953	1.11142	2.98674	0.0028197	0.00491248
DHRS3	2210.44	1.18394	0.341563	3.46624	0.00052779	0.00103187
DHRS4	322.438	1.73294	0.206348	8.39814	4.53587046162109e-17	3.45563610020637e-16
DHRS4L1	75.5134	4.69528	0.362327	12.9587	2.09824038363554e-38	5.81021837141258e-37
DHRS4L2	284.24	1.78874	0.238041	7.51442	5.71643725993526e-14	3.36144167833259e-13
DHRS7	1212.31	1.67784	0.126055	13.3104	2.01331496031504e-40	6.20019586951431e-39
DHRS9	450.989	2.02259	0.513471	3.93905	8.18064117378535e-05	0.000179927
DIAPH2-AS1	5.3878	3.03659	0.92142	3.29556	0.000982267	0.00184029
DIO2	3.92819	2.12445	0.880919	2.41162	0.0158816	0.0242588
DIRAS3	13.8639	1.36389	0.49676	2.74557	0.0060405	0.00993974
DIRC2	971.845	1.73621	0.248521	6.98616	2.82513809895496e-12	1.43640481249749e-11
DIRC3	6.95063	2.47116	0.687363	3.59513	0.00032423	0.000651922
DISC1	28.9881	1.62292	0.660461	2.45726	0.0140002	0.0215753
DISC2	4.08637	2.2445	0.874153	2.56763	0.0102396	0.0161896
DISP2	8.51557	2.51562	0.749163	3.3579	0.000785356	0.00149292
DKK1	2799.74	1.41359	0.20487	6.89997	5.20147976012918e-12	2.58270273922478e-11
DKK2	3.34381	4.73972	1.39203	3.40491	0.000661856	0.00127376
DLG5-AS1	15.2027	1.47962	0.489237	3.02435	0.00249169	0.00437882
DLL1	22.0937	2.18879	0.546028	4.00857	6.10873393086241e-05	0.000136928
DLSTP1	37.3272	5.41262	0.554017	9.76978	1.51776283911974e-22	1.76332044686359e-21
DMBX1	33.729	2.19987	0.549324	4.00468	6.21025910755835e-05	0.000139073
DMKN	1990.93	1.02265	0.217208	4.70816	2.499626732554e-06	6.78487470033655e-06
DMRTA1	152.382	1.84416	0.172478	10.6921	1.10774035686466e-26	1.66141219324563e-25
DMTN	1030.53	1.69219	0.170897	9.90183	4.08709271122604e-23	4.91184104671233e-22
DNAH17-AS1	3.47457	3.29175	1.20446	2.73296	0.00627674	0.0102981
DNAJB13	32.6122	4.81623	0.781787	6.16054	7.24979166026589e-10	2.92453069309979e-09
DNAJC15	693.231	1.77799	0.155988	11.3982	4.26627283597354e-30	7.90629079879034e-29
DNAJC30	302.228	1.32254	0.140708	9.39918	5.49924542839926e-21	5.76887029818239e-20
DNAJC9	945.549	1.01043	0.152286	6.6351	3.24292614612987e-11	1.49295800291601e-10
DNLZ	131.361	2.77575	0.274183	10.1237	4.33722688575566e-24	5.5979631754287e-23
DNMT3A	346.64	1.55822	0.173286	8.99219	2.42356909063608e-19	2.26807434795161e-18
DNPH1	916.439	1.12541	0.171801	6.55063	5.72937206105922e-11	2.57261244006768e-10
DOCK11	75.3773	1.57733	0.400655	3.93688	8.25464683428083e-05	0.000181459
DOCK2	4.88667	4.20551	1.09153	3.85285	0.000116751	0.000250857
DOCK4	65.8017	2.82358	0.578729	4.87893	1.06660915439799e-06	3.02196907891586e-06
DOCK8	6.65452	3.65716	0.903168	4.04926	5.13803749661487e-05	0.000116463
DOHH	307.278	1.43325	0.150578	9.51833	1.75981564381029e-21	1.90576544801253e-20
DOK4	3358.4	1.1644	0.112342	10.3648	3.58560800775232e-25	4.91166728976897e-24
DOK5	14.3993	3.86957	0.871104	4.44215	8.90653133505104e-06	2.25667149812629e-05
DOK7	103.639	3.2003	0.307706	10.4005	2.46575385050331e-25	3.3971031461745e-24
DPH3P1	4.26253	5.09147	1.19023	4.27771	1.88827865261877e-05	4.56483871101331e-05
DPT	13.3841	7.28016	1.12393	6.47739	9.33255520337168e-11	4.12093561734543e-10
DPY30	993.358	1.18313	0.145335	8.1407	3.93010701681527e-16	2.75831934866804e-15
DPYD	416.932	1.71211	0.415068	4.12489	3.70914638117254e-05	8.57449004053865e-05
DPYSL3	1296.04	1.16222	0.280574	4.1423	3.43838522358225e-05	8.00156516886699e-05
DSC3	312.32	2.90965	0.339749	8.56413	1.08895785810225e-17	8.78349109137553e-17
DSE	304.267	2.34968	0.229988	10.2166	1.67160300488121e-24	2.20160103307979e-23
DSEL	83.5994	4.30587	0.37787	11.3951	4.42351805509876e-30	8.17058412095586e-29
DSG3	88.6426	2.34524	0.288794	8.1208	4.63117397572878e-16	3.23140598148206e-15
DSTN	7070.69	1.01642	0.162226	6.26549	3.71652918104797e-10	1.54729158474395e-09
DSTNP2	177.774	1.58918	0.218619	7.26918	3.61670682291456e-13	1.98788351063936e-12
DTNB	419.946	1.27152	0.244217	5.20651	1.92426958542516e-07	5.9544308024802e-07
DTX2	664.15	1.46844	0.108207	13.5707	5.9780664414111e-42	1.97925982397154e-40
DTX2P1-UPK3BP1-PMS2P11	111.481	2.0264	0.223153	9.08078	1.07795279673108e-19	1.03548986259379e-18
DUOX1	59.15	3.70174	0.48117	7.69319	1.43508900097939e-14	8.87487856530369e-14
DUOX2	2286.72	1.7261	0.278559	6.19655	5.77149548813354e-10	2.35541690408529e-09
DUOXA1	20.8956	4.40036	0.813189	5.41125	6.25876428906111e-08	2.05392905258846e-07
DUOXA2	569.944	2.47358	0.300412	8.23393	1.81164609508425e-16	1.31217064552298e-15
DUSP14	454.169	1.86821	0.129424	14.4348	3.12614841336705e-47	1.26503295577628e-45
DUSP23	552.532	2.69386	0.188885	14.2619	3.77989602909328e-46	1.45909212385714e-44
DUSP9	12.1034	4.58044	1.09075	4.19936	2.67671100941368e-05	6.31590697756441e-05
DUXA	3.81456	4.93999	1.25073	3.94968	7.82545767172556e-05	0.000172477
DUXAP10	27.7258	5.61931	0.698675	8.04281	8.77991659006134e-16	6.0036711278897e-15
DUXAP8	16.4679	2.97309	0.527223	5.63915	1.70890852520189e-08	5.9532843673752e-08
DYNC1I1	97.7668	6.6123	0.53723	12.3081	8.18883159924849e-35	1.9133541950099e-33
DYNC2H1	507.165	1.7824	0.228089	7.81449	5.5186789475299e-15	3.53824831258968e-14
DYNLL1	4161.75	1.68142	0.124898	13.4624	2.60438521940545e-41	8.31071725346658e-40
DYRK1B	580.826	1.65471	0.63639	2.60015	0.00931832	0.0148492
DYSF	156.89	4.65822	0.801653	5.81077	6.2186719663014e-09	2.27093133588065e-08
DYX1C1	105.104	1.86465	0.181424	10.2779	8.86406686029765e-25	1.18515332889518e-23
DZIP1	16.9935	2.68555	0.624078	4.30322	1.68334212610929e-05	4.10077514013508e-05
DZIP1L	132.061	1.51664	0.18643	8.13516	4.11408443711368e-16	2.88502539032923e-15
EAF2	73.3356	1.46982	0.345295	4.25671	2.07453655721599e-05	4.98418341360096e-05
EAPP	902.652	1.08382	0.11431	9.48137	2.50965815976287e-21	2.69514763785304e-20
EBAG9	982.894	1.34605	0.186705	7.20951	5.61530884372513e-13	3.03560080861333e-12
EBF1	9.66126	6.80979	1.11268	6.12017	9.34740718610116e-10	3.73829344924213e-09
EBF3	8.28977	5.08548	1.2208	4.16571	3.10384388437562e-05	7.25327055306803e-05
EBI3	9.89159	3.97215	0.882862	4.49918	6.82166954407726e-06	1.75173865530237e-05
ECE2	155.242	1.26914	0.181745	6.98304	2.88851066093073e-12	1.4677348833052e-11
ECEL1P2	84.1577	1.15842	0.331183	3.49783	0.000469069	0.000922986
ECM2	5.58052	2.24662	0.883334	2.54335	0.0109797	0.0172457
EDAR	79.9242	1.61748	0.410806	3.93734	8.23891218554679e-05	0.000181161
EDARADD	125.063	4.6705	0.386296	12.0905	1.18601814877864e-33	2.63170358231637e-32
EDF1	6524.42	1.45789	0.18805	7.7527	8.99583626353236e-15	5.66568589935931e-14
EDIL3	566.419	12.6851	1.39407	9.09937	9.08566429301571e-20	8.7730336542301e-19
EDN2	80.419	3.48115	0.50211	6.93304	4.11881608749635e-12	2.06223926819565e-11
EDN3	3.29536	5.25909	1.34932	3.89758	9.71594431892489e-05	0.000211474
EEF1A1	203908	1.3135	0.10199	12.8786	5.93760142494985e-38	1.6095895901648e-36
EEF1B2	9054.13	1.34099	0.179364	7.47638	7.63980236592742e-14	4.4533614835206e-13
EEF1G	34858.1	1.40213	0.140309	9.99313	1.63336262578684e-23	2.03296612702874e-22
EEF2KMT	209.415	1.06629	0.228122	4.67421	2.95094363867159e-06	7.93151913663807e-06
EFCAB1	17.9566	3.06901	0.754601	4.06706	4.76089776384674e-05	0.000108354
EFEMP1	171.726	2.62787	0.480878	5.46473	4.63601354033255e-08	1.54407822745907e-07
EFHC2	50.7901	1.56133	0.244677	6.38119	1.75712860365222e-10	7.55962390780319e-10
EFNA2	72.0567	3.91147	0.298474	13.1049	3.08774884853504e-39	8.94966374731965e-38
EFNB1	3479.92	1.03413	0.127588	8.10528	5.26221132604681e-16	3.65042759193632e-15
EFNB3	38.8207	2.69856	0.654997	4.11996	3.78936060355427e-05	8.75388281733931e-05
EFTUD1P1	9.92216	6.34024	1.00106	6.33353	2.39611954603927e-10	1.01806215457256e-09
EGF	21.4217	3.2331	0.868141	3.72416	0.000195964	0.000407166
EGFEM1P	3.88355	3.431	1.0659	3.21887	0.00128697	0.00236359
EGFL6	27.4119	3.5845	0.575184	6.23191	4.60779317324162e-10	1.89900022217262e-09
EGFLAM	93.0358	1.37065	0.222082	6.1718	6.75161729245641e-10	2.7321218478387e-09
EGLN2	1944.83	1.48562	0.198972	7.46647	8.2375024790104e-14	4.78180454022389e-13
EGOT	7.81695	3.05887	0.827896	3.69475	0.000220101	0.000454783
EGR4	8.6298	2.61463	0.917891	2.84852	0.00439237	0.00739775
EHD3	15.7792	1.35044	0.449417	3.00488	0.00265685	0.00464568
EID2	420.818	1.19064	0.173321	6.86954	6.44113304445227e-12	3.16261142713098e-11
EIF2B5-AS1	9.76161	1.8159	0.52471	3.46077	0.00053863	0.0010522
EIF3C	3528.93	5.88381	0.154499	38.0833	0	0
EIF3CL	3527.38	5.8867	0.155998	37.7358	0	0
EIF3E	12555.3	1.14798	0.243761	4.70944	2.48393645639131e-06	6.74447122429882e-06
EIF3K	3762.58	2.16421	0.266849	8.11021	5.05317173364522e-16	3.51123127556028e-15
EIF4A1	14737.6	1.02622	0.143936	7.12972	1.00576287733263e-12	5.3388927388953e-12
EIF5A	7387.71	1.45647	0.225444	6.46044	1.04401082750788e-10	4.59063343654582e-10
EIF5AL1	1081.96	7.34865	0.271587	27.0581	3.0644437867528e-161	1.9014306207211e-158
EIF6	5257.66	1.80341	0.206468	8.7346	2.44515453159695e-18	2.08998336060427e-17
ELF4	741.957	1.19202	0.219515	5.43025	5.62745554240996e-08	1.85328804210722e-07
ELK3	649.268	2.70341	0.296698	9.11168	8.111647886562e-20	7.86426140298456e-19
ELMOD1	12.0639	1.60992	0.511311	3.14862	0.00164046	0.00296309
ELN	30.0175	3.32621	0.443661	7.49718	6.52049942971452e-14	3.81817290968219e-13
EMB	878.347	1.26005	0.230519	5.46615	4.59921654882442e-08	1.53243187833046e-07
EMBP1	156.629	1.79646	0.228943	7.84677	4.26892790842329e-15	2.76342153206396e-14
EMC10	4321.9	1.38146	0.208352	6.63043	3.34702910150841e-11	1.53919238368296e-10
EMC6	750.199	1.7927	0.164369	10.9066	1.07213246128597e-27	1.72044397738735e-26
EMC8	724.133	1.17827	0.131591	8.95407	3.4260053025607e-19	3.13125296420073e-18
EMILIN2	75.9137	5.0165	1.35378	3.70556	0.000210927	0.000436848
EMP3	403.947	2.29047	0.301041	7.60849	2.77324484428026e-14	1.67605234041224e-13
EMX2	4.6582	5.75663	1.51049	3.8111	0.000138351	0.00029436
EMX2OS	13.0321	2.18918	0.480874	4.5525	5.30132076070277e-06	1.38037032489981e-05
EN1	2.28787	4.73131	1.57377	3.00635	0.00264406	0.00462475
ENAM	18.0431	1.92138	0.537818	3.57255	0.00035352	0.000706913
ENKUR	59.9453	3.12443	0.325724	9.59228	8.61621785094351e-22	9.54572254543229e-21
ENPP7P13	3.57149	5.37632	1.30047	4.13414	3.56287807398532e-05	8.2603858789569e-05
ENTPD8	60.7328	1.62381	0.275459	5.89492	3.74854110255466e-09	1.40459201724666e-08
ENY2	1832.47	1.47017	0.176287	8.33964	7.45142709853096e-17	5.57542466197808e-16
EP300-AS1	17.5661	1.41844	0.404375	3.50774	0.000451939	0.000891059
EPB41L4A	298.968	5.13922	0.248262	20.7008	3.40691067378942e-95	5.23632793743066e-93
EPB41L4A-AS2	14.6176	6.91272	0.96351	7.17452	7.25621904145081e-13	3.90001403918593e-12
EPGN	9.94189	3.02121	0.763861	3.95519	7.64743760431658e-05	0.000168776
EPHA10	228.165	2.09512	0.218874	9.57226	1.04593227720302e-21	1.15203835897319e-20
EPHA4	323.557	3.86114	0.256515	15.0523	3.33471964598728e-51	1.56928534351755e-49
EPHB2	873.228	3.21831	0.326743	9.84966	6.87736477286779e-23	8.17138241417405e-22
EPHB6	970.154	1.2016	0.365639	3.28629	0.00101515	0.00189703
EPHX3	10.3344	2.81528	0.719573	3.91244	9.13682447757147e-05	0.000199699
EPHX4	119.216	3.26232	0.214098	15.2375	1.99317818282117e-52	9.79229152398917e-51
EPN1	4895.06	2.01065	0.317385	6.33504	2.37276672045927e-10	1.00916376917629e-09
EPPK1	1732.79	2.01888	0.176412	11.4441	2.51711441768903e-30	4.71691474715261e-29
EPS8L1	3889.83	1.75453	0.335463	5.23018	1.69340797905583e-07	5.26729741424477e-07
EPSTI1	1129.5	4.04127	0.190602	21.2026	9.03076805387682e-100	1.55971605367627e-97
ERAP2	86.1171	1.00384	0.195664	5.1304	2.8912466166665e-07	8.77641865718677e-07
ERF	1789.94	1.12473	0.203622	5.52365	3.3203488140492e-08	1.1199074628904e-07
ERICH4	5.26184	5.42055	1.37118	3.95319	7.71147008539062e-05	0.000170077
ERICH5	151.709	4.97562	0.254528	19.5484	4.25555944497034e-85	5.02066108321044e-83
ERICH6-AS1	19.9144	1.65102	0.475826	3.4698	0.000520839	0.00101923
ERP27	186.785	1.48739	0.204031	7.29005	3.09830155782129e-13	1.71390453716801e-12
ERVV-1	4.53543	5.72145	1.25077	4.57434	4.77716417370074e-06	1.25069278640426e-05
ETFB	3221.92	1.38835	0.289972	4.7879	1.68537623787624e-06	4.66773154457608e-06
ETHE1	1827.44	1.80464	0.349564	5.16255	2.43607255015955e-07	7.44192622772118e-07
ETNK2	93.8858	2.68916	0.367768	7.3121	2.62997489202468e-13	1.46281438798438e-12
ETV2	51.1106	1.99649	0.398622	5.00847	5.48650550577075e-07	1.60747510909719e-06
ETV7	161.247	2.34613	0.191857	12.2285	2.18862770973857e-34	5.0227506878425e-33
EVA1A	55.455	1.7905	0.438582	4.08248	4.45573371393817e-05	0.000101935
EVA1B	209.624	3.42667	0.399585	8.57556	9.86074904411511e-18	7.97668414949592e-17
EVI2B	42.1803	6.21553	0.822192	7.5597	4.0399919353502e-14	2.41462664619771e-13
EVPL	1069	5.08974	0.339773	14.9798	9.94714886487065e-51	4.64191044382111e-49
EVPLL	7.66983	6.47877	1.06915	6.05973	1.36350196002674e-09	5.35460579848289e-09
EXD1	5.36452	1.99045	0.746865	2.66508	0.00769708	0.0124589
EXOC3-AS1	57.6058	1.40253	0.233924	5.99565	2.02670268488342e-09	7.82695944671551e-09
EXOC3L4	29.2562	6.53184	0.824771	7.91957	2.38327361546134e-15	1.57939014556265e-14
EXOSC4	501.268	1.99879	0.195776	10.2096	1.7962732031432e-24	2.36394068910119e-23
EYA4	17.0407	6.18176	1.32673	4.65939	3.17148109907622e-06	8.49022416951485e-06
EYS	2.90518	3.96445	1.29886	3.05225	0.0022713	0.0040096
F11	6.10559	2.84347	0.982427	2.89434	0.00379962	0.00647295
F2R	245.09	1.90794	0.361881	5.27229	1.34728707215683e-07	4.24588042133997e-07
F5	597.582	1.98837	0.239499	8.30223	1.02175354658626e-16	7.57744009117293e-16
F8A1	296.742	4.35573	0.20192	21.5715	3.32426709726288e-103	6.18793852004945e-101
F8A2	94.6448	5.48692	0.372171	14.743	3.41259388849566e-49	1.48883295348874e-47
F8A3	94.6448	5.48692	0.372171	14.743	3.41259388849566e-49	1.48883295348874e-47
FAAP20	656.198	1.75166	0.162311	10.792	3.7559839001917e-27	5.81015681254954e-26
FAAP24	62.4223	1.20342	0.378385	3.18041	0.00147067	0.00267486
FABP1	32.4675	5.79439	0.85717	6.75991	1.38078531444734e-11	6.60922753512463e-11
FABP2	48.3677	9.13603	1.01421	9.00803	2.09796552002435e-19	1.96903172868167e-18
FABP3	4.42211	4.10106	1.11013	3.69423	0.000220557	0.000455665
FABP5	1038.71	3.08848	0.412618	7.48507	7.15084466147539e-14	4.17560476171827e-13
FABP5P3	38.1496	8.79392	1.04945	8.37955	5.31287468107182e-17	4.02198777821944e-16
FABP6	97.8638	2.17821	0.359603	6.05725	1.38471046794359e-09	5.43279964155949e-09
FADD	894.897	1.01314	0.111795	9.06244	1.27563636094274e-19	1.21701229811354e-18
FAHD1	716.088	1.25419	0.129436	9.6897	3.33503020891346e-22	3.80857267143334e-21
FAIM	325.844	2.52534	0.295328	8.55095	1.2207461542025e-17	9.79931016835386e-17
FAM101A	2108.82	2.81339	0.162786	17.2828	6.34107657042289e-67	4.7425024903703e-65
FAM101B	94.8363	1.62694	0.257187	6.32593	2.51718755305616e-10	1.06679592907538e-09
FAM103A1	515.04	1.98737	0.119494	16.6315	4.11896933718937e-62	2.69551145726303e-60
FAM109A	1082	1.67274	0.140021	11.9463	6.78943981483035e-33	1.46012176146153e-31
FAM109B	428.244	1.06512	0.111906	9.51804	1.76481929266991e-21	1.90994945801674e-20
FAM110A	263.506	1.01002	0.184047	5.48781	4.069520431488e-08	1.36162723764167e-07
FAM120AOS	1010.88	1.007	0.135636	7.42426	1.13409740510153e-13	6.515615167238e-13
FAM131C	29.9546	3.54091	0.470142	7.53158	5.01282577710306e-14	2.96329817374057e-13
FAM133CP	19.1955	7.80144	0.947331	8.23518	1.79283192619572e-16	1.29910524479052e-15
FAM133DP	53.7474	8.80193	0.887204	9.92098	3.37417385065105e-23	4.08435943063274e-22
FAM136A	1385.09	1.04071	0.105629	9.85254	6.68309084710807e-23	7.95183387511374e-22
FAM153C	4.08135	4.49802	1.15867	3.88205	0.000103579	0.000224253
FAM155A	487.772	1.2561	0.254093	4.94344	7.6755670873342e-07	2.2136129353436e-06
FAM156A	137.068	6.85507	0.45989	14.9059	3.01783772780066e-50	1.36642798523904e-48
FAM156B	125.095	9.06619	0.854169	10.614	2.56394622040586e-26	3.75798696679435e-25
FAM161B	145.886	1.16435	0.233028	4.99659	5.83518621542934e-07	1.70664934823826e-06
FAM163A	1.94443	4.49841	1.61239	2.78989	0.00527258	0.00875784
FAM167A	59.0984	2.84128	0.663076	4.285	1.82740366062112e-05	4.427258644452e-05
FAM169B	25.7132	1.20719	0.422299	2.85862	0.00425493	0.00717997
FAM172BP	6.4976	3.94361	1.05037	3.75449	0.000173692	0.000364141
FAM173A	285.341	2.17816	0.188432	11.5594	6.61689924012303e-31	1.27710729227858e-29
FAM174A	298.238	1.37174	0.201511	6.80727	9.94668366418325e-12	4.81192005273064e-11
FAM177A1	1155.07	1.23973	0.167025	7.42246	1.14968653702283e-13	6.60291345723122e-13
FAM185A	137.051	1.15484	0.216426	5.33595	9.50467308088238e-08	3.05100188013072e-07
FAM195B	913.408	2.34894	0.180004	13.0494	6.40819125299377e-39	1.82268978032945e-37
FAM198B	135.731	2.78231	0.467543	5.95092	2.66643277228782e-09	1.0148116650602e-08
FAM207A	394.866	1.66184	0.229945	7.22712	4.93333236449609e-13	2.67642866264258e-12
FAM20C	272.013	1.64522	0.264658	6.21642	5.08639496161572e-10	2.0844514381592e-09
FAM212A	21.6701	4.57512	0.716923	6.3816	1.75248505940022e-10	7.54158289240479e-10
FAM213B	3391.88	1.16368	0.220455	5.27853	1.30224800162809e-07	4.11012825381978e-07
FAM214B	1209.9	1.58844	0.103413	15.3601	3.03086922167482e-53	1.53402272116973e-51
FAM21A	694.472	1.63372	0.160695	10.1666	2.79495388094599e-24	3.64388033988234e-23
FAM21C	601.718	1.86023	0.15393	12.0849	1.26991701931497e-33	2.81042534010352e-32
FAM21EP	21.5068	3.0351	0.575764	5.27143	1.35367937739138e-07	4.26361921591236e-07
FAM229A	47.1236	1.70042	0.297077	5.72382	1.04154632119579e-08	3.71019041441487e-08
FAM229B	116.125	1.80235	0.328412	5.48807	4.06353546288742e-08	1.36016802417089e-07
FAM230B	2.3026	4.74311	1.53293	3.09415	0.00197378	0.00351736
FAM231A	5.81426	6.0773	1.19994	5.06466	4.09140125483123e-07	1.21984775266395e-06
FAM231C	5.92578	6.10471	1.19057	5.12756	2.93521515771625e-07	8.90504518964512e-07
FAM231D	66.024	9.58364	0.915057	10.4733	1.14618639934738e-25	1.61769677744454e-24
FAM25A	10.2804	2.20911	0.764422	2.8899	0.00385362	0.00655095
FAM25BP	3.23873	5.2371	1.43855	3.64055	0.00027206	0.000553806
FAM25C	6.20563	6.17514	1.20739	5.11447	3.14629909646061e-07	9.51271408825205e-07
FAM25G	6.20563	6.17514	1.20739	5.11447	3.14629909646061e-07	9.51271408825205e-07
FAM26E	14.6463	7.41046	1.16548	6.35828	2.04024172444003e-10	8.73726217012881e-10
FAM26F	4.11453	5.05419	1.19548	4.22775	2.36043498717702e-05	5.62748930413784e-05
FAM27B	27.115	7.81179	0.933267	8.37037	5.74391735439537e-17	4.33373285424229e-16
FAM27E2	11.0144	5.08184	0.877547	5.79097	6.9982540426035e-09	2.53824962060482e-08
FAM32A	2970.12	1.07774	0.0989295	10.8941	1.23027115388958e-27	1.96292691820115e-26
FAM35BP	67.0373	4.55163	0.339547	13.405	5.65138847901388e-41	1.77631728309418e-39
FAM35DP	71.0955	6.81279	0.563421	12.0918	1.16660752140009e-33	2.592065756766e-32
FAM3D	697.046	4.64314	0.439617	10.5618	4.48154781325351e-26	6.47794396164246e-25
FAM41C	27.7522	3.6283	0.500796	7.24506	4.32240355418096e-13	2.35413610998679e-12
FAM45B	133.099	10.5955	0.865767	12.2383	1.94167154268394e-34	4.46824496628901e-33
FAM53B-AS1	3.5505	5.36613	1.32487	4.05031	5.11496547033212e-05	0.000115987
FAM58A	380.181	1.40852	0.157623	8.93605	4.03318416727956e-19	3.67017568465152e-18
FAM72C	22.6267	1.69051	0.453452	3.7281	0.000192931	0.000401363
FAM74A3	3.38054	5.29652	1.33115	3.9789	6.92343489905887e-05	0.000153668
FAM74A7	3.17092	5.20382	1.36032	3.82545	0.000130536	0.000278439
FAM81B	44.2494	7.11795	0.839932	8.47444	2.3622081849525e-17	1.84752911869791e-16
FAM83A	198.856	5.33607	0.400148	13.3352	1.44371849039215e-40	4.48731277728008e-39
FAM83B	693.738	1.29764	0.153072	8.47734	2.30403560580328e-17	1.80455860233859e-16
FAM83E	1889.41	1.41139	0.322627	4.37466	1.21619321300887e-05	3.02387724807623e-05
FAM83H	3999.95	1.23704	0.211867	5.83877	5.25867028266027e-09	1.93750831857065e-08
FAM84A	57.6103	5.67694	0.664207	8.54693	1.26403862501011e-17	1.01274218482996e-16
FAM86B1	92.8311	1.3242	0.275758	4.80202	1.57074532346461e-06	4.36323933079134e-06
FAM86B2	12.0067	5.62212	0.948545	5.9271	3.08336363798108e-09	1.16735798931293e-08
FAM86C1	121.439	1.1805	0.240457	4.90939	9.13601671548782e-07	2.61276353763345e-06
FAM86DP	147.253	1.04064	0.195516	5.32252	1.02337001251719e-07	3.27185454574436e-07
FAM86FP	39.8118	1.79529	0.323358	5.55201	2.82399266123026e-08	9.61201728029065e-08
FAM89B	841.42	1.1137	0.230223	4.83747	1.31503099045391e-06	3.68529845819242e-06
FAM95B1	6.91151	6.33056	1.30845	4.83819	1.31025328207769e-06	3.67252354603439e-06
FAM98C	567.947	1.15604	0.286734	4.03174	5.5364882061659e-05	0.000124903
FANCD2OS	2.87567	4.51338	1.34431	3.35739	0.000786809	0.0014952
FAP	51.1176	6.54323	0.611832	10.6945	1.08015668319885e-26	1.62149327183067e-25
FARS2	288.607	1.22737	0.206295	5.94958	2.68832673873757e-09	1.02241856649422e-08
FAT2	6.87257	4.42419	1.37568	3.21599	0.00129993	0.00238425
FAT3	11.4958	2.06977	0.860204	2.40614	0.016122	0.0245873
FAT4	112.973	7.34613	0.612412	11.9954	3.75556428011482e-33	8.14986637108337e-32
FAU	8141.34	1.13001	0.188529	5.99382	2.04973768768446e-09	7.91227084833587e-09
FAXDC2	81.9941	4.85621	0.372499	13.0368	7.5515411794598e-39	2.13700961789679e-37
FBL	4114.29	1.06026	0.340461	3.11418	0.00184458	0.00330294
FBLIM1	3687.77	1.18895	0.156686	7.58811	3.24606162531894e-14	1.95264884771879e-13
FBLN1	394.331	5.64285	0.529066	10.6657	1.47308181594428e-26	2.19169979240804e-25
FBLN5	37.1125	1.96976	0.493269	3.99329	6.51638399455383e-05	0.000145307
FBN1	65.5081	1.80271	0.522956	3.44716	0.000566512	0.00110243
FBN2	23.2516	3.69721	0.695297	5.31746	1.05227152285196e-07	3.35720906919423e-07
FBXL13	81.6499	2.542	0.237411	10.7072	9.41799162119182e-27	1.42271969007959e-25
FBXL15	293.074	1.94956	0.20081	9.7085	2.77378062715342e-22	3.1849997838726e-21
FBXL19	655.46	1.2981	0.105053	12.3565	4.49173895605048e-35	1.06135546869836e-33
FBXO32	380.241	2.10766	0.388261	5.42847	5.68391353244751e-08	1.87114567516394e-07
FBXO36	130.946	1.16008	0.187442	6.18899	6.05501071336614e-10	2.46571692953386e-09
FBXW10	25.6296	1.94849	0.36393	5.35402	8.60212852493895e-08	2.77244053825129e-07
FCAR	10.6799	2.71047	0.686582	3.94777	7.88829902132384e-05	0.000173794
FCGBP	1516.09	3.47615	0.402749	8.63106	6.07864677314515e-18	5.00912785983772e-17
FCGRT	3795.13	2.28019	0.276545	8.24528	1.64777215596587e-16	1.19865944111577e-15
FDCSP	17.4007	6.23852	1.42395	4.38114	1.18061238263913e-05	2.93933708520633e-05
FDPSP2	13.1343	7.25512	0.970449	7.47604	7.65943924311346e-14	4.46325515269147e-13
FDX1	819.214	1.09284	0.119651	9.13355	6.62897014916453e-20	6.47551818711099e-19
FDX1L	281.043	1.52368	0.23461	6.49449	8.33130599740825e-11	3.68951544738515e-10
FERMT2	118.852	4.05274	0.407864	9.9365	2.88788274235123e-23	3.52886211397595e-22
FES	13.8722	3.24304	0.604837	5.36185	8.23752855315308e-08	2.66467109192843e-07
FETUB	1.97442	4.52132	1.60497	2.81707	0.00484636	0.00810422
FEZ1	60.1186	2.76093	0.323496	8.53466	1.40562857477398e-17	1.12403319872022e-16
FGB	6.58728	2.95795	0.852845	3.46834	0.00052369	0.00102433
FGD2	15.9771	1.22182	0.554423	2.20377	0.0275408	0.0402926
FGD3	70.8362	2.27008	0.258882	8.7688	1.8057366236483e-18	1.56016016792057e-17
FGD5	58.2484	5.45937	0.708325	7.70743	1.28377745116921e-14	7.96855266374131e-14
FGF1	34.8804	6.45356	0.75919	8.50058	1.88642211634185e-17	1.48861185657442e-16
FGF14	8.80735	4.71389	1.00559	4.68768	2.76323288160031e-06	7.45810221772999e-06
FGF2	853.732	2.20974	0.766504	2.88288	0.00394052	0.00668741
FGF20	2.47321	4.84742	1.59033	3.04806	0.00230327	0.00406347
FGF5	25.7481	5.28816	0.744088	7.10691	1.18673808669111e-12	6.25398652605733e-12
FGF7	8.49033	1.44316	0.678046	2.12841	0.0333027	0.0479973
FGFR3	1155.83	2.43223	0.196296	12.3906	2.937614328459e-35	7.0105203482441e-34
FGL1	7.61931	3.02465	0.91717	3.29781	0.000974417	0.00182681
FGL2	51.2779	4.97893	0.557769	8.92651	4.39641146620086e-19	3.99072684515206e-18
FHL1	72.0058	1.63696	0.324641	5.04239	4.59762745679452e-07	1.36253410195787e-06
FHL3	343.423	1.7448	0.138321	12.6141	1.76485253355397e-36	4.50709977052282e-35
FHOD3	174.349	10.0205	0.856408	11.7006	1.26523577210266e-31	2.55996315097051e-30
FILIP1	3.10857	5.17534	1.36199	3.79984	0.00014479	0.000307137
FILIP1L	1343.35	2.81131	0.62701	4.48368	7.3368181306033e-06	1.87568616117804e-05
FIS1	2571.12	1.72932	0.146699	11.7882	4.49048729029769e-32	9.28754735485891e-31
FIZ1	397.092	1.82072	0.2208	8.24604	1.63736673568188e-16	1.1921253769178e-15
FJX1	91.4933	5.22624	0.429383	12.1715	4.40913687426486e-34	9.94162450263246e-33
FKBP1A	4923.34	1.85592	0.0860881	21.5584	4.41550119661252e-103	8.12888918097247e-101
FKBP1A-SDCBP2	3790.64	2.4033	0.239206	10.047	9.47092886236746e-24	1.19838724494896e-22
FKBP1AP1	103.962	7.57132	0.584698	12.9491	2.37687683898219e-38	6.56010176004425e-37
FKBP2	1467.78	1.00339	0.158417	6.33385	2.39112287353524e-10	1.0161968924489e-09
FKBP7	142.788	1.13345	0.330935	3.42498	0.000614834	0.001189
FLG2	3.09201	2.87907	1.17016	2.4604	0.0138783	0.0214112
FLI1	32.776	3.38311	0.872659	3.87678	0.000105847	0.000228778
FLJ16779	56.3104	9.35404	1.00928	9.26803	1.8961205448095e-20	1.92519439316325e-19
FLJ31356	27.2985	1.08874	0.396409	2.74651	0.00602338	0.00991351
FLJ32255	160.349	1.46348	0.207181	7.06378	1.62034323876049e-12	8.44342465908385e-12
FLJ41200	3.16417	2.50152	1.12532	2.22294	0.0262199	0.0385115
FLJ41941	2.67916	3.17633	1.19929	2.64852	0.00808453	0.0130281
FLJ42102	4.22359	2.8686	1.00923	2.84238	0.00447786	0.00752736
FLJ42627	148.322	3.87426	0.232554	16.6596	2.57661991109755e-62	1.69945328230776e-60
FLJ44635	26.0418	1.04347	0.415669	2.51035	0.0120613	0.0188035
FLOT2	2362.23	1.24271	0.136716	9.08971	9.93029441159654e-20	9.577560292313e-19
FLRT2	28.1946	8.35648	1.76191	4.74286	2.10725280887166e-06	5.76749000278171e-06
FLRT3	633.01	2.84272	0.417347	6.8114	9.66523623680654e-12	4.68387916329823e-11
FLT3LG	64.3284	3.17593	0.308681	10.2887	7.92372836793956e-25	1.0636716454174e-23
FLT4	4.4791	2.36581	0.849865	2.78374	0.00537355	0.00891317
FLVCR2	98.7962	1.46676	0.273188	5.36906	7.91499492548193e-08	2.56479516415085e-07
FMNL1	52.9888	3.0223	0.433266	6.97563	3.04512847287578e-12	1.54450612491941e-11
FMNL3	31.4832	1.92426	0.550417	3.49601	0.000472268	0.000928736
FMO4	26.9475	1.66793	0.379714	4.3926	1.12005311293529e-05	2.79604377902026e-05
FN1	3462.95	3.47564	0.349643	9.94054	2.77331872152653e-23	3.39382093073294e-22
FNDC4	982.739	1.73541	0.171424	10.1235	4.3474889446594e-24	5.60688855195373e-23
FOLR1	377.441	4.21212	0.496373	8.48579	2.14263570473287e-17	1.68129161411662e-16
FOXA1	118.249	4.49688	0.54145	8.30527	9.959631705312e-17	7.39599778187464e-16
FOXC1	457.04	1.14833	0.265181	4.33036	1.48865211410039e-05	3.64931063323439e-05
FOXCUT	6.98	4.82583	1.08305	4.45576	8.35958390737102e-06	2.12387184107047e-05
FOXD1	21.9516	2.81981	0.571774	4.93169	8.15213304631947e-07	2.34540073716281e-06
FOXD4	9.0792	1.33123	0.579599	2.29682	0.0216291	0.0322177
FOXD4L1	5.59919	4.15311	1.40606	2.95371	0.00313976	0.00542888
FOXJ1	46.1982	4.17813	0.720407	5.79968	6.64406030582394e-09	2.41553694234958e-08
FOXO3B	229.342	3.62459	0.196445	18.4509	5.12558384722823e-76	4.90679463957797e-74
FOXO6	27.0234	1.65478	0.500986	3.30305	0.000956402	0.00179465
FOXS1	57.6912	9.38931	0.951805	9.86474	5.91869048206754e-23	7.06741422994138e-22
FPGS	2123.31	1.15711	0.212312	5.45005	5.03568637433155e-08	1.67055156097379e-07
FRG1	408.43	1.40212	0.148861	9.41899	4.55436905246696e-21	4.80777219508374e-20
FRG1BP	61.1528	4.65637	0.374629	12.4293	1.8128678756605e-35	4.41438597688088e-34
FRG1CP	24.1231	5.917	0.750815	7.88077	3.25363758340113e-15	2.13422828640247e-14
FRG1DP	6.4943	1.96422	0.704921	2.78644	0.00532903	0.0088437
FRG1JP	57.7453	4.3024	0.378461	11.3682	6.02391793877169e-30	1.10293658172942e-28
FRMD1	9.73131	5.32087	0.973708	5.46454	4.64108204526687e-08	1.54515197743155e-07
FRMD4A	15.8005	3.93025	0.653576	6.01345	1.81612344624237e-09	7.04294354048574e-09
FRMD6	864.582	1.88874	0.151019	12.5066	6.8669350579777e-36	1.70685108347627e-34
FRMD6-AS1	21.3625	1.9521	0.382081	5.10913	3.23638199502654e-07	9.77273027445559e-07
FRMD8	610.644	1.3104	0.173473	7.55389	4.22439725801237e-14	2.52124429153834e-13
FRMD8P1	2.38335	4.79238	1.56266	3.06681	0.00216356	0.00383353
FSD2	8.47495	2.13474	0.587333	3.63463	0.000278379	0.000565339
FSIP2	94.6284	2.1695	0.574573	3.77584	0.000159469	0.000336261
FST	192.224	1.95253	0.54631	3.57404	0.000351516	0.000703242
FSTL1	3881.11	2.08976	0.396113	5.27568	1.32265230713592e-07	4.1713844317485e-07
FSTL3	3930.71	5.21863	0.247576	21.0788	1.24377997720693e-98	2.04284764295565e-96
FTH1	23044.4	1.0164	0.172475	5.89303	3.7917520842439e-09	1.41951335569471e-08
FTH1P3	729.004	9.28984	0.424654	21.8762	4.37443428630849e-106	8.62175265865014e-104
FTL	34556.7	1.93011	0.323893	5.95908	2.53664071939944e-09	9.68467228169981e-09
FUNDC1	602.944	1.04918	0.138944	7.55114	4.31455643742846e-14	2.57322050538408e-13
FUNDC2	1128.86	1.55608	0.135053	11.522	1.02233409952423e-30	1.95962965324136e-29
FUNDC2P2	16.3966	7.0834	0.961455	7.36738	1.74019455716082e-13	9.84582216011996e-13
FUOM	160.541	2.1123	0.27659	7.63696	2.22416884087061e-14	1.3534871264477e-13
FURIN	3240.92	1.34133	0.201836	6.64565	3.01889563122261e-11	1.395187820962e-10
FUT5	82.1658	4.58639	0.363869	12.6045	1.99431163164206e-36	5.06990937251889e-35
FUT6	126.005	3.83995	0.283554	13.5422	8.80839870785709e-42	2.88216999126425e-40
FXYD2	170.182	9.52177	0.925541	10.2878	7.99864017389164e-25	1.07115282840293e-23
FXYD3	15642.7	2.30499	0.370431	6.22247	4.8939734297425e-10	2.00854328438207e-09
FXYD5	4726.89	1.94474	0.29505	6.59122	4.36236665918417e-11	1.98540420106798e-10
FXYD6-FXYD2	170.057	9.5207	0.925403	10.2882	7.96774448987584e-25	1.06786898751112e-23
FYB	7.20008	4.096	0.893648	4.58346	4.57338153193662e-06	1.19977859073809e-05
FZD1	152.52	1.44022	0.327325	4.39997	1.08266169348972e-05	2.71118555321872e-05
FZD2	215.41	1.6773	0.319149	5.25552	1.47606986397299e-07	4.62649175512431e-07
FZD8	74.6854	3.24571	0.25392	12.7824	2.05583581860261e-37	5.44098222259866e-36
G0S2	929.532	2.34418	0.636563	3.68255	0.000230908	0.000475468
G6PC	10.1871	5.36836	1.03098	5.20703	1.91890023257858e-07	5.94001027279914e-07
G6PC3	1128.45	1.02055	0.153296	6.6574	2.78720544047791e-11	1.2920324500367e-10
GABARAP	5429.46	1.23803	0.111086	11.1448	7.59256535357779e-29	1.29135276516232e-27
GABARAPL1	947.031	1.74328	0.227313	7.66907	1.7324180306532e-14	1.06468082419417e-13
GABARAPL3	16.5474	6.59069	0.964576	6.83274	8.33107644575295e-12	4.06200592827995e-11
GABRA2	29.6296	7.45134	0.954743	7.80455	5.97132818008909e-15	3.81968923257092e-14
GABRP	422.448	2.12474	0.35998	5.90238	3.58303861464168e-09	1.34688952154489e-08
GADD45GIP1	1043.1	1.89103	0.176045	10.7418	6.48012904315044e-27	9.86923653271812e-26
GAL3ST1	438.428	1.92039	0.201194	9.54495	1.36173945133817e-21	1.4881422719027e-20
GALM	684.833	1.24019	0.246146	5.03843	4.69367784182037e-07	1.38829775572063e-06
GALNT14	28.0167	7.37369	1.08272	6.81031	9.73884677657873e-12	4.71682278253898e-11
GALNT15	3.76217	2.55512	0.996855	2.56318	0.0103719	0.0163692
GALNT18	398.028	1.11138	0.298709	3.72061	0.000198741	0.000412731
GALR2	9.05135	3.0795	0.95846	3.21297	0.00131371	0.00240821
GAREML	45.3327	1.04976	0.37407	2.80631	0.00501124	0.00835773
GAS2	24.3902	2.90504	0.633122	4.58844	4.46571311031228e-06	1.17392266965419e-05
GAS2L1	442.459	1.04086	0.125532	8.2916	1.117376476118e-16	8.25370727707442e-16
GAS6	4059.53	1.52946	0.260256	5.87675	4.18397811564797e-09	1.55834115988107e-08
GAS6-AS1	7.25623	2.34559	0.71366	3.28671	0.00101367	0.00189488
GAS6-AS2	44.0502	2.70811	0.525823	5.15023	2.60164864820735e-07	7.92894666243729e-07
GATA3	3.06877	5.15835	2.17768	2.36874	0.0178489	0.0270145
GATS	653.214	2.12015	0.356274	5.95091	2.66650805801647e-09	1.0148116650602e-08
GATSL2	289.157	1.11594	0.254172	4.39051	1.13083123304903e-05	2.82168835973644e-05
GBA	779.61	1.09271	0.133705	8.1725	3.02068579670547e-16	2.14430293017825e-15
GBA3	7.60131	3.07429	0.996273	3.08579	0.00203015	0.0036109
GBAP1	183.687	3.88569	0.229229	16.9511	1.8885993336416e-64	1.33500863445138e-62
GBP1	378.138	3.79585	0.22391	16.9526	1.84137086686149e-64	1.30713924290383e-62
GBP1P1	7.97243	6.53482	1.0518	6.21299	5.1986778815566e-10	2.12838344451901e-09
GBP2	1025.48	3.98965	0.252305	15.8128	2.53917760549579e-56	1.41796141416236e-54
GBP3	307.418	1.43424	0.162455	8.82857	1.06024846551291e-18	9.31917237289496e-18
GBP4	94.223	5.66852	0.461139	12.2924	9.94865670093619e-35	2.3180785217077e-33
GBP5	7.14075	3.10088	0.807686	3.83921	0.000123429	0.000264189
GBP6	18.5938	3.16368	0.69357	4.56144	5.08030990260748e-06	1.32570766041095e-05
GC	80.8246	4.99053	0.569041	8.77007	1.78557351263695e-18	1.54433211446602e-17
GCM1	8.2339	2.00263	0.637317	3.14228	0.00167636	0.00302336
GCNT1	730.051	1.06685	0.347196	3.07276	0.00212092	0.00376197
GCSH	756.249	1.55589	0.1896	8.20615	2.28386438881657e-16	1.64212790153837e-15
GDF6	6.65796	5.76304	1.12833	5.10756	3.2633752527736e-07	9.84714077984802e-07
GDPD2	11.0541	3.04167	0.88652	3.43102	0.00060132	0.00116488
GEMIN7	453.265	1.52261	0.27757	5.48548	4.12348061270392e-08	1.3788557026872e-07
GFAP	20.062	4.6045	0.623928	7.37986	1.58456634036288e-13	8.99262869244557e-13
GFRA1	7.58878	5.955	1.06495	5.5918	2.24729703043218e-08	7.73079407614585e-08
GFRAL	5.22951	4.37443	1.11839	3.91138	9.17708959266897e-05	0.000200474
GGN	26.2448	1.48569	0.441454	3.36544	0.00076421	0.00145536
GGT1	1360.62	2.27617	0.128286	17.7429	1.95557058387488e-70	1.59813043861736e-68
GGT3P	174.383	9.1356	0.744862	12.2648	1.39914723782383e-34	3.2375571374672e-33
GGT5	77.991	4.40018	0.706488	6.22824	4.71690473807076e-10	1.93967366413597e-09
GGT6	1411.76	2.01595	0.210853	9.56095	1.16685775398888e-21	1.28102018037848e-20
GGT8P	13.2785	5.80833	0.960725	6.04578	1.48688125397221e-09	5.81323725736205e-09
GGTLC1	95.8251	8.68336	0.84418	10.2862	8.13584599637834e-25	1.08865677298184e-23
GGTLC2	244.09	10.9891	0.853405	12.8767	6.08532523414945e-38	1.64431376851138e-36
GIMAP1	2.95531	3.42196	1.17543	2.91123	0.00360005	0.00615542
GIMAP2	42.3844	2.08522	0.503504	4.14143	3.4514687026529e-05	8.02532341090132e-05
GIPC1	5894.9	1.04994	0.159611	6.57814	4.76373549172619e-11	2.15927653389851e-10
GJA1	94.9401	4.2303	1.02478	4.12801	3.6591733714822e-05	8.46597590007476e-05
GJA5	2.50836	4.304	1.46273	2.94244	0.00325632	0.00560899
GJB1	3923.69	1.1467	0.281795	4.06927	4.71616180523011e-05	0.00010738
GJB3	1675.51	1.90559	0.200978	9.48161	2.50396130256761e-21	2.690754567153e-20
GJB4	406.385	3.15331	0.19562	16.1196	1.85900956712976e-58	1.1162719454525e-56
GJB5	138.713	6.94463	0.54393	12.7675	2.49005280682471e-37	6.54879979163804e-36
GK3P	4.20308	5.61095	1.30122	4.31206	1.61743873479889e-05	3.94596637892613e-05
GLB1L3	5.72076	2.70435	0.830922	3.25464	0.00113538	0.00210432
GLIDR	132.968	1.8031	0.208627	8.64271	5.48974592469652e-18	4.54395817571348e-17
GLIPR1	668.677	6.19948	0.263392	23.5371	1.70079441984587e-122	5.08810873494247e-120
GLIPR2	257.172	4.76289	0.542135	8.78544	1.55756399503956e-18	1.35482189038929e-17
GLIS2	863.134	1.2483	0.170671	7.31412	2.59080191297356e-13	1.44246275998824e-12
GLMP	734.368	1.26019	0.138817	9.07808	1.10508442637217e-19	1.06033673510956e-18
GLOD5	20.4221	2.23986	0.573243	3.90735	9.33144372321713e-05	0.000203581
GLP2R	62.4477	8.07132	1.0827	7.45481	8.9998553842443e-14	5.20990246206789e-13
GLRA2	9.61195	3.20705	0.683641	4.69113	2.71696071893036e-06	7.34030687376879e-06
GLTPD2	64.0562	3.14209	0.423063	7.42701	1.11078384982652e-13	6.38605416477135e-13
GLTSCR1	389.195	1.36595	0.263854	5.17691	2.25589074176369e-07	6.91924891921771e-07
GLTSCR2	11303.5	1.75944	0.260548	6.75283	1.44991034023275e-11	6.92229921057831e-11
GLUD1P7	9.45638	3.45864	0.786761	4.39605	1.10237483833128e-05	2.75539199658158e-05
GLUD2	110.889	5.92179	0.428382	13.8236	1.83639947132013e-43	6.39609154740667e-42
GMCL1P1	12.1296	6.63676	1.03455	6.4151	1.40729613286073e-10	6.11580599580176e-10
GMNN	909.874	1.0565	0.17955	5.88419	4.00000768478133e-09	1.49181052411268e-08
GNA14	2.85093	2.42787	1.0656	2.27841	0.0227024	0.0336936
GNA15	60.2274	5.47815	0.628229	8.72	2.78206026194793e-18	2.36477020306929e-17
GNAI1	452.743	2.49233	0.2727	9.13946	6.27642433129219e-20	6.15265867888462e-19
GNB2	5436	1.05763	0.120064	8.80884	1.26446318632814e-18	1.10676863952745e-17
GNB4	45.8798	2.45146	0.334926	7.3194	2.49074091567392e-13	1.38906067111468e-12
GNG12	3678.65	1.007	0.17698	5.68991	1.27107326823763e-08	4.48284757077181e-08
GNG5	2274.9	1.75013	0.132918	13.167	1.35943309096383e-39	4.02377783973798e-38
GNRHR2	58.462	1.61306	0.30648	5.2632	1.41569085965825e-07	4.45140183405682e-07
GOLGA2P10	714.357	1.29291	0.125541	10.2987	7.14230279117387e-25	9.61856902415882e-24
GOLGA2P2Y	3.68399	2.58484	0.987778	2.61682	0.00887524	0.0141985
GOLGA2P3Y	3.68399	2.58484	0.987778	2.61682	0.00887524	0.0141985
GOLGA6C	7.34467	6.41402	1.19838	5.35226	8.68610539319386e-08	2.79735339585115e-07
GOLGA6L1	4.7469	5.25469	1.15402	4.55336	5.27950444032164e-06	1.37511719354335e-05
GOLGA6L17P	7.60135	6.46594	1.06654	6.06257	1.33967306881551e-09	5.26596502155471e-09
GOLGA6L22	4.7469	5.25469	1.15402	4.55336	5.27950444032164e-06	1.37511719354335e-05
GOLGA6L3	11.2342	4.22285	0.760643	5.55169	2.82927574399562e-08	9.62804317269116e-08
GOLGA6L4	108.837	2.36069	0.272606	8.65969	4.73035866395417e-18	3.93484104752851e-17
GOLGA6L5P	50.3148	4.64364	0.522216	8.89218	5.99206877018866e-19	5.37681457455654e-18
GOLGA6L6	4.28955	5.64059	1.22825	4.5924	4.38184884553479e-06	1.15314347642545e-05
GOLGA7B	55.1303	2.17559	0.43577	4.99252	5.95963077823018e-07	1.73940234194582e-06
GOLGA8CP	3.18606	5.20939	1.39422	3.73642	0.000186661	0.000389868
GOLGA8DP	3.15638	4.65104	1.46215	3.18095	0.00146791	0.00267013
GOLGA8G	2.83654	3.32869	1.32367	2.51475	0.0119118	0.0185867
GOLGA8H	5.58026	3.6368	0.953693	3.81338	0.000137078	0.000291763
GOLGA8J	6.16767	2.18731	0.791733	2.76269	0.00573278	0.00947433
GOLGA8K	2.60627	4.92134	1.51573	3.24685	0.00116689	0.0021582
GOLGA8T	2.6064	4.92137	1.49137	3.29989	0.000967215	0.00181372
GPA33	112.894	5.77783	0.652354	8.85689	8.22758513627694e-19	7.32006021179222e-18
GPBAR1	15.2211	2.76616	0.571509	4.84011	1.29770211741523e-06	3.64160863870307e-06
GPC3	223.791	6.55359	0.502459	13.043	6.96367441335721e-39	1.97732944825378e-37
GPC4	1418.99	1.17711	0.158765	7.4142	1.22360335126289e-13	7.00581918786987e-13
GPD1	259.094	6.1645	0.448559	13.7429	5.61735331913973e-43	1.9284327900727e-41
GPLD1	33.9474	4.57676	0.467717	9.78532	1.30183024617612e-22	1.52407841468823e-21
GPM6B	19.6236	5.04234	0.925951	5.44558	5.16376908430607e-08	1.70898110370169e-07
GPNMB	14.8403	6.93741	0.94786	7.31902	2.49780307010439e-13	1.392535601779e-12
GPR1	35.5876	5.67246	0.814787	6.9619	3.35721899821308e-12	1.69510216627679e-11
GPR1-AS	5.4101	3.96916	1.06723	3.71914	0.000199901	0.000414986
GPR132	17.1952	4.3629	0.655141	6.65948	2.74795316936158e-11	1.27454206662e-10
GPR137B	175.627	1.82047	0.204163	8.91676	4.80133236123157e-19	4.33621137723517e-18
GPR143	148.797	1.60685	0.442506	3.63124	0.00028206	0.0005718
GPR153	199.087	1.13099	0.25725	4.39647	1.10026670324259e-05	2.75074885530863e-05
GPR160	785.808	1.4952	0.164916	9.06647	1.22938296409824e-19	1.17556237428869e-18
GPR161	294.877	1.54628	0.437113	3.53748	0.000403967	0.000802331
GPR37L1	13.9111	1.57606	0.471251	3.34441	0.000824569	0.00156355
GPR65	9.207	4.42859	0.817329	5.41837	6.01454953019629e-08	1.9768834271018e-07
GPR68	29.8671	7.46246	1.01445	7.35614	1.89301590716961e-13	1.06816084516041e-12
GPR78	4.07238	2.82346	0.978657	2.88504	0.00391363	0.00664555
GPR87	162.225	7.53973	0.548476	13.7467	5.33061154289054e-43	1.83752541518612e-41
GPR89A	242.293	3.6831	0.182434	20.1887	1.23022187075408e-90	1.62282732289316e-88
GPR89B	233.56	3.52609	0.172024	20.4976	2.26024254766718e-93	3.18200364714859e-91
GPRIN2	302.424	2.28373	0.194733	11.7275	9.21205164572698e-32	1.87066062085896e-30
GPSM1	163.828	1.29326	0.31403	4.11828	3.81704646072071e-05	8.81176510354885e-05
GPSM3	162.873	2.52747	0.22095	11.4391	2.66508805110634e-30	4.98306028127059e-29
GPX1	5061.35	2.258	0.168345	13.413	5.07689514261468e-41	1.60477781743818e-39
GPX4	5763.87	1.66035	0.15775	10.5252	6.61082611779574e-26	9.45782834768847e-25
GPX7	58.5081	2.20955	0.322068	6.86051	6.86153956561984e-12	3.36607239656894e-11
GRAMD1C	145.856	1.53816	0.194146	7.92272	2.32363900247479e-15	1.54231078480428e-14
GRAP	9.37734	3.31839	0.737702	4.49828	6.85042891586724e-06	1.75885418586243e-05
GREB1	14.5853	1.76456	0.424107	4.16066	3.17332890496983e-05	7.40841403915266e-05
GREM1	18.7954	2.54075	0.485927	5.22867	1.70729273027157e-07	5.30851431147729e-07
GREM2	2.58773	3.7454	1.42699	2.62469	0.00867286	0.013916
GRIA3	15.4894	6.99831	1.03188	6.7821	1.18439499430142e-11	5.69522656128924e-11
GRIN2D	23.1417	2.7364	0.608458	4.49727	6.8830577261656e-06	1.7664195172557e-05
GRIN3B	10.2298	1.32352	0.519262	2.54884	0.0108081	0.0169985
GRIP1	15.4709	1.67582	0.738647	2.26877	0.0232822	0.0344853
GRM5	17.8979	1.60394	0.478428	3.35253	0.000800765	0.00152083
GRM5-AS1	6.05547	2.15102	0.897448	2.39682	0.016538	0.025176
GRWD1	1334.9	1.25519	0.220356	5.69619	1.22512080466055e-08	4.3273136918571e-08
GSDMB	1071.52	1.149	0.198077	5.8008	6.59978405131166e-09	2.40048159382597e-08
GSDMC	53.4082	2.94688	0.541866	5.4384	5.37604849251265e-08	1.77572832009196e-07
GSDMD	1476.87	1.41951	0.18593	7.63465	2.26430923281609e-14	1.37741367383326e-13
GSG1	30.9257	2.56846	0.376388	6.82397	8.85614161629426e-12	4.30423384095671e-11
GSG1L	3.00964	4.58369	1.41504	3.23927	0.00119838	0.00221228
GSK3A	2123.65	1.20329	0.265909	4.52518	6.03445696975953e-06	1.56059366493333e-05
GSN	7810.22	1.74795	0.127452	13.7146	8.30656366873332e-43	2.82845246224165e-41
GSTA1	505.804	2.6955	0.374241	7.2026	5.90771937575734e-13	3.18853165921594e-12
GSTA2	52.942	5.07329	0.708001	7.16565	7.741959023438e-13	4.14777868626981e-12
GSTA3	1.60332	3.58173	1.67321	2.14064	0.0323032	0.0466732
GSTA5	21.4384	6.98098	1.03043	6.77484	1.24545234192847e-11	5.9802416406786e-11
GSTM2P1	4.28409	5.63642	1.29192	4.36282	1.28394173607101e-05	3.17864281134886e-05
GSTO1	2067.91	1.54696	0.229529	6.73972	1.58695874262119e-11	7.54864276409222e-11
GSTP1	25102	1.62072	0.154161	10.5131	7.5153138089682e-26	1.06698349357326e-24
GSTT2	85.6044	2.32305	0.33974	6.83775	8.044835836391e-12	3.92815898475834e-11
GSTT2B	84.5909	2.34731	0.337734	6.95016	3.64861773153929e-12	1.83780194998429e-11
GSTTP2	3.71364	3.80942	1.11908	3.40405	0.000663934	0.00127747
GTDC1	331.67	1.21872	0.134995	9.02795	1.74912305820512e-19	1.65367147822293e-18
GTF2A2	446.041	1.19026	0.174266	6.83014	8.48295475507902e-12	4.13124828522787e-11
GTF2H2	84.9331	3.9311	0.36938	10.6424	1.89099416719817e-26	2.7936353865142e-25
GTF2H2B	192.24	2.75503	0.16601	16.5956	7.50111936641634e-62	4.88973746091723e-60
GTF2H2C	124.027	2.37898	0.223674	10.6359	2.02800698267306e-26	2.98814432548125e-25
GTF2H2C_2	117.102	2.15943	0.214775	10.0544	8.78803660639289e-24	1.11619391407809e-22
GTF2I	1788.03	1.68302	0.216431	7.77625	7.47035732764646e-15	4.73339244743045e-14
GTF2IP1	1983.7	6.73918	0.284039	23.7262	1.93341468737008e-124	6.22894158798286e-122
GTF2IP4	1020.2	5.80528	0.289214	20.0726	1.28100010770299e-89	1.62580263669304e-87
GTF2IRD2	143.755	3.66948	0.25734	14.2593	3.92454162658083e-46	1.50452736544871e-44
GTF2IRD2B	130.658	3.77607	0.271727	13.8965	6.64740057566873e-44	2.35441652947523e-42
GTF3A	1776.52	1.47054	0.167871	8.75992	1.95392062022033e-18	1.68384939046046e-17
GTF3C6	742.712	2.80579	0.179787	15.6062	6.60281226617233e-55	3.5228316527129e-53
GUCA2B	69.8592	6.37943	0.848585	7.51773	5.57365589687993e-14	3.2820898854281e-13
GUCY1B3	1.88593	3.81517	1.5274	2.49782	0.0124959	0.0194305
GUCY2C	34.7226	4.07193	0.878851	4.63325	3.59973430325007e-06	9.56332838286526e-06
GUK1	4340.02	1.85091	0.14733	12.5631	3.36988872860802e-36	8.48958584516843e-35
GUSBP1	85.1439	1.0345	0.274478	3.76895	0.000163933	0.000345066
GUSBP2	18.4154	1.94263	0.39338	4.93831	7.88041329694938e-07	2.27112616486828e-06
GUSBP3	18.3538	2.90046	0.492664	5.88731	3.9253442403191e-09	1.46624954421552e-08
GUSBP9	12.9088	4.96688	0.824327	6.02538	1.6870994784801e-09	6.56690928507834e-09
H19	2649.7	6.74326	1.01589	6.6378	3.18410259409726e-11	1.46749025471558e-10
H2AFB1	2.22995	4.69577	1.57383	2.98366	0.00284821	0.00495699
H2AFB2	2.32856	4.75853	1.55378	3.06254	0.00219466	0.0038833
H2AFB3	2.22995	4.69577	1.57383	2.98366	0.00284821	0.00495699
H2AFY2	165.61	4.40972	1.03814	4.24772	2.15956649781269e-05	5.1788172828308e-05
H2BFXP	22.3429	4.81843	0.729091	6.60882	3.8739550198509e-11	1.77081496446281e-10
H3F3AP4	10921.5	1.34289	0.148818	9.02371	1.81826666990102e-19	1.7151701306786e-18
H3F3C	599.342	7.82968	0.28715	27.2669	1.04801307024963e-163	7.31556790245503e-161
HAGHL	182.314	1.63388	0.420439	3.88613	0.000101857	0.000220751
HAPLN1	2.16537	4.6552	1.59435	2.91981	0.00350243	0.00600207
HAPLN3	121.968	2.00719	0.377373	5.31886	1.04419870848969e-07	3.33335765307313e-07
HAUS1	487.729	1.14554	0.234376	4.88763	1.02058044215564e-06	2.89792951651416e-06
HAVCR1	18.6112	4.34055	0.623267	6.96419	3.30305391871275e-12	1.66875941797933e-11
HAVCR2	29.2703	1.52627	0.398304	3.83193	0.000127141	0.00027158
HCAR1	6.17419	2.19165	0.903241	2.42642	0.0152485	0.0233486
HCAR2	3.39982	5.30711	1.40185	3.78579	0.00015322	0.000323857
HCAR3	3.49561	4.80438	1.4883	3.2281	0.00124614	0.00229338
HCST	15.0019	3.59335	0.58195	6.17467	6.62998273062836e-10	2.68549566456037e-09
HDGFRP3	24.479	3.05917	0.551618	5.54581	2.92592287719836e-08	9.93876438801786e-08
HEBP2	2108.92	2.29241	0.183803	12.4721	1.06050000276818e-35	2.61657681095365e-34
HECTD2	50.7918	1.37489	0.545927	2.51846	0.011787	0.0184153
HECTD2-AS1	18.907	5.89643	0.846752	6.96359	3.31718638370283e-12	1.67539413585088e-11
HECW2	7.23427	2.87296	0.788746	3.64243	0.000270072	0.00055016
HENMT1	94.7627	2.08775	0.240457	8.68243	3.87404606448806e-18	3.2434729494437e-17
HEPH	939.347	7.36063	0.743213	9.9038	4.00760538460954e-23	4.81977121380931e-22
HEPHL1	19.3339	5.32489	0.816585	6.52092	6.98763302779352e-11	3.12086953118168e-10
HERC2P3	27.9038	2.84195	0.449243	6.32609	2.51459132109501e-10	1.066235089909e-09
HERC2P9	111.41	1.34702	0.235726	5.71433	1.10138115588884e-08	3.91086021716951e-08
HERC5	351.571	2.58166	0.221175	11.6725	1.76227789282116e-31	3.52729289587013e-30
HERC6	1233.1	3.29017	0.242688	13.5572	7.18038684447435e-42	2.35868668246037e-40
HES2	76.1321	2.93744	0.39552	7.42678	1.11273639497274e-13	6.39508501714521e-13
HES4	380.454	2.33347	0.266179	8.76652	1.84266272263182e-18	1.59042393571617e-17
HES5	2.45519	3.0567	1.2298	2.48552	0.0129362	0.0200629
HGF	2.88372	5.06507	1.50424	3.3672	0.000759368	0.00144663
HHLA2	1007.27	1.90799	0.322089	5.92379	3.14613266116083e-09	1.19004652229459e-08
HIATL2	47.5991	1.77788	0.35326	5.03277	4.83447194480892e-07	1.42616496727212e-06
HIC1	39.972	3.2115	0.407427	7.8824	3.21141331483838e-15	2.10818210280123e-14
HIF3A	26.6855	4.5295	0.773277	5.85753	4.69788559246627e-09	1.74084665628373e-08
HIGD1A	4567.03	1.0247	0.100721	10.1737	2.59868051125136e-24	3.39592001599018e-23
HIPK1-AS1	16.9327	1.776	0.442049	4.01766	5.87799045309109e-05	0.00013218
HIST1H1C	820.02	1.35728	0.261644	5.18752	2.13108704287293e-07	6.55926901143675e-07
HIST1H2AI	9.5881	1.58734	0.556634	2.85168	0.00434892	0.00732899
HIST1H2APS1	5.76676	6.06631	1.14601	5.29341	1.2005363029774e-07	3.80920164465536e-07
HIST1H2BC	61.3005	1.26121	0.28836	4.37372	1.22146109687298e-05	3.03627277019092e-05
HIST1H2BE	19.9286	3.13526	0.539869	5.80744	6.34350308738794e-09	2.31384755408045e-08
HIST1H2BK	888.055	1.42978	0.214693	6.65962	2.74533251871533e-11	1.27403201346365e-10
HIST1H2BL	6.75823	1.80472	0.650284	2.77528	0.00551538	0.00913487
HIST1H2BO	13.5444	2.50439	0.496376	5.04536	4.52676807055252e-07	1.34319775922718e-06
HIST1H4J	8.65929	4.69357	0.965332	4.86213	1.16128819431726e-06	3.27691782371518e-06
HIST1H4K	10.3616	3.39403	0.718556	4.7234	2.31938787941002e-06	6.314056734442e-06
HIST2H2AA3	242.248	11.4601	0.902031	12.7047	5.56696541644895e-37	1.44370544306144e-35
HIST2H2AA4	242.248	11.4601	0.902031	12.7047	5.56696541644895e-37	1.44370544306144e-35
HIST2H2AC	31.5141	4.38183	0.564013	7.76903	7.90902019865945e-15	5.00188053560369e-14
HIST2H2BC	16.7533	2.38985	0.465342	5.13568	2.81121544493861e-07	8.54370679297299e-07
HIST2H2BF	12.7214	1.5318	0.614932	2.49101	0.0127381	0.0197905
HIST2H4A	22.6529	8.04219	0.946376	8.49788	1.93082043951947e-17	1.52078207913821e-16
HIST2H4B	22.6529	8.04219	0.946376	8.49788	1.93082043951947e-17	1.52078207913821e-16
HIST3H2A	127.373	1.18191	0.206825	5.71452	1.1001200185499e-08	3.90721023336154e-08
HLA-B	22525.9	1.25576	0.146849	8.55134	1.21663334837291e-17	9.7709772220956e-17
HLA-C	15691.9	1.34929	0.134868	10.0045	1.45610475295344e-23	1.8204569347932e-22
HLA-DMA	229.896	1.73259	0.152968	11.3265	9.70582015770955e-30	1.74278247697865e-28
HLA-DMB	174.888	1.49488	0.19373	7.71631	1.1974230803364e-14	7.45186807759126e-14
HLA-DPB1	336.248	2.07984	0.239823	8.67237	4.23203146563134e-18	3.53083780596224e-17
HLA-DQA1	4.95449	4.80648	1.28227	3.74842	0.000177953	0.000372523
HLA-DQA2	4.2435	5.62396	1.31005	4.29293	1.76334552780263e-05	4.28383521277224e-05
HLA-DRA	42.5621	3.68675	0.877039	4.20363	2.62664969878024e-05	6.2074005365588e-05
HLA-DRB1	28.0608	4.12982	0.920955	4.48428	7.31598830305016e-06	1.87093194994656e-05
HLA-DRB5	14.0135	4.80389	1.11319	4.31542	1.59298332813747e-05	3.89083681240516e-05
HLA-E	10719	1.17418	0.125378	9.36514	7.59496478162129e-21	7.91283861856352e-20
HLA-F	1664.04	1.25955	0.151369	8.32103	8.72046635905826e-17	6.49306546281346e-16
HLA-H	2345.55	3.50923	0.246091	14.2599	3.8916233022049e-46	1.49532947664768e-44
HLX	4.44781	3.70473	1.41389	2.62024	0.00878691	0.0140706
HMGA2	550.355	1.03739	0.277776	3.73463	0.000187995	0.000392409
HMGB1	7529.45	1.51361	0.180593	8.38136	5.2318493818391e-17	3.96243999520572e-16
HMGN2P46	239.433	4.61839	0.352263	13.1106	2.86202295413971e-39	8.32421363727475e-38
HMHA1	505.966	1.17616	0.266466	4.41392	1.01517283992586e-05	2.55095104053967e-05
HMOX1	177.586	3.38014	0.288189	11.7289	9.06192169170521e-32	1.84240745268371e-30
HMOX2	1360.47	1.16014	0.15028	7.71984	1.164719789577e-14	7.25665016965318e-14
HN1	6074.84	1.33025	0.107257	12.4024	2.53592790676944e-35	6.11286334131058e-34
HNF4G	652.647	1.36133	0.261085	5.21411	1.84698707160566e-07	5.72798489644754e-07
HNMT	1138.61	1.45181	0.185053	7.84535	4.31744622109235e-15	2.79159307379236e-14
HNRNPA1L2	1274.71	4.56212	0.156286	29.1908	2.53571453573866e-187	2.65505160107686e-184
HNRNPA1P10	1510.39	12.2543	0.738594	16.5914	8.04405479548079e-62	5.22333527087944e-60
HNRNPA1P33	60.1539	5.37823	0.425275	12.6465	1.17017998864598e-36	3.00675235426167e-35
HNRNPA3P1	140.089	8.23086	0.630425	13.0561	5.86900226965089e-39	1.67787363521265e-37
HNRNPCL1	40.6062	7.91272	0.892785	8.86297	7.79116894413103e-19	6.9465382288998e-18
HNRNPCL2	24.0667	6.67669	0.909929	7.33759	2.17475896261397e-13	1.22178862845982e-12
HNRNPCL3	2.9902	4.57118	1.28712	3.55148	0.000383075	0.00076328
HNRNPCL4	2.9902	4.57118	1.28712	3.55148	0.000383075	0.00076328
HNRNPKP3	8.46343	6.61883	1.11882	5.91591	3.30045360213083e-09	1.24616856426635e-08
HOGA1	31.5016	2.91184	0.431606	6.74653	1.51417916397921e-11	7.22090621524161e-11
HOMER3	474.339	2.91697	0.24755	11.7833	4.75771573879338e-32	9.81601130197112e-31
HOPX	3.05038	3.99399	1.45668	2.74185	0.0061095	0.0100444
HOXA10	4.54855	4.67972	1.15416	4.05467	5.02058506390576e-05	0.00011397
HOXA11	1.92947	3.90814	1.48483	2.63205	0.00848711	0.0136388
HOXA13	12.7986	6.21538	1.04473	5.94929	2.69307045061831e-09	1.02399022376778e-08
HOXA5	4.91397	5.83488	1.20834	4.82885	1.37322400652467e-06	3.84131270350774e-06
HOXA9	1.7536	4.34834	1.7109	2.54155	0.0110361	0.0173246
HOXB-AS3	7.31684	2.6438	0.75643	3.4951	0.000473891	0.00093171
HOXB2	189.062	1.79285	0.356257	5.03246	4.84215850730147e-07	1.42792961578633e-06
HOXB3	397.669	1.48683	0.272144	5.46339	4.67128769612489e-08	1.55489931995192e-07
HOXB5	72.0702	2.40988	0.281784	8.55223	1.20732408247012e-17	9.70086347895536e-17
HOXB6	333.268	2.40077	0.221412	10.843	2.15253671140979e-27	3.38923379006092e-26
HOXB7	381.663	4.12039	0.271385	15.1828	4.59691176779766e-52	2.23223370567867e-50
HOXB8	18.6736	4.65305	0.616665	7.54551	4.50503710595089e-14	2.68014512201688e-13
HOXB9	33.5018	2.97506	0.390394	7.62065	2.52396367626236e-14	1.5314727804572e-13
HOXC-AS2	2.76971	5.00783	1.46241	3.42438	0.000616207	0.00119124
HOXC10	24.1454	7.1519	1.00067	7.14712	8.86157014322673e-13	4.73097146620387e-12
HOXC11	3.39562	3.21198	1.04815	3.06443	0.00218086	0.00386216
HOXC4	6.86113	6.31624	1.12888	5.59513	2.20455751320088e-08	7.59194822667842e-08
HOXC5	3.98629	5.53267	1.33242	4.15236	3.29066642625573e-05	7.67165803493768e-05
HOXC6	18.9352	7.78091	1.0619	7.32733	2.34776670481125e-13	1.31457672478953e-12
HOXC8	8.42013	6.61136	1.11707	5.91846	3.24962123050406e-09	1.22787338107046e-08
HOXC9	8.07834	6.03509	1.14435	5.27384	1.33597596755536e-07	4.21102641287957e-07
HOXD8	14.2919	7.37501	1.05306	7.00339	2.49848275067238e-12	1.27807882509968e-11
HP09025	8.08396	1.80642	0.567107	3.18532	0.00144596	0.00263449
HPDL	299.278	1.30903	0.420353	3.11412	0.00184492	0.00330318
HPGD	1546.27	2.13025	0.271379	7.84973	4.16947627949013e-15	2.70322121169884e-14
HPGDS	3.67755	5.41595	1.37969	3.92548	8.65561287232118e-05	0.000189875
HPN	74.0294	4.33194	0.509901	8.49565	1.9682718665112e-17	1.54882379425374e-16
HPN-AS1	3.31839	3.20831	1.17981	2.71933	0.00654135	0.0107071
HRAS	567.57	1.66536	0.2124	7.84065	4.48217319877825e-15	2.89475125671288e-14
HRASLS2	271.014	2.74772	0.275886	9.95963	2.28918530674097e-23	2.8157651574032e-22
HRCT1	97.0911	2.68503	0.347033	7.73712	1.01693577331254e-14	6.38557908931971e-14
HRSP12	624.585	1.00545	0.191742	5.24378	1.57320172973326e-07	4.91621872378686e-07
HS3ST1	885.617	1.30742	0.226317	5.77694	7.60708634556315e-09	2.74732003821813e-08
HS3ST2	598.515	1.44485	0.272144	5.30913	1.10148753450185e-07	3.50755002195581e-07
HS3ST3B1	8.23014	2.38626	0.711078	3.35584	0.000791245	0.00150326
HSBP1L1	777.5	1.22178	0.156161	7.8238	5.12510039462444e-15	3.296000265303e-14
HSD11B1	8.17272	2.56926	0.805386	3.19009	0.00142228	0.00259445
HSD11B2	169.35	2.47072	0.424321	5.82275	5.78854482804174e-09	2.1210737424362e-08
HSD17B1	22.6079	1.09748	0.406729	2.6983	0.00696947	0.0113557
HSD17B11	3530.85	1.4268	0.130421	10.9399	7.42791577956112e-28	1.20348039705017e-26
HSD17B14	21.4481	2.39739	0.548428	4.37138	1.23463435477215e-05	3.0647250474882e-05
HSD17B2	2089.58	2.45006	0.256813	9.54025	1.42483923315639e-21	1.55304695335517e-20
HSF2BP	34.6615	2.24156	0.377861	5.93223	2.98850778595896e-09	1.13272558683644e-08
HSFX1	10.2813	5.89675	0.976633	6.03783	1.56197613592366e-09	6.0897803595832e-09
HSFX2	10.2813	5.89675	0.976633	6.03783	1.56197613592366e-09	6.0897803595832e-09
HSP90AB4P	21.2038	3.90303	0.514867	7.58065	3.43822333397918e-14	2.06453603993381e-13
HSP90B2P	80.6759	4.47502	0.315839	14.1687	1.43148855119496e-45	5.36503975350539e-44
HSPA1A	3296.35	1.48637	0.302813	4.90854	9.17555643030753e-07	2.62317571462359e-06
HSPA1B	3580.54	1.40396	0.298852	4.69785	2.62909897564846e-06	7.12015763644336e-06
HSPA1L	105.59	1.62785	0.31943	5.09612	3.46684794193597e-07	1.04291800271599e-06
HSPA7	12.5475	2.61944	1.03352	2.5345	0.0112609	0.0176493
HSPB1	7125.61	4.90931	0.203638	24.1081	2.05800858249598e-128	7.83586767785346e-126
HSPB2-C11orf52	279.89	2.52117	0.140689	17.9202	8.20996230782002e-72	6.98180195649284e-70
HSPB8	251.479	3.71301	0.459297	8.08411	6.26172650987154e-16	4.32766931600156e-15
HSPBAP1	164.158	1.55434	0.227622	6.8286	8.57475537529964e-12	4.17352925050537e-11
HSPBP1	1243.89	2.25555	0.25396	8.8815	6.59658806908797e-19	5.90976684071822e-18
HSPE1	1947.1	1.78618	0.175246	10.1924	2.14436037328669e-24	2.81099134066291e-23
HSPE1-MOB4	1936.47	1.04996	0.119567	8.78139	1.61468482605895e-18	1.40258794444695e-17
HTR1D	222.182	5.74927	0.321626	17.8757	1.82527942221713e-71	1.51380723566354e-69
HTR2B	32.0297	5.14849	0.689182	7.47044	7.9926528579107e-14	4.64772347547997e-13
HTR3A	7.96078	1.98386	0.887478	2.23539	0.025392	0.0374003
HTR3C	4.83744	4.26127	1.17242	3.63461	0.000278401	0.000565339
HTRA4	5.61842	1.9978	0.799939	2.49744	0.0125095	0.0194498
HUNK	27.1561	4.78011	0.636002	7.51587	5.65320737875579e-14	3.32542778147106e-13
HVCN1	32.5948	1.21575	0.290658	4.18275	2.88002443690202e-05	6.76514994271167e-05
HYAL4	9.39699	3.04417	0.660964	4.60565	4.1118165743489e-06	1.08549106634206e-05
HYPK	490.258	1.26076	0.20807	6.05933	1.36687364521984e-09	5.36533134450984e-09
ICA1L	68.4077	1.98388	0.220976	8.97779	2.76267098027905e-19	2.57127927403416e-18
ICAM1	938.779	1.89029	0.404054	4.67832	2.8924054412696e-06	7.78042202273438e-06
ICAM3	152.044	2.40923	0.237768	10.1327	3.95676751743179e-24	5.11085013257786e-23
ICAM4	29.5563	2.57846	0.657071	3.92417	8.7028301764925e-05	0.000190861
ICOSLG	49.281	3.2855	0.468551	7.01204	2.34860148539298e-12	1.20508792296443e-11
ID1	2327.91	1.00331	0.191143	5.24902	1.52913040354832e-07	4.78474442484965e-07
ID3	196.402	2.51758	0.217195	11.5914	4.55819827564947e-31	8.8691632650355e-30
IDO1	41.1394	7.02434	0.835581	8.40654	4.22292258570605e-17	3.23043936430747e-16
IFI27	15400.7	2.24964	0.211696	10.6267	2.23791226333144e-26	3.28874948663084e-25
IFI27L2	356.228	1.00725	0.2093	4.81245	1.49088768793526e-06	4.15657204792468e-06
IFI30	525.991	1.34355	0.129885	10.3442	4.44657219365333e-25	6.05145604876314e-24
IFI35	985.991	1.2876	0.213539	6.02979	1.64168177163542e-09	6.39458142762338e-09
IFI44	1371.91	2.4185	0.275662	8.77343	1.73303935036925e-18	1.50044487011556e-17
IFI44L	561.604	5.10824	0.282258	18.0978	3.31840329927821e-73	2.94143970755597e-71
IFI6	10300.8	4.23335	0.29282	14.4572	2.25855632743173e-47	9.20622728794738e-46
IFIT1	1282.76	4.56174	0.28534	15.987	1.5731421053662e-57	9.05664937841921e-56
IFIT1B	16.1258	7.05604	0.978162	7.21358	5.45015416367452e-13	2.94822191488664e-12
IFIT2	655.426	2.75171	0.19242	14.3006	2.17016850934469e-46	8.49458715818963e-45
IFIT3	1198.09	3.18297	0.220911	14.4084	4.5811802200607e-47	1.84049189992031e-45
IFIT5	392.737	1.30496	0.168932	7.72473	1.12089927297798e-14	7.00426166363303e-14
IFITM1	3052.77	3.59354	0.322372	11.1472	7.39212049013747e-29	1.25981886644225e-27
IFITM10	419.81	1.15342	0.312726	3.68829	0.000225769	0.000465572
IFITM2	2325.05	1.41987	0.125721	11.2938	1.40740981791022e-29	2.503008140069e-28
IFITM3	8843.49	1.47505	0.197436	7.47103	7.9572182537008e-14	4.62872490986977e-13
IFNL1	4.8843	5.82958	1.5198	3.83576	0.000125174	0.000267617
IFNL2	1.44028	4.06796	1.89009	2.15225	0.0313774	0.0454343
IFNLR1	166.776	1.55264	0.218078	7.11964	1.08207273281062e-12	5.72040533063313e-12
IFT22	681.214	1.4985	0.193844	7.73044	1.07173534878557e-14	6.70204639723951e-14
IGBP1P1	6.21315	4.19711	1.01383	4.13987	3.4750922221479e-05	8.07688956682071e-05
IGF1	8.49503	2.81654	0.763526	3.68885	0.000225266	0.000464764
IGF2	359.9	6.99263	0.945849	7.39297	1.4358393321034e-13	8.17350198121924e-13
IGF2BP1	43.8183	5.91629	0.660885	8.95208	3.48846089956346e-19	3.18659680754562e-18
IGFBP4	1319.33	2.80424	0.271139	10.3424	4.52831858466165e-25	6.15770464682116e-24
IGFBP5	106.892	3.16092	0.461881	6.84358	7.72361654916687e-12	3.77681693077036e-11
IGFBP6	583.399	5.78459	0.419746	13.7812	3.30876209097582e-43	1.14765406439168e-41
IGFBP7	4529.3	12.8583	0.60894	21.1158	5.69022635716296e-99	9.53283621615511e-97
IGFBP7-AS1	18.0383	7.71097	0.986267	7.81833	5.35280558345751e-15	3.43716182214119e-14
IGFL1	250.256	2.15199	0.266497	8.07509	6.74244846149415e-16	4.65606921168226e-15
IGFL3	5.28756	5.93969	1.5462	3.84149	0.00012229	0.000261985
IGSF11	11.0946	2.72867	0.63197	4.31773	1.57643947390454e-05	3.85267549326372e-05
IGSF23	1.90203	4.46609	1.70718	2.61606	0.00889502	0.0142288
IGSF5	5.88584	3.48148	0.89767	3.87835	0.000105168	0.000227428
IHH	704.876	1.86089	0.279174	6.6657	2.63399917333499e-11	1.22338198366734e-10
IKBKE	251.774	1.44293	0.191445	7.53704	4.80771640183002e-14	2.84807895614775e-13
IKBKG	438.061	1.75173	0.150253	11.6586	2.07424780792537e-31	4.10755006219549e-30
IKZF3	43.0315	3.22143	0.409293	7.87072	3.5259194666333e-15	2.30381157661886e-14
IL11	494.377	6.16737	0.384299	16.0484	5.86977066459751e-58	3.47477978600714e-56
IL12RB2	8.38024	2.87424	0.914665	3.14239	0.00167573	0.00302283
IL15	151.111	1.35403	0.285076	4.74971	2.03711210988248e-06	5.58921375317085e-06
IL17RE	1103.94	1.64758	0.259392	6.35168	2.12971186809556e-10	9.0925236814997e-10
IL18	2764.5	2.26678	0.229899	9.85986	6.21357236111216e-23	7.40369685389133e-22
IL18R1	37.9722	2.10396	0.382223	5.50454	3.7013852772131e-08	1.24292057625077e-07
IL1A	177.493	3.78518	0.393321	9.62365	6.35371176915584e-22	7.11046982422631e-21
IL1R2	1165.27	1.80039	0.334692	5.37925	7.47974095112198e-08	2.43080698650139e-07
IL1RAP	1120.21	1.47452	0.263773	5.5901	2.26942615804182e-08	7.80371437308591e-08
IL1RAPL2	6.73341	6.29143	1.09354	5.75327	8.75328662569513e-09	3.13878019777976e-08
IL1RN	3019.87	1.63073	0.221459	7.36355	1.79079105778982e-13	1.01184224590735e-12
IL20RB	151.22	1.14415	0.372804	3.06903	0.00214753	0.00380635
IL22RA1	555.105	3.04934	0.226368	13.4707	2.32649756066341e-41	7.43813237286146e-40
IL23A	80.6749	3.75538	0.351121	10.6954	1.06954542094132e-26	1.60700398538386e-25
IL23R	10.9216	1.80955	0.580065	3.11956	0.0018112	0.00324698
IL27RA	59.672	1.01984	0.326306	3.1254	0.00177563	0.00318833
IL2RG	185.523	3.65131	0.227609	16.042	6.49825667316022e-58	3.81983487878783e-56
IL31RA	46.1241	6.38806	0.606874	10.5262	6.54455088854261e-26	9.37101376373969e-25
IL32	3387.95	4.13528	0.260376	15.8819	8.45564829515549e-57	4.76961198278585e-55
IL33	169.668	2.43108	0.449627	5.40687	6.41354009577909e-08	2.1026621766064e-07
IL34	9.0392	5.19496	0.962445	5.39767	6.75119782094495e-08	2.20516313305304e-07
IL36RN	7.05011	2.8217	0.82015	3.44047	0.000580708	0.00112769
IL6	60.1145	5.53512	1.71573	3.22611	0.00125487	0.00230893
IL7	23.7772	4.15975	0.605294	6.87227	6.31871253574475e-12	3.10614410537946e-11
IL7R	17.978	7.70894	1.03418	7.45413	9.04639815920457e-14	5.23322887987411e-13
IMP3	1631.37	1.17803	0.128946	9.13581	6.49212607414189e-20	6.34924624168705e-19
INAFM1	243.64	1.41458	0.275849	5.12809	2.92700267842596e-07	8.88173806768161e-07
INCA1	19.0805	1.84705	0.399612	4.6221	3.79878331763971e-06	1.00554616717361e-05
INE2	5.26437	2.95912	0.791981	3.73636	0.000186706	0.000389912
INHBA	23.1173	8.06899	1.07394	7.51344	5.75953995814765e-14	3.38559904978412e-13
INMT	11.0449	2.70448	0.691833	3.90914	9.26234134111947e-05	0.000202179
INPP4B	987.565	2.3105	0.163238	14.1542	1.75844113073515e-45	6.54648094737909e-44
INPP5A	574.812	1.07615	0.154481	6.96619	3.25629456112663e-12	1.64662549902066e-11
INS-IGF2	347.122	7.12432	0.949319	7.50466	6.15899807826609e-14	3.6153361879885e-13
INSL4	17.5876	4.31734	0.944921	4.56899	4.90078783844678e-06	1.28065666288409e-05
INTS4P2	34.191	7.18436	0.86161	8.33829	7.53733900175528e-17	5.63718929894671e-16
IPCEF1	21.3122	1.5327	0.506867	3.02387	0.0024956	0.00438523
IQCJ-SCHIP1	139.3	2.964	0.443405	6.68463	2.31501995673268e-11	1.08424739544709e-10
IQCK	686.108	1.04416	0.132973	7.8524	4.08163158795435e-15	2.64729283751449e-14
IQUB	20.8592	3.66315	0.549212	6.66983	2.56093757659276e-11	1.19209189276628e-10
ISCU	1585.69	1.16491	0.13661	8.52725	1.49861401524897e-17	1.19439964783378e-16
ISG15	2906.46	6.1615	0.365554	16.8552	9.60511343223953e-64	6.59485513648807e-62
ISG20	800.829	1.13362	0.24585	4.61103	4.00671773229871e-06	1.05874672191168e-05
ISM1	2.83635	5.043	1.40747	3.58303	0.000339631	0.000681465
ISOC2	1357.3	2.33449	0.296908	7.86268	3.75996680830765e-15	2.45195499959432e-14
ISPD	65.1971	2.20443	0.281561	7.82931	4.90541025612564e-15	3.15956701348992e-14
ISY1-RAB43	1632.03	1.1874	0.0952562	12.4654	1.15356114200028e-35	2.83782816621597e-34
ITGA1	285.911	1.25574	0.320195	3.9218	8.78882606767618e-05	0.000192595
ITGA4	20.1408	7.38203	1.14982	6.42016	1.36133648794252e-10	5.92068280957969e-10
ITGA5	91.337	2.30488	0.416647	5.53196	3.16666842657037e-08	1.07087598204145e-07
ITGAL	2.44639	3.65686	1.30164	2.80943	0.00496289	0.00828451
ITGAM	15.9797	3.47494	0.695523	4.99615	5.84848668063861e-07	1.70994236231655e-06
ITGB1BP1	893.115	1.16275	0.135937	8.55354	1.19374729951547e-17	9.59637644375371e-17
ITGB3	19.0621	6.33844	0.959198	6.60806	3.89390630392277e-11	1.7794493265035e-10
ITGB5	4320.58	1.32945	0.183406	7.24868	4.20859247208989e-13	2.29364182449323e-12
ITGB6	2188.54	3.61575	0.188029	19.2297	2.08863750137472e-82	2.30203579345597e-80
ITGBL1	89.5816	2.15514	0.562043	3.83447	0.000125833	0.000268888
ITIH1	4.85973	3.08412	1.13444	2.71861	0.00655563	0.0107294
ITIH2	21.9466	3.64731	0.511703	7.1278	1.01989081771384e-12	5.41217322431420e-12
ITIH5	32.3592	3.79567	0.708524	5.35715	8.45448130041557e-08	2.7290544359511e-07
ITLN1	219.72	5.34228	0.448007	11.9246	8.81462672913726e-33	1.88356430603618e-31
ITLN2	14.5621	5.49631	0.888391	6.18681	6.13936675565784e-10	2.49824656928676e-09
ITM2A	12.489	2.10781	0.622811	3.38435	0.000713475	0.00136651
ITM2B	10991.2	1.61921	0.134281	12.0584	1.75245532479461e-33	3.85287192339687e-32
ITPA	1124.35	1.08485	0.156119	6.94887	3.68231545046637e-12	1.85254746971961e-11
IVL	10.5832	6.94365	1.08372	6.40722	1.481956822166e-10	6.43192296418315e-10
IYD	377.639	3.07492	0.276839	11.1073	1.15654111940997e-28	1.94728978627892e-27
JAZF1	211.576	1.2788	0.267914	4.77316	1.81360396962113e-06	5.0063119629367e-06
JMJD1C-AS1	39.0367	2.4028	0.388489	6.18498	6.21119788694635e-10	2.52563587864107e-09
JOSD2	577.621	3.48313	0.28753	12.1139	8.90980135209409e-34	1.98491891026107e-32
JPH2	7.06005	2.08173	0.959036	2.17065	0.0299579	0.0435588
JUNB	6232.1	1.35168	0.205958	6.56289	5.27747225822159e-11	2.3799055919781e-10
JUND	4870.72	1.2459	0.178146	6.99373	2.67671496193021e-12	1.36383837461122e-11
JUP	13217.4	1.10781	0.132057	8.38892	4.90621610945554e-17	3.72254703268608e-16
KANSL1-AS1	87.29	1.72068	0.226604	7.59337	3.11693265346827e-14	1.87766892281747e-13
KATNAL1	103.74	2.13756	0.429164	4.98074	6.33414358324289e-07	1.84325008598347e-06
KATNBL1P6	10.2198	6.89307	1.01347	6.80145	1.03568759255639e-11	5.00313559345364e-11
KAZN	140.952	1.67567	0.408091	4.10612	4.02366597770531e-05	9.26322332341584e-05
KBTBD11	456.044	2.86507	0.479537	5.97467	2.30562008982588e-09	8.85512456782506e-09
KBTBD11-OT1	4.82805	5.27	1.2579	4.18952	2.79539406906937e-05	6.57372779886568e-05
KCCAT198	2.60123	3.16846	1.19387	2.65395	0.00795567	0.0128365
KCCAT333	18.7764	2.38412	0.695938	3.42577	0.000613066	0.00118613
KCNA7	12.0767	2.15452	0.506892	4.25045	2.13337926000883e-05	5.11821605941973e-05
KCNAB1	14.8738	1.64491	0.624781	2.63278	0.00846896	0.0136136
KCNJ13	5.62278	4.97944	1.49081	3.34008	0.000837541	0.00158634
KCNJ15	1099.17	13.6417	0.875083	15.589	8.64411628890224e-55	4.58274937303732e-53
KCNJ16	40.7963	8.88956	1.58316	5.61509	1.96463478643677e-08	6.80172072270618e-08
KCNJ3	40.9146	5.51239	0.733262	7.51763	5.5779708304535e-14	3.28347664520687e-13
KCNK10	10.0153	3.15708	0.616295	5.12267	3.01238377445414e-07	9.12759366493583e-07
KCNK12	2.06689	4.58768	1.64616	2.78689	0.00532163	0.00883229
KCNK7	11.642	1.20037	0.50891	2.35871	0.0183386	0.027693
KCNMA1	43.3866	6.5029	0.834734	7.79038	6.68096110328636e-15	4.25898559221295e-14
KCNMB3	56.1016	2.1559	0.309972	6.95514	3.52217596736907e-12	1.77571513636275e-11
KCNN3	6.09292	1.63432	0.69555	2.34968	0.0187895	0.0283254
KCNN4	2261.18	1.733	0.39049	4.43802	9.07899830355549e-06	2.29654927645274e-05
KCNQ1OT1	431.885	2.11084	0.159649	13.2217	6.57380910267932e-40	1.98077381110048e-38
KCNQ3	4.673	4.25464	1.35786	3.13334	0.00172827	0.00311096
KCNQ4	41.0856	1.67964	0.40231	4.17499	2.98000403568151e-05	6.98414891337036e-05
KCNS1	106.437	2.65929	0.357685	7.43472	1.047868032033e-13	6.03884868959366e-13
KCNS3	191.144	1.31856	0.350954	3.75709	0.000171904	0.000360709
KCP	137.513	1.37882	0.375945	3.66762	0.000244821	0.000502078
KCTD16	14.8456	2.49118	0.470412	5.29575	1.18527625116586e-07	3.76363400981457e-07
KGFLP1	14.2416	1.8911	0.548774	3.44605	0.000568853	0.00110621
KGFLP2	33.9979	1.03082	0.406911	2.53327	0.0113003	0.0177062
KIAA0391	616.964	1.06595	0.149047	7.15182	8.56343973811565e-13	4.5761820074211e-12
KIAA0408	5.12422	2.87812	0.885446	3.25048	0.00115212	0.00213305
KIAA0825	46.658	1.18733	0.401757	2.95534	0.00312326	0.00540314
KIAA1161	1931.21	1.16131	0.205374	5.65461	1.56196920988053e-08	5.45728262213317e-08
KIAA1211L	303.309	1.77101	0.213801	8.28344	1.19663264838724e-16	8.81582531153535e-16
KIAA1462	93.58	2.1735	0.305984	7.10331	1.21800409153236e-12	6.40867542256333e-12
KIAA1614	12.2568	2.36657	0.648031	3.65195	0.000260259	0.000531528
KIAA1656	85.7516	2.41718	0.278683	8.67358	4.18757205120568e-18	3.49548552933975e-17
KIF26B	121.051	1.84084	0.29469	6.24671	4.19179032739043e-10	1.73438042367923e-09
KIF3C	246.297	1.58653	0.431651	3.6755	0.000237387	0.000487909
KIF4B	7.44085	2.9071	0.801999	3.62482	0.000289159	0.000584847
KIF9	294.369	1.17206	0.142547	8.22226	1.99706238326348e-16	1.44272471353226e-15
KIFAP3	329.183	2.24827	0.171029	13.1455	1.80559916539058e-39	5.3068776873313e-38
KIRREL3	3.80623	3.79477	1.24069	3.0586	0.00222374	0.00393102
KISS1	59.9371	2.3636	0.591619	3.99514	6.46547458474647e-05	0.000144268
KIZ	279.065	1.61031	0.202223	7.96306	1.67840615096706e-15	1.12473352988605e-14
KLC3	207.969	1.96948	0.293723	6.70521	2.01119754316758e-11	9.48047057982176e-11
KLF12	35.7869	3.51398	0.6136	5.72682	1.02330264401455e-08	3.64830585128236e-08
KLF16	702.252	1.16244	0.126794	9.16794	4.82144629614384e-20	4.76259963439255e-19
KLF2	601.063	2.55892	0.291219	8.7869	1.53737360657464e-18	1.33795428732181e-17
KLF7	476.521	2.84048	0.864958	3.28395	0.00102362	0.00191137
KLF8	12.348	4.38888	0.787281	5.57473	2.47908843460682e-08	8.50197923131383e-08
KLHDC7B	20.1531	2.47665	0.775622	3.19312	0.00140745	0.00256881
KLHDC8B	194.717	1.53844	0.243548	6.31678	2.67063352668926e-10	1.12925601899609e-09
KLHL13	6.06233	3.16268	0.96864	3.26507	0.00109436	0.00203415
KLHL30	12.3922	4.39911	0.713089	6.16909	6.86822877472656e-10	2.77710929815223e-09
KLHL35	73.6039	1.36614	0.332769	4.10537	4.03661244209111e-05	9.28664765756005e-05
KLHL6-AS1	13.8961	3.602	0.606248	5.94146	2.82498055024253e-09	1.07341572143826e-08
KLK11	2015.42	1.40639	0.243081	5.78571	7.22067559901468e-09	2.61439330690065e-08
KLRF1	10.38	1.95105	0.569154	3.42799	0.000608065	0.00117686
KPNA7	36.3555	2.19886	0.324021	6.78618	1.15140651133906e-11	5.54137123943212e-11
KPTN	195.147	1.02167	0.228329	4.47454	7.65777182157371e-06	1.95356557525239e-05
KRBOX1	230.24	1.35146	0.218142	6.19531	5.81706264655575e-10	2.37227971075337e-09
KRT10	424.449	1.55322	0.156485	9.92569	3.2185549542938e-23	3.91295001083339e-22
KRT14	609.062	6.55952	0.410797	15.9678	2.14266181723044e-57	1.22095283755312e-55
KRT16	485.575	2.11903	0.238254	8.89402	5.89384542897569e-19	5.29434812180321e-18
KRT16P1	11.1227	2.77226	0.719791	3.85148	0.000117405	0.000252196
KRT16P2	23.0505	1.23016	0.490917	2.50584	0.0122161	0.0190218
KRT16P3	17.8389	3.60506	0.646186	5.57898	2.41932837632069e-08	8.30553448534847e-08
KRT17	33580.3	5.7297	0.247991	23.1045	4.17399373664669e-118	1.12785350112971e-115
KRT17P5	2.64832	4.35675	1.38092	3.15495	0.00160523	0.0029029
KRT18	51304.6	1.70442	0.164643	10.3522	4.08957029604497e-25	5.58374663159262e-24
KRT18P55	294.348	6.30892	0.337912	18.6703	8.63454078138421e-78	8.66194381500178e-76
KRT19	61310.5	1.65567	0.200965	8.2386	1.74236799623034e-16	1.26472664821694e-15
KRT20	62.6615	2.46875	0.612372	4.03146	5.5431937936238e-05	0.00012502
KRT23	1112.93	2.48728	0.282474	8.80533	1.30470472014718e-18	1.14139520504573e-17
KRT4	118.622	4.27476	0.366572	11.6614	2.0064609329287e-31	3.98272985892827e-30
KRT42P	16.5687	3.26903	0.559985	5.83771	5.29231314450023e-09	1.94947498042683e-08
KRT5	179.606	9.10745	1.52628	5.96711	2.4149647633048e-09	9.2475210696332e-09
KRT6A	150.63	5.41196	0.552502	9.79537	1.17859860787086e-22	1.3827074564188e-21
KRT6B	404.82	2.49886	0.733918	3.40483	0.00066206	0.00127401
KRT6C	73.0185	8.76086	1.01909	8.59677	8.19931794052707e-18	6.6875936444815e-17
KRT7	42858.3	1.73856	0.24855	6.99479	2.65650563768007e-12	1.35436515362308e-11
KRT73-AS1	2.71417	4.41025	1.38629	3.18134	0.00146595	0.00266715
KRT76	5.66094	5.01031	1.07956	4.64105	3.46635156169807e-06	9.23386670585591e-06
KRT78	3.6703	2.68836	1.18311	2.27228	0.0230697	0.0341903
KRT79	13.8014	3.82556	0.841111	4.54821	5.41030264407216e-06	1.40830951205937e-05
KRT8	121591	1.87951	0.140285	13.3978	6.23008447441068e-41	1.95454316853562e-39
KRT80	3682.74	1.07974	0.283681	3.80616	0.000141139	0.000300102
KRT81	101.067	5.04348	1.00373	5.02476	5.04069695907562e-07	1.48360499218893e-06
KRT83	4.44998	4.10723	1.29906	3.16169	0.00156855	0.00284025
KRT85	2.03493	4.5655	1.9309	2.36444	0.0180571	0.0273148
KRT8P41	307.456	8.95498	0.560124	15.9875	1.56200254782853e-57	9.02352713233494e-56
KRTAP2-1	5.43174	5.98315	1.27119	4.70673	2.51722213585002e-06	6.82820959227582e-06
KRTAP2-2	5.28243	5.42689	1.23255	4.40299	1.06769463355574e-05	2.67610535546967e-05
KRTAP2-3	59.5019	2.95237	0.478856	6.16547	7.02751907568231e-10	2.83691631505797e-09
KRTAP2-4	6.82692	6.3123	1.14656	5.50545	3.68231503708122e-08	1.23676471163235e-07
KRTAP5-AS1	80.2201	1.5587	0.339966	4.58488	4.54256531997397e-06	1.19300198785897e-05
KRTCAP2	1430.94	1.15804	0.133786	8.65592	4.88949168343064e-18	4.05713987976788e-17
KYNU	281.308	5.91966	0.329882	17.9448	5.27194503824145e-72	4.52927667823892e-70
L1CAM	161.784	1.42894	0.399026	3.58106	0.000342201	0.000686244
L1TD1	10.224	3.35294	0.710429	4.7196	2.36304945675708e-06	6.42873782868648e-06
LAGE3	247.025	1.06145	0.195954	5.41682	6.06667017234115e-08	1.9936234875879e-07
LAIR1	5.75327	2.57344	0.858154	2.99881	0.00271039	0.00473288
LAMA2	24.7391	1.25976	0.451589	2.78961	0.00527714	0.00876455
LAMA3	7652.31	1.20548	0.157474	7.65513	1.9311781554399e-14	1.1790461967232e-13
LAMA4	113.368	4.38309	0.298463	14.6855	7.97844458869081e-49	3.45382124533171e-47
LAMC2	17793.8	2.08726	0.110432	18.9008	1.12285500304902e-79	1.17569936663001e-77
LAMTOR1	1587.26	1.31131	0.143356	9.14724	5.84042137871114e-20	5.7521798564108e-19
LAMTOR4	1454.36	1.31727	0.167701	7.85488	4.00147517480591e-15	2.60033799858508e-14
LAMTOR5	1509.85	1.17475	0.126477	9.28827	1.56812078800806e-20	1.60579019324567e-19
LANCL2	441.732	1.43291	0.197495	7.25542	4.00405210381991e-13	2.19000603641185e-12
LANCL3	25.1634	1.76802	0.49077	3.60254	0.000315119	0.0006349
LAP3	1586.35	1.35405	0.201868	6.70759	1.97866323578634e-11	9.33498878882811e-11
LAPTM4B	4088.23	1.15998	0.131248	8.83807	9.73872139238137e-19	8.58698944666132e-18
LAPTM5	55.2033	8.8425	1.04535	8.45892	2.69857377660262e-17	2.10079955759404e-16
LARGE	439.5	1.18776	0.193726	6.13114	8.72535561866253e-10	3.49452265549733e-09
LARS2-AS1	4.54456	5.7234	1.21387	4.71499	2.41721640071345e-06	6.57076527034762e-06
LAYN	29.7871	1.64174	0.476904	3.4425	0.00057637	0.00112005
LBH	1735.73	5.05139	0.347989	14.516	9.6012949628794e-48	3.99132740727341e-46
LCK	172.412	1.47326	0.329091	4.47676	7.57857423493785e-06	1.93424518826804e-05
LCN2	16017.2	2.02833	0.255471	7.93955	2.02923340511449e-15	1.35064550003508e-14
LCP1	60.9012	5.67379	0.648032	8.7554	2.03373218782195e-18	1.74903056173415e-17
LDB2	9.97509	6.85579	1.1406	6.01068	1.84744297506362e-09	7.156118418784e-09
LDLRAD2	17.5359	3.78494	0.610664	6.19807	5.71601119705745e-10	2.33447917075337e-09
LEFTY1	7.43963	1.81252	0.730172	2.48233	0.0130528	0.0202259
LEMD1-AS1	5.32233	1.7716	0.747339	2.37055	0.0177619	0.026901
LETM2	297.81	1.79344	0.183115	9.79407	1.19391945950608e-22	1.39970137894369e-21
LGALS2	474.257	5.57487	0.285047	19.5577	3.54624118644984e-85	4.21348784373008e-83
LGALS3	13473.1	1.27794	0.214332	5.96244	2.48503998170318e-09	9.50282465498138e-09
LGALS4	22594.7	3.3856	0.322743	10.4901	9.59180319268008e-26	1.35833879025333e-24
LGALS7	6.04123	5.61806	1.10519	5.08334	3.70863597359366e-07	1.11086677034891e-06
LGALS7B	5.91506	6.10309	1.12992	5.40134	6.61456338638819e-08	2.16222010560315e-07
LGALS9	2050.75	2.38467	0.156819	15.2066	3.19876166900332e-52	1.55781553025618e-50
LGALS9B	47.4726	6.66307	0.683471	9.74888	1.86518045235975e-22	2.15796741149053e-21
LGALS9C	123.218	9.04286	0.858094	10.5383	5.75234609916352e-26	8.25077518829507e-25
LHB	84.1625	3.98328	0.573102	6.9504	3.64256302410032e-12	1.83530401030835e-11
LHFP	30.6314	4.26363	0.487093	8.75321	2.07367547391037e-18	1.781553087919e-17
LILRB3	3.9497	3.08133	0.95957	3.21116	0.00132201	0.00242262
LIMCH1	99.2976	3.22795	0.988094	3.26684	0.00108754	0.0020226
LIMD2	30.2578	3.47142	0.723911	4.79538	1.62368882987641e-06	4.50209516168809e-06
LIME1	453.49	1.57214	0.205858	7.63703	2.22283507864315e-14	1.35316700844872e-13
LIMS3	220.066	9.88017	0.836182	11.8158	3.23392092717302e-32	6.74693366038973e-31
LIMS3-LOC440895	79.5027	5.14078	0.392248	13.106	3.04408934367778e-39	8.83841053286549e-38
LIMS3L	220.066	9.88017	0.836182	11.8158	3.23392092717302e-32	6.74693366038973e-31
LIN37	291.74	1.03893	0.211946	4.90189	9.49182918420715e-07	2.70943285607467e-06
LIN7B	65.435	1.12672	0.334051	3.37289	0.000743839	0.0014206
LINC-ROR	8.16673	2.55934	0.822213	3.11275	0.00185354	0.00331686
LINC00116	480.725	1.44311	0.176511	8.17576	2.94002376610977e-16	2.0916773988595e-15
LINC00152	449.027	1.57662	0.256825	6.1389	8.30958203091864e-10	3.33438150332886e-09
LINC00162	3.95538	5.5211	1.64237	3.36167	0.000774736	0.0014739
LINC00167	3.80081	2.28036	0.890436	2.56094	0.0104389	0.0164611
LINC00243	5.41168	2.75406	0.817766	3.36778	0.000757751	0.00144388
LINC00265	57.7991	1.43819	0.290801	4.94561	7.59060354067443e-07	2.19024080463174e-06
LINC00319	5.39418	5.45078	1.20696	4.51613	6.29787532895214e-06	1.62445427845936e-05
LINC00324	32.6687	2.00763	0.342941	5.85417	4.79404250981949e-09	1.77373220333494e-08
LINC00327	11.5034	2.15396	0.728941	2.95491	0.00312757	0.00540836
LINC00337	3.9703	3.09835	1.02858	3.01225	0.00259316	0.00454047
LINC00339	12.7362	2.69687	0.99066	2.7223	0.00648301	0.0106178
LINC00367	30.2359	8.45771	0.895675	9.44283	3.6284448200596e-21	3.85461864746091e-20
LINC00428	3.6667	5.41347	1.38134	3.91901	8.8915192659729e-05	0.000194693
LINC00431	11.5856	4.5241	0.742027	6.09695	1.08112263347736e-09	4.29500770183691e-09
LINC00443	110.03	6.66162	0.547156	12.175	4.22445919472202e-34	9.55092643578651e-33
LINC00458	9.44116	6.77844	1.01666	6.66736	2.60448350126619e-11	1.21101615588988e-10
LINC00460	6.82494	1.82674	0.694714	2.62949	0.0085514	0.0137342
LINC00462	11.0006	1.33561	0.553307	2.41387	0.0157843	0.0241206
LINC00483	32.0448	3.90951	0.585435	6.67796	2.42296491214704e-11	1.13164012191802e-10
LINC00501	16.0179	4.08799	0.649377	6.29525	3.06914686838724e-10	1.2896267240053e-09
LINC00504	291.034	5.29163	0.236312	22.3926	4.648167994264e-111	1.03827677877206e-108
LINC00506	43.8755	2.18767	0.370597	5.90311	3.56717002351755e-09	1.34203457004243e-08
LINC00507	6.25035	5.16104	1.11005	4.64939	3.32912569482273e-06	8.88527047401071e-06
LINC00562	10.411	1.2598	0.525131	2.39902	0.016439	0.0250343
LINC00592	5.58995	3.26678	1.05563	3.09462	0.00197068	0.00351259
LINC00605	6.14274	2.25056	0.931168	2.41692	0.0156523	0.0239385
LINC00623	186.101	2.93494	0.224266	13.0869	3.91396857977165e-39	1.12471210320608e-37
LINC00628	8.81195	2.09442	0.76862	2.72491	0.00643199	0.0105394
LINC00649	6.8689	1.77203	0.732754	2.41831	0.0155927	0.0238505
LINC00661	4.34751	5.13542	1.47949	3.47107	0.000518382	0.00101466
LINC00678	7.20028	2.32423	0.798702	2.91001	0.00361417	0.0061765
LINC00700	4.14814	5.05199	1.18429	4.26582	1.9916504023059e-05	4.79839359215021e-05
LINC00704	21.5866	2.59287	0.514825	5.03641	4.74348569645805e-07	1.40172002666345e-06
LINC00824	6.84488	5.80371	1.13426	5.11675	3.10850069649975e-07	9.40352332402677e-07
LINC00842	325.089	5.9752	0.39595	15.0908	1.8617348981984e-51	8.86069453111299e-50
LINC00852	13.0637	1.05829	0.461706	2.29213	0.0218984	0.0325811
LINC00864	6.90997	6.3301	1.354	4.67509	2.93818844400083e-06	7.89850304915692e-06
LINC00869	208.544	3.26223	0.22833	14.2873	2.62467188322268e-46	1.02258437347976e-44
LINC00883	18.0609	3.10872	0.625862	4.9671	6.79621126060311e-07	1.97257323716015e-06
LINC00899	6.61232	1.81978	0.792523	2.29619	0.0216651	0.0322684
LINC00907	7.4567	2.20552	0.687798	3.20664	0.00134295	0.0024575
LINC00908	8.01905	3.06783	0.755103	4.06279	4.84886863427451e-05	0.000110266
LINC00920	16.473	1.69977	0.494648	3.43632	0.000589684	0.00114393
LINC00921	8.12075	2.0681	0.685282	3.01788	0.00254552	0.00446452
LINC00924	2.66157	3.78767	1.26934	2.98398	0.00284525	0.00495338
LINC00927	2.18644	3.48984	1.32315	2.63753	0.00835131	0.0134335
LINC00935	10.5214	2.43948	0.837769	2.91187	0.00359269	0.0061448
LINC00937	9.4663	5.7729	1.01161	5.70662	1.15238915589064e-08	4.08246469203549e-08
LINC00965	9.19422	6.74123	1.03728	6.49894	8.08852653970906e-11	3.58674126838925e-10
LINC00967	2.34682	3.6209	1.30089	2.7834	0.00537927	0.00892001
[truncated: 2,346 more rows]

## Sheet: KPTN tumor vs organoid DOWN
	baseMean	log2FoldChange	lfcSE	stat	pvalue	padj
AACS	2569.66	-1.19884	0.15148	-7.91414	2.48962447249823e-15	1.64791302993926e-14
AARS	9857.69	-2.62971	0.0762546	-34.4859	1.30482261513863e-260	3.6432822119029e-257
AASDH	436.384	-1.79229	0.124005	-14.4533	2.38950137844281e-47	9.71633897889622e-46
AASS	361.363	-1.35313	0.297534	-4.54782	5.42039346046327e-06	1.41071697441574e-05
ABAT	1208.11	-1.03675	0.190518	-5.44175	5.27605301006752e-08	1.744419105539e-07
ABCA2	2083.84	-1.52739	0.237047	-6.4434	1.16829443981974e-10	5.11163143126146e-10
ABCA3	1470.87	-1.98072	0.18501	-10.706	9.53675809029185e-27	1.43936313771765e-25
ABCA5	617.75	-1.18531	0.143077	-8.28439	1.18711485458039e-16	8.74955352344267e-16
ABCA7	723.367	-1.09779	0.180541	-6.08057	1.19753041052732e-09	4.73389027077966e-09
ABCB6	411.597	-1.0829	0.244021	-4.43772	9.09152982103373e-06	2.29937196696525e-05
ABCC1	3059.36	-1.425	0.135415	-10.5232	6.75516398606802e-26	9.63715577400576e-25
ABCC2	45.0547	-1.56677	0.361214	-4.33753	1.44095688901756e-05	3.54015995918919e-05
ABCC3	19375.4	-1.17626	0.17896	-6.57276	4.93917237955008e-11	2.23335910592719e-10
ABHD10	1136.32	-1.09375	0.114071	-9.5883	8.95490628072121e-22	9.90895276888523e-21
ABHD6	374.425	-1.45255	0.220028	-6.60167	4.06560398502849e-11	1.85538173688865e-10
ABI2	1410.24	-1.27309	0.175081	-7.27141	3.55745032648346e-13	1.95724024038021e-12
ABO	115.136	-1.6159	0.327801	-4.9295	8.24393423671444e-07	2.37099794450948e-06
ACACA	3319.17	-1.19623	0.188184	-6.35669	2.06152555767035e-10	8.81982741023359e-10
ACACB	826.963	-1.38504	0.184086	-7.52388	5.31740982166448e-14	3.13781496098433e-13
ACAD10	1019.2	-2.08238	0.100853	-20.6476	1.02577829073019e-94	1.54818591933359e-92
ACAD11	478.046	-1.69147	0.113617	-14.8875	3.97549976027746e-50	1.79036417967549e-48
ACADSB	605.447	-1.28384	0.174112	-7.37361	1.66064492239202e-13	9.41481705070506e-13
ACAT1	1098.4	-1.41668	0.174797	-8.10471	5.28716902723608e-16	3.66622279442409e-15
ACBD7	173.727	-1.72266	0.227063	-7.5867	3.28156889072655e-14	1.97188391773106e-13
ACCS	399.441	-2.6644	0.163079	-16.3381	5.28733458473601e-60	3.2928890817131e-58
ACRBP	82.2161	-3.67096	0.312838	-11.7344	8.49560029654582e-32	1.72936563509152e-30
ACRC	100.789	-1.67673	0.383863	-4.36804	1.25368732384759e-05	3.10925591952905e-05
ACSL1	4182.34	-2.21299	0.211515	-10.4626	1.2831535001132e-25	1.80039117147374e-24
ACSL5	11178.9	-1.24792	0.140202	-8.90088	5.54032882676403e-19	4.98213251931174e-18
ACSS1	2054.33	-1.02131	0.169198	-6.03617	1.57813749372335e-09	6.15135817411522e-09
ACSS2	3275.04	-1.03344	0.249519	-4.14175	3.44665037808221e-05	8.01523234092328e-05
ACVR1C	195.657	-3.25719	0.172546	-18.8772	1.75542915442786e-79	1.81535213729197e-77
ACVR2B	330.15	-1.40522	0.191303	-7.3455	2.04995125408836e-13	1.15476911095301e-12
ADAM11	21.4613	-2.52853	0.42407	-5.96254	2.48352179106427e-09	9.50135660326552e-09
ADAM32	60.3393	-1.02732	0.405771	-2.53176	0.0113491	0.0177728
ADAMTS13	192.859	-2.11385	0.238253	-8.87229	7.16544783580821e-19	6.4022798716424e-18
ADAMTS14	396.679	-4.92638	0.696794	-7.07007	1.54853793275131e-12	8.07679202595972e-12
ADAMTS17	131.156	-1.90453	0.359166	-5.30264	1.14137191597247e-07	3.63041650052911e-07
ADARB1	288.468	-1.99728	0.244302	-8.17545	2.94766243120304e-16	2.09601819651717e-15
ADAT1	355.626	-1.18923	0.17654	-6.7363	1.62469995760889e-11	7.71939829546844e-11
ADAT2	441.864	-1.47281	0.149781	-9.83305	8.11247481041163e-23	9.61842112518231e-22
ADCK3	1568.85	-1.0214	0.140409	-7.27447	3.47793970146693e-13	1.91475267231927e-12
ADCY1	32.6719	-1.76424	0.459361	-3.84064	0.000122715	0.000262761
ADCY10P1	196.274	-1.64148	0.211451	-7.76294	8.2981552542975e-15	5.24402093456228e-14
ADCY3	710.161	-1.37797	0.224388	-6.14101	8.19991171503191e-10	3.29352963226875e-09
ADCY4	128.049	-1.60675	0.196133	-8.19214	2.56628091736011e-16	1.8373035986553e-15
ADCY6	2872.91	-1.10035	0.130037	-8.46178	2.63323103169808e-17	2.05279290246803e-16
ADGRG2	51.6813	-1.23343	0.30931	-3.98768	6.67223683335749e-05	0.000148446
ADGRG5	99.8346	-1.79571	0.35846	-5.00953	5.45635394134763e-07	1.59976019564923e-06
ADGRL1	625.541	-1.5106	0.243062	-6.21489	5.13618140165111e-10	2.10382511055895e-09
ADHFE1	158.889	-3.07645	0.233838	-13.1564	1.56446639694969e-39	4.6062399908784e-38
ADM2	1144.28	-1.45099	0.172295	-8.42156	3.7151884013809e-17	2.85900557135205e-16
ADORA2A	30.6147	-1.03111	0.417717	-2.46845	0.0135699	0.020972
ADRB1	94.6408	-4.05412	0.335873	-12.0704	1.51373404186491e-33	3.34559187379458e-32
ADRB2	390.206	-1.29438	0.257244	-5.03172	4.86088873814597e-07	1.43320079250545e-06
AFAP1-AS1	1118.6	-1.73159	0.306467	-5.65016	1.60293952065628e-08	5.59342757541233e-08
AGAP11	188.702	-1.56794	0.172872	-9.06994	1.1908490539039e-19	1.13936574529138e-18
AGBL2	31.5277	-1.33022	0.492738	-2.69964	0.00694144	0.0113145
AGER	131.97	-1.37934	0.24128	-5.71678	1.08559825466468e-08	3.85972571315733e-08
AGO3	176.874	-1.57839	0.183853	-8.58506	9.07885280151869e-18	7.3726621902008e-17
AGO4	1099.17	-1.2017	0.181015	-6.6387	3.16471004093966e-11	1.45895397126753e-10
AGTPBP1	1193.88	-1.4843	0.150228	-9.88031	5.06773854455189e-23	6.0686078510992e-22
AHI1	580.13	-1.08494	0.144914	-7.48679	7.0579310928591e-14	4.12566362870442e-13
AHSA2	1659.9	-3.05654	0.162034	-18.8636	2.27400647628471e-79	2.33720432498145e-77
AJUBA	4144.16	-1.11097	0.183077	-6.06834	1.29238902885256e-09	5.08726348692834e-09
AKAP11	1821.44	-1.3753	0.277318	-4.95929	7.07527015705938e-07	2.04612464942544e-06
AKAP3	18.206	-1.91688	0.451993	-4.24095	2.22577360877686e-05	5.32615130236235e-05
AKNA	523.169	-1.24188	0.162584	-7.63838	2.19975322494454e-14	1.33960253644114e-13
AKR1B1	1399.39	-1.89404	0.217869	-8.69349	3.51477305562337e-18	2.9559735442198e-17
AKR1E2	48.5413	-1.98745	0.261602	-7.59723	3.02547425678612e-14	1.82519878372121e-13
ALDH1L2	5283.48	-7.48517	0.25747	-29.0721	8.10075064760512e-186	7.98305150584286e-183
ALDH3A1	3647.71	-3.71398	0.688783	-5.39209	6.96430430988518e-08	2.26990253119662e-07
ALDH3A2	4377.07	-1.52852	0.0952633	-16.0452	6.18052884315576e-58	3.64585914469678e-56
ALDH6A1	607.636	-1.61049	0.207894	-7.7467	9.43116243827612e-15	5.93762737047876e-14
ALDH8A1	51.0263	-2.68106	0.404037	-6.63569	3.22998846674219e-11	1.48781954312158e-10
ALDOC	2752.3	-2.18101	0.446295	-4.88692	1.02424584827608e-06	2.90784455112171e-06
ALMS1-IT1	13.0956	-2.20943	0.545375	-4.0512	5.09547395760542e-05	0.00011556
ALOX12-AS1	18.7755	-1.19733	0.371946	-3.21909	0.00128597	0.002362
ALPK1	918.539	-1.25718	0.114168	-11.0117	3.35692758899757e-28	5.51899979376607e-27
ALS2	1255.8	-1.14419	0.13448	-8.50825	1.76584720650779e-17	1.3993963221677e-16
ALS2CL	4196.5	-1.23036	0.178784	-6.88181	5.90985921646584e-12	2.91199621921919e-11
AMN1	399.191	-1.43392	0.154566	-9.2771	1.74152825114652e-20	1.77468508463854e-19
AMOT	624.283	-1.01666	0.358772	-2.83371	0.00460111	0.00772136
AMOTL2	4233.48	-1.08356	0.258491	-4.19188	2.76655044732301e-05	6.51229726626422e-05
AMT	1135.53	-1.82882	0.111334	-16.4264	1.23781350656041e-60	7.91491972343763e-59
ANGEL1	633.983	-1.47398	0.117345	-12.561	3.45864327428105e-36	8.68705408906004e-35
ANGPTL6	16.4249	-2.05879	0.437343	-4.70749	2.50789209794501e-06	6.80510468365286e-06
ANKDD1A	30.3067	-2.14034	0.401331	-5.3331	9.65483363459559e-08	3.0968299421861e-07
ANKH	691.201	-1.26108	0.164913	-7.64695	2.05801839367941e-14	1.25465728345383e-13
ANKHD1	4023.89	-1.55059	0.129113	-12.0096	3.16350880068882e-33	6.87396406458364e-32
ANKHD1-EIF4EBP3	4260.57	-1.43062	0.110554	-12.9404	2.66171862177279e-38	7.33417303792099e-37
ANKRD1	11957.6	-1.44005	0.361117	-3.98777	6.66966331977182e-05	0.000148409
ANKRD11	4232.66	-1.18228	0.153246	-7.71491	1.2106872513594e-14	7.52882090646774e-14
ANKRD12	1553.33	-1.12414	0.211164	-5.32355	1.0176164580908e-07	3.25470189430988e-07
ANKRD17	3049.87	-1.08735	0.195131	-5.5724	2.51251397888835e-08	8.61484786907831e-08
ANKRD18A	66.8871	-2.16135	0.238101	-9.07744	1.11161748889556e-19	1.06538488509539e-18
ANKRD18B	27.5962	-1.94749	0.410734	-4.7415	2.12140388054329e-06	5.80432454854512e-06
ANKRD19P	14.1681	-2.87465	0.71902	-3.99801	6.38783155860816e-05	0.000142763
ANKRD23	96.734	-1.49953	0.220065	-6.81401	9.491379157874e-12	4.60228871293381e-11
ANKRD24	99.2345	-2.90764	0.449693	-6.46584	1.00739471220986e-10	4.43428366097e-10
ANKRD26	353.493	-1.61786	0.192742	-8.39391	4.70245482166362e-17	3.5776669222221e-16
ANKRD31	25.6453	-1.05373	0.408078	-2.58219	0.00981765	0.0155737
ANKRD33B	927.08	-3.20621	0.43326	-7.4002	1.3598256230478e-13	7.7566083292202e-13
ANKRD34A	54.4408	-1.42317	0.288395	-4.93479	8.0238132163567e-07	2.31046653168827e-06
ANKZF1	1968.17	-1.74697	0.167649	-10.4205	1.99984073947891e-25	2.78035949448052e-24
ANLN	2619.57	-1.44166	0.310069	-4.64948	3.32778349324412e-06	8.88310338787743e-06
ANO5	376.672	-2.57322	0.158719	-16.2125	4.11791085765218e-59	2.50863129448171e-57
ANO8	755.485	-1.4523	0.16634	-8.73092	2.52598731486696e-18	2.15797376267038e-17
ANXA6	929.159	-2.37425	0.379681	-6.25328	4.01915070106883e-10	1.66789278412203e-09
AOC2	62.7272	-1.67863	0.493361	-3.40243	0.000667896	0.00128435
AOC3	37.7129	-2.70115	0.42411	-6.36899	1.90276685195494e-10	8.16941390845748e-10
AP3M2	1185.8	-1.41052	0.109646	-12.8642	7.15479633468068e-38	1.93018201280041e-36
APBB3	331.77	-1.90462	0.215806	-8.82563	1.08844689849352e-18	9.55199103743427e-18
APOOL	616.882	-1.33309	0.191116	-6.97528	3.05271878864313e-12	1.54788734461678e-11
AQP3	4666.22	-2.1901	0.159451	-13.7353	6.24390946250132e-43	2.13914550562954e-41
AQP5	32472.7	-2.116	0.102919	-20.56	6.26443562905359e-94	9.12592087769868e-92
AQP6	474.4	-3.45791	0.39578	-8.73695	2.39485682863335e-18	2.04868734241684e-17
AQP7	25.1213	-1.86539	0.457314	-4.07903	4.52244178178379e-05	0.000103334
ARC	68.7466	-2.4758	0.556924	-4.44549	8.76931730785832e-06	2.22291379722425e-05
AREG	3458.93	-2.51219	0.339556	-7.39844	1.37790847109705e-13	7.85707985578246e-13
ARFGEF2	2337.95	-1.16235	0.198821	-5.84621	5.02887967515481e-09	1.85651875711478e-08
ARFGEF3	3087.12	-2.32858	0.192646	-12.0874	1.23185020676041e-33	2.72978657590702e-32
ARG2	411.023	-1.66811	0.209606	-7.95834	1.74358621009042e-15	1.16794481318052e-14
ARGLU1	3668.62	-1.54347	0.147628	-10.4551	1.38870602498612e-25	1.94198597968217e-24
ARHGAP11B	87.7866	-1.15698	0.476113	-2.43005	0.0150969	0.0231419
ARHGAP19	551.366	-2.11561	0.198455	-10.6604	1.55895416976475e-26	2.31125302708575e-25
ARHGAP19-SLIT1	122.44	-3.71203	0.346942	-10.6993	1.02559666158318e-26	1.54235375866275e-25
ARHGAP24	312.842	-1.32085	0.117543	-11.2372	2.67855273633464e-29	4.71363382266956e-28
ARHGAP29	2382.14	-1.0238	0.216353	-4.73206	2.22251669497918e-06	6.06512822788504e-06
ARHGAP32	2393.43	-1.07707	0.188822	-5.70417	1.16908452989943e-08	4.13810968295058e-08
ARHGAP33	363.616	-1.13699	0.373258	-3.04613	0.00231811	0.0040875
ARHGAP40	203.12	-1.1471	0.300581	-3.81628	0.000135477	0.000288648
ARHGAP44	581.668	-1.05231	0.180659	-5.82483	5.71703551569419e-09	2.09716435284486e-08
ARHGAP6	316.417	-2.8411	0.336578	-8.44112	3.14308684979765e-17	2.43215399513442e-16
ARHGEF10	875.573	-1.05057	0.136479	-7.69767	1.38575007967121e-14	8.57608832092048e-14
ARHGEF2	3588.45	-2.0731	0.263045	-7.88118	3.24308997069487e-15	2.12814282330792e-14
ARHGEF26	479.966	-1.68517	0.248225	-6.78888	1.13009742182218e-11	5.4450739452939e-11
ARHGEF38	346.336	-1.10147	0.180568	-6.10002	1.06057809536344e-09	4.22039544694149e-09
ARID1A	2955.97	-1.16192	0.195757	-5.9355	2.92950018051278e-09	1.1111142523009e-08
ARID4B	1211.38	-1.15348	0.271252	-4.25242	2.11477458454551e-05	5.07576197921073e-05
ARID5B	1673.59	-1.21791	0.235053	-5.18142	2.20202559852653e-07	6.76394111699946e-07
ARL10	28.6098	-1.9417	0.42369	-4.58284	4.58713009621965e-06	1.2031795536324e-05
ARL5B	486.177	-1.64162	0.218313	-7.51958	5.49504515212425e-14	3.24035520709389e-13
ARMCX2	602.13	-1.6068	0.269056	-5.97198	2.34385552814181e-09	8.99784868537117e-09
ARMCX3	1803.23	-1.23963	0.257678	-4.81079	1.50337664986468e-06	4.18790638762604e-06
ARPIN	1509.58	-1.69159	0.178414	-9.48127	2.51198365319665e-21	2.6959168572712e-20
ARRDC1-AS1	256.485	-1.18445	0.168801	-7.01687	2.26897798360313e-12	1.16601804169642e-11
AS3MT	53.466	-1.04143	0.295321	-3.52643	0.000421206	0.000834394
ASB4	30.6005	-4.05331	0.560348	-7.23356	4.70505274330843e-13	2.55589327524793e-12
ASCL2	19.2769	-2.0589	0.710631	-2.89728	0.00376409	0.00641632
ASH1L	2508.02	-1.4022	0.227954	-6.15122	7.68868962340417e-10	3.09487307210211e-09
ASIC1	277.267	-3.14529	0.152706	-20.597	2.92033943687647e-94	4.29161812157821e-92
ASIC3	71.4916	-1.56395	0.397234	-3.93711	8.24680939792044e-05	0.000181311
ASMT	101.229	-1.25167	0.225619	-5.54771	2.89432713523608e-08	9.8374239189714e-08
ASMTL-AS1	308.66	-2.94519	0.221263	-13.3108	2.00285062664416e-40	6.17932901439586e-39
ASNS	9136.73	-4.13855	0.196158	-21.098	8.29356342528554e-99	1.37566404023573e-96
ASPH	13683.6	-1.40046	0.135964	-10.3002	7.03154345087316e-25	9.4846576032591e-24
ASPHD1	272.02	-1.06571	0.264114	-4.03503	5.45949482582772e-05	0.000123265
ASPM	1442.06	-1.93141	0.32269	-5.98533	2.15950329692457e-09	8.32255779465778e-09
ASXL2	1037.59	-1.88414	0.254592	-7.40064	1.35530941825439e-13	7.73348047820701e-13
ATAD2	1193.37	-1.05551	0.269985	-3.90951	9.24822187235537e-05	0.000201923
ATAD5	247.725	-1.89734	0.332976	-5.69814	1.21121231356893e-08	4.27999153959507e-08
ATF2	1307.79	-1.15847	0.281787	-4.11116	3.9368162200175e-05	9.07575094728955e-05
ATF3	1627.68	-1.92859	0.255158	-7.55842	4.07993007903881e-14	2.43762726869248e-13
ATF7IP	2242.3	-1.29999	0.172042	-7.55624	4.14881120364225e-14	2.47701475747037e-13
ATF7IP2	262.186	-2.11202	0.241954	-8.72904	2.56851579712362e-18	2.19207056287376e-17
ATG16L2	717.431	-2.55511	0.171354	-14.9113	2.78363128574002e-50	1.26379877859085e-48
ATG2B	1040.91	-1.02764	0.205613	-4.99792	5.79528509708252e-07	1.69527520920942e-06
ATL2	1869.69	-1.19678	0.169982	-7.04065	1.91350419017953e-12	9.90328566514604e-12
ATM	1730.99	-2.58599	0.169118	-15.291	8.77389400381197e-53	4.4008696480797e-51
ATP11B	3607.02	-1.19637	0.15849	-7.54858	4.40018941545533e-14	2.62056072794608e-13
ATP13A3	5138.5	-1.02148	0.289605	-3.52713	0.000420085	0.00083227
ATP1A3	26.0328	-2.26011	0.538774	-4.19492	2.72968746999209e-05	6.43094560325938e-05
ATP2A1	60.9024	-2.79606	0.316717	-8.82827	1.06310620753196e-18	9.33939082054686e-18
ATP2C2	1822.45	-1.85002	0.233696	-7.91635	2.44594267113466e-15	1.61963942962526e-14
ATP6AP1L	126.995	-2.34971	0.204281	-11.5023	1.28391665039771e-30	2.44148191193108e-29
ATP6V0E2	458.057	-1.30678	0.191422	-6.82669	8.68983337189624e-12	4.22708416026068e-11
ATP6V0E2-AS1	17.3262	-1.89011	0.45361	-4.16683	3.08870989740698e-05	7.21991864256441e-05
ATP6V1B1	24.8761	-3.45675	0.525593	-6.57684	4.80537207878099e-11	2.1757945523194e-10
ATP6V1C2	94.0994	-1.93382	0.364989	-5.29831	1.16881025338563e-07	3.71416505595019e-07
ATP6V1E2	61.0276	-2.08083	0.399402	-5.20987	1.88974132585059e-07	5.85191061589186e-07
ATP8B3	107.934	-1.16498	0.349282	-3.33535	0.000851908	0.00161156
ATRX	2045.2	-1.20986	0.31064	-3.89473	9.83093833030481e-05	0.000213699
ATXN2L	4360.85	-1.52546	0.124804	-12.2228	2.34752251549813e-34	5.37268370247817e-33
ATXN7	843.223	-1.11457	0.209474	-5.32079	1.0331792228044e-07	3.30132586680186e-07
AUTS2	648.704	-1.58907	0.314285	-5.05615	4.27799680106184e-07	1.27232939663385e-06
AVIL	259.33	-1.79329	0.423149	-4.23796	2.25556378044483e-05	5.39512564445919e-05
AVL9	2172.9	-1.00222	0.140703	-7.12294	1.05650767071717e-12	5.59584982849344e-12
AXIN2	648.924	-2.218	0.31316	-7.08265	1.41424875099966e-12	7.39479067587308e-12
AZGP1P1	67.3845	-3.84092	0.343392	-11.1852	4.81734097897357e-29	8.32868043557732e-28
B3GALNT2	1236.84	-1.18251	0.101132	-11.6927	1.38839628537958e-31	2.8057663412502e-30
B3GNT4	55.6315	-1.36096	0.316835	-4.29549	1.74310248071316e-05	4.23772977207771e-05
B4GALNT4	155.836	-1.93103	0.192647	-10.0236	1.1999523735517e-23	1.50582787371623e-22
B4GALT6	188.592	-2.89168	0.278717	-10.375	3.22260334463743e-25	4.42164404854307e-24
BACE1	602.862	-1.13646	0.334368	-3.39883	0.00067674	0.00130061
BACE1-AS	42.3499	-1.16679	0.34488	-3.38318	0.000716524	0.00137188
BACE2	7327.52	-1.66025	0.133892	-12.3999	2.6162327200789e-35	6.28834243321117e-34
BAG2	244.721	-1.01314	0.267075	-3.79348	0.000148552	0.000314547
BAIAP3	318.313	-1.55435	0.233992	-6.64273	3.07917433224213e-11	1.4204792586161e-10
BAZ2A	4283.37	-1.34433	0.189882	-7.0798	1.44366886758217e-12	7.54156050470972e-12
BBS2	974.452	-1.09315	0.102473	-10.6676	1.44308136056574e-26	2.14897262520515e-25
BBS7	512.328	-1.13716	0.163712	-6.94605	3.75648025309082e-12	1.88834310358275e-11
BCAT1	8070.26	-2.46059	0.254281	-9.67665	3.7893928719936e-22	4.31861896493257e-21
BCDIN3D-AS1	14.4983	-1.89277	0.687936	-2.75137	0.00593458	0.00977793
BCL6	1716.11	-1.61462	0.175553	-9.19734	3.66911547563436e-20	3.64366873522836e-19
BCOR	740.429	-1.0127	0.206124	-4.91307	8.96618742991035e-07	2.56550876196905e-06
BCYRN1	70.9474	-2.77244	0.348687	-7.95107	1.84903492240956e-15	1.23315613276781e-14
BDNF-AS	93.3769	-1.48096	0.2277	-6.50401	7.82061909536092e-11	3.47899181371698e-10
BDP1	1316.01	-1.5151	0.273639	-5.53687	3.07923115913291e-08	1.04320241878571e-07
BEST1	28.9366	-5.46273	0.74162	-7.36594	1.75899997111862e-13	9.94214794741912e-13
BEX5	86.6807	-1.48068	0.310355	-4.77091	1.83391299624091e-06	5.05903909534398e-06
BHLHA15	32.394	-2.93728	0.377534	-7.78015	7.24362816210028e-15	4.5966857045328e-14
BIRC6	2960.58	-1.03437	0.202914	-5.09755	3.44084819548494e-07	1.03565450626948e-06
BLMH	425.73	-1.25126	0.235735	-5.30791	1.10888970067268e-07	3.52843858601508e-07
BMP2K	604.004	-1.0291	0.19017	-5.41147	6.25090099334655e-08	2.05215254441573e-07
BMP8B	245.669	-1.30333	0.231712	-5.62481	1.85717302002264e-08	6.45100966295653e-08
BMS1P4	167.508	-1.75476	0.194546	-9.01974	1.8853685155081e-19	1.77546816977556e-18
BMS1P5	323.873	-1.25594	0.171505	-7.32305	2.424056749605e-13	1.35367409087109e-12
BNIP3	1044.4	-2.17462	0.346699	-6.27235	3.55648980139295e-10	1.4832430580716e-09
BNIPL	33.4729	-2.23862	0.430393	-5.20134	1.97857382512575e-07	6.11681994691488e-07
BOD1L1	1867.68	-1.47425	0.226818	-6.49971	8.04763720444913e-11	3.57239178818591e-10
BPIFB1	11806.2	-4.72252	0.319004	-14.804	1.3811965630567e-49	6.10532612688361e-48
BPTF	2208.84	-1.07951	0.185222	-5.82819	5.60311502195009e-09	2.05853039391952e-08
BRAF	220.628	-1.70957	0.173537	-9.85132	6.76527840558233e-23	8.0439112227623e-22
BRCA1	562.351	-1.4604	0.335913	-4.34756	1.37661188334964e-05	3.39202513336615e-05
BRCA2	301.776	-1.6676	0.352981	-4.72434	2.30868890662345e-06	6.28697419581642e-06
BRICD5	94.7456	-1.20794	0.303312	-3.9825	6.81938650492853e-05	0.000151539
BRSK2	23.6573	-1.19407	0.407988	-2.92674	0.0034254	0.00587968
BRWD1	2140.07	-1.25816	0.183129	-6.87035	6.40467265374531e-12	3.14563122158297e-11
BRWD3	1045.44	-1.74737	0.268999	-6.49582	8.25809912818774e-11	3.65903027491482e-10
BSN	14.7877	-2.58334	0.533683	-4.84059	1.29451464066853e-06	3.63388132961125e-06
BTAF1	2902.42	-2.54366	0.205173	-12.3977	2.69062075330001e-35	6.44863654936124e-34
BTBD11	92.2407	-2.96203	0.404287	-7.32656	2.36141617230914e-13	1.32177765234531e-12
BTBD19	71.7662	-1.7104	0.354593	-4.82355	1.41027292836297e-06	3.93968690492995e-06
BTBD3	1219.09	-1.36888	0.158504	-8.63627	5.80799806467679e-18	4.79789899297487e-17
BTBD8	13.3195	-2.18915	0.579898	-3.77505	0.000159975	0.000337199
BUB1	896.706	-1.17101	0.387702	-3.0204	0.00252443	0.00442984
BUB1B	477.006	-1.37808	0.341069	-4.04048	5.33422154669579e-05	0.000120599
C10orf12	196.026	-1.29608	0.192121	-6.74617	1.51803063126475e-11	7.23721319452996e-11
C11orf30	580.807	-1.05298	0.225298	-4.67374	2.95766009918766e-06	7.9477565819162e-06
C11orf65	15.1147	-2.93608	0.556139	-5.2794	1.2960587982248e-07	4.09445088566097e-07
C11orf85	24.0747	-2.49978	0.455402	-5.48916	4.03839995575484e-08	1.35229491222788e-07
C12orf56	33.6798	-2.02958	0.424411	-4.78211	1.7346681113113e-06	4.80027995850648e-06
C12orf66	252.421	-1.11872	0.149984	-7.45893	8.72255474770325e-14	5.05461638492814e-13
C16orf52	410.203	-1.04484	0.250813	-4.16582	3.10239881646034e-05	7.2509050463393e-05
C17orf104	13.1362	-4.83907	0.876492	-5.52095	3.37177290508265e-08	1.13633698408468e-07
C17orf107	123.582	-1.61061	0.195155	-8.25299	1.54482037795308e-16	1.1271940675892e-15
C17orf51	305.534	-2.83571	0.253334	-11.1936	4.38468916365213e-29	7.61209301126052e-28
C17orf96	170.218	-1.38442	0.288183	-4.80396	1.55561182018939e-06	4.32478672811696e-06
C18orf54	139.639	-1.40851	0.274704	-5.12738	2.93801350734518e-07	8.91192110964219e-07
C19orf57	103.383	-1.42083	0.227154	-6.25492	3.97710467479149e-10	1.65208119555621e-09
C19orf71	24.3458	-2.11988	0.433041	-4.89533	9.81390798991727e-07	2.79469179762398e-06
C1QL4	15.4938	-1.67124	0.705027	-2.37045	0.0177662	0.0269039
C1RL-AS1	147.657	-2.07667	0.222091	-9.35053	8.72093918249087e-21	9.05777396926656e-20
C1orf162	26.9517	-1.6757	0.367265	-4.56263	5.05164867863733e-06	1.31863930061096e-05
C1orf204	42.0963	-1.7398	0.40643	-4.28069	1.86311060980967e-05	4.50789890903255e-05
C1orf226	414.905	-2.15552	0.144921	-14.8737	4.88015038667388e-50	2.1860203055601e-48
C1orf228	80.107	-3.36704	0.263577	-12.7744	2.27856601379004e-37	6.01146715417709e-36
C1orf56	90.2807	-1.42348	0.196324	-7.25067	4.14709871497361e-13	2.26233620227785e-12
C21orf58	284.404	-2.65462	0.282788	-9.38732	6.1546695245359e-21	6.43627831114544e-20
C2orf48	18.9919	-2.30362	0.447671	-5.14579	2.66390808464078e-07	8.11131445692239e-07
C3P1	38.7721	-5.25874	0.769989	-6.82964	8.51286483095948e-12	4.14460983763628e-11
C3orf20	12.8752	-3.57372	0.739024	-4.83572	1.32662640905042e-06	3.71655054027118e-06
C4orf29	225.727	-1.51951	0.166149	-9.14548	5.93640038700966e-20	5.8364152396463e-19
C4orf32	410.151	-1.19352	0.280575	-4.25383	2.10146130142476e-05	5.04525382384193e-05
C4orf47	35.8539	-1.81196	0.490623	-3.69319	0.000221461	0.000457421
C5	1481.6	-3.34898	0.282471	-11.856	2.00335050172743e-32	4.21634810997985e-31
C5orf42	473.638	-1.05126	0.284982	-3.68888	0.000225242	0.000464764
C5orf45	397.561	-2.50958	0.199294	-12.5924	2.32514058484882e-36	5.90198185120792e-35
C6orf163	17.2676	-1.52757	0.424226	-3.60085	0.000317174	0.000638655
C6orf223	1739.57	-1.16278	0.303188	-3.83519	0.000125467	0.00026814
C6orf48	5356.25	-1.53968	0.220759	-6.97449	3.06982063957119e-12	1.5556172164167e-11
C9orf152	2026.87	-1.58458	0.214374	-7.39165	1.45017574487279e-13	8.24950568891472e-13
C9orf173-AS1	45.8762	-3.2925	0.436184	-7.54841	4.40594861366082e-14	2.62305817784861e-13
C9orf72	502.167	-1.73717	0.165973	-10.4666	1.23042796355737e-25	1.73076067787378e-24
C9orf84	11.0504	-2.98079	0.813739	-3.66308	0.0002492	0.000510497
C9orf91	369.409	-1.8794	0.183422	-10.2463	1.22944775536438e-24	1.63208702421707e-23
CA12	5049.06	-2.70528	0.329187	-8.21808	2.06787234051983e-16	1.49130715973864e-15
CABIN1	3938.23	-1.71831	0.161595	-10.6334	2.08272091913806e-26	3.06606533904393e-25
CACNA1F	38.0164	-5.22755	0.567328	-9.21432	3.13254991115138e-20	3.1219279394122e-19
CACNA2D3	63.2177	-3.0159	0.34105	-8.84298	9.3198529450245e-19	8.23934017878604e-18
CACNB4	36.6117	-4.0438	0.51245	-7.89111	2.99503387263703e-15	1.97154430130798e-14
CAD	1557.07	-1.30764	0.118354	-11.0486	2.22709802642534e-28	3.71204982046832e-27
CADPS	990.018	-4.43756	0.261935	-16.9414	2.22686399541465e-64	1.56094780398249e-62
CALB2	810.632	-2.53452	0.288624	-8.78137	1.61498964056478e-18	1.40258794444695e-17
CALCOCO1	3608.53	-1.33317	0.141936	-9.39279	5.84323175096562e-21	6.11822884524544e-20
CALCOCO2	3430.49	-1.12676	0.107611	-10.4707	1.1776816963103e-25	1.65935251962039e-24
CALML6	9.38452	-3.00091	0.681578	-4.40288	1.06824476448776e-05	2.67708370074248e-05
CALU	4888.26	-1.01436	0.174104	-5.82617	5.67147491554059e-09	2.08273168040446e-08
CAMK2D	1891.81	-1.03256	0.178823	-5.77417	7.73328411751953e-09	2.7921488970001e-08
CAPN6	2513.16	-5.76473	0.397946	-14.4862	1.48091215263673e-47	6.09575461747497e-46
CAPN8	3525.43	-1.46181	0.299079	-4.88773	1.02006824534589e-06	2.89696614922525e-06
CAPRIN2	4436.18	-2.82987	0.154126	-18.3608	2.70779506854331e-75	2.53428440130202e-73
CARF	304.101	-1.89344	0.226767	-8.34972	6.84269425293814e-17	5.13485185192086e-16
CARS	3686.75	-1.3341	0.123041	-10.8427	2.16107228680283e-27	3.39947831181294e-26
CASC19	91.8297	-1.48279	0.339563	-4.36677	1.26099639889862e-05	3.1259947722327e-05
CASC5	347.291	-2.60191	0.366596	-7.09747	1.2706424366564e-12	6.6772499188534e-12
CASP2	1064.64	-1.18915	0.134841	-8.81891	1.1557772018313e-18	1.01269536936609e-17
CASP8AP2	534.62	-1.27563	0.200301	-6.36859	1.90773633913084e-10	8.18865152176762e-10
CASS4	10.5916	-2.06535	0.655058	-3.15292	0.00161644	0.0029216
CBFA2T2	800.399	-1.17129	0.111392	-10.515	7.36470271010469e-26	1.04737575978255e-24
CBL	1114.99	-1.40427	0.225149	-6.23708	4.4582169929749e-10	1.84052511787355e-09
CBX5	3884.82	-1.43508	0.168923	-8.49548	1.97112742859896e-17	1.55034262024969e-16
CCAT1	779.119	-1.91396	0.200779	-9.5327	1.53248002187696e-21	1.66711933808472e-20
CCBL1	422.262	-2.28283	0.179092	-12.7467	3.2519879717096e-37	8.49930647270685e-36
CCDC110	60.8508	-3.80567	0.378622	-10.0514	9.05934857987902e-24	1.14978232392965e-22
CCDC113	213.104	-1.13568	0.183413	-6.19194	5.94298395427551e-10	2.42127456677961e-09
CCDC13	21.0612	-1.20571	0.534361	-2.25635	0.0240485	0.0355591
CCDC14	2341.08	-1.74226	0.222993	-7.81306	5.5814863833785e-15	3.57577978511434e-14
CCDC154	8.21218	-2.45416	0.822309	-2.98447	0.00284067	0.00494696
CCDC163P	96.6749	-1.35911	0.198858	-6.83457	8.22491435188595e-12	4.01141164882519e-11
CCDC169	12.153	-2.1268	0.540705	-3.93339	8.37578793463241e-05	0.000184002
CCDC169-SOHLH2	24.6595	-2.50527	0.386172	-6.48744	8.73064077727996e-11	3.85820166029467e-10
CCDC17	65.0881	-1.56894	0.303349	-5.17205	2.31542477129413e-07	7.09016837753439e-07
CCDC170	119.718	-3.89954	0.386114	-10.0994	5.55570647562311e-24	7.10494279283313e-23
CCDC18	288.38	-1.36141	0.244918	-5.55865	2.7187506799081e-08	9.27831129364442e-08
CCDC180	121.15	-2.89029	0.301446	-9.5881	8.97230294416914e-22	9.92164958572051e-21
CCDC183	723.471	-1.53548	0.486961	-3.1532	0.0016149	0.00291913
CCDC186	1278.24	-1.3596	0.291579	-4.66288	3.1181811168846e-06	8.35421209837962e-06
CCDC66	363.987	-1.05358	0.161768	-6.51286	7.37316234538196e-11	3.28604918255345e-10
CCDC79	26.5463	-2.57343	0.573971	-4.48356	7.34080368485966e-06	1.87641873867034e-05
CCDC88A	1578.63	-2.07278	0.121288	-17.0898	1.76824741478393e-65	1.28240038700758e-63
CCHE1	123.476	-6.23008	0.446559	-13.9513	3.08882532971124e-44	1.1057070672789e-42
CCK	463.72	-3.90052	0.34573	-11.282	1.61085082963726e-29	2.85572316919714e-28
CCL20	1065.37	-1.68362	0.190376	-8.84363	9.26611680145959e-19	8.19615917501861e-18
CCNG1	4251.5	-1.21213	0.139531	-8.6872	3.71497162151041e-18	3.11808214304428e-17
CCNI	5156.56	-1.04845	0.120689	-8.6872	3.71466297038161e-18	3.11808214304428e-17
CCNL1	2976.51	-1.56595	0.106436	-14.7126	5.35291951275626e-49	2.32325027453901e-47
CCNL2	4284.37	-1.39025	0.145392	-9.56212	1.15370174107123e-21	1.26740755856828e-20
CCNT1	1147.15	-1.06206	0.151601	-7.00566	2.45828241427658e-12	1.25866764322664e-11
CCP110	584.651	-1.38618	0.273387	-5.0704	3.96985115933787e-07	1.18508404262985e-06
CCSAP	334.477	-2.36605	0.246799	-9.58695	9.07255966951164e-22	1.00258965793752e-20
CD164L2	31.7586	-3.07068	0.654305	-4.69304	2.69175642576034e-06	7.28043193425298e-06
CD22	33.614	-1.11697	0.385526	-2.89725	0.00376446	0.00641632
CD46	13257.5	-1.38205	0.198942	-6.947	3.73144442394143e-12	1.87670034326901e-11
CD96	534.745	-1.68535	0.485322	-3.47264	0.000515373	0.00100936
CDAN1	267.155	-1.18579	0.116763	-10.1556	3.13012440065037e-24	4.06503675070508e-23
CDC25B	4048.24	-1.87329	0.149654	-12.5175	5.98865953117901e-36	1.49297638580122e-34
CDC7	429.305	-2.09158	0.215251	-9.71692	2.55392668891256e-22	2.93657747559039e-21
CDCA7	2599.73	-4.69191	0.235673	-19.9086	3.4286846997901e-88	4.28662349071519e-86
CDK1	1772.36	-1.11486	0.286434	-3.89222	9.93313878202022e-05	0.000215697
CDK5RAP3	5325.29	-1.49103	0.134452	-11.0897	1.40741959334986e-28	2.36021025499401e-27
CDKL5	252.71	-1.91045	0.356918	-5.35262	8.66879133784741e-08	2.79285117851842e-07
CDNF	70.5429	-1.09756	0.300478	-3.6527	0.000259499	0.000530169
CELF4	78.4672	-1.23065	0.247868	-4.96492	6.87279513567247e-07	1.99272995686952e-06
CELSR2	534.401	-1.76703	0.14053	-12.574	2.93559076141287e-36	7.42899577431265e-35
CELSR3	324.689	-2.30019	0.218786	-10.5134	7.49084545702922e-26	1.06441165344877e-24
CEMIP	3942.31	-3.72964	0.249024	-14.977	1.03746330906588e-50	4.82795078243909e-49
CENPE	1200.77	-1.58675	0.240756	-6.5907	4.37769226214924e-11	1.99183808983667e-10
CENPF	2552.93	-1.84388	0.35204	-5.23771	1.62585057654132e-07	5.06845454201651e-07
CENPI	128.796	-1.58046	0.411248	-3.84309	0.000121492	0.000260476
CENPJ	236.472	-1.07993	0.264439	-4.08384	4.42983629592693e-05	0.000101412
CEP120	615.852	-1.10315	0.213648	-5.1634	2.42503580737463e-07	7.41087725170854e-07
CEP128	119.599	-1.63203	0.217315	-7.50998	5.91371457034649e-14	3.47257133533175e-13
CEP152	185.698	-1.99968	0.221013	-9.04782	1.45852884404825e-19	1.38833714342842e-18
CEP164	1001.69	-1.45097	0.113827	-12.7472	3.2315381251965e-37	8.45905597053389e-36
CEP192	1348.94	-1.92171	0.155063	-12.3931	2.84905029091041e-35	6.80886441135836e-34
CEP250	1192.46	-1.60703	0.117462	-13.6813	1.31352291143392e-42	4.43658252726865e-41
CEP290	890.477	-1.65514	0.164061	-10.0885	6.20881971937479e-24	7.91600888574474e-23
CEP295	546.894	-1.04132	0.193435	-5.3833	7.31314013696851e-08	2.37943361263611e-07
CEP350	1581.31	-1.05544	0.209027	-5.04932	4.43379680503047e-07	1.31677712949256e-06
CEP41	313.163	-1.01734	0.116335	-8.74493	2.23144206949304e-18	1.91121416105403e-17
CEP72	309.981	-1.50263	0.281216	-5.34332	9.12578981741591e-08	2.9327519050675e-07
CEP76	252.399	-1.05012	0.172703	-6.08051	1.1980434054572e-09	4.73480093692485e-09
CEP83-AS1	11.7914	-1.06651	0.500819	-2.12952	0.0332109	0.0478772
CEP85	816.258	-1.87583	0.135678	-13.8256	1.78624684778803e-43	6.23437363354017e-42
CEP85L	241.955	-2.05055	0.230277	-8.90473	5.35147567108014e-19	4.81747834054839e-18
CEP97	356.568	-1.14402	0.26351	-4.34147	1.41531321383246e-05	3.48175363749417e-05
CERS4	12.9198	-6.76156	1.30017	-5.20052	1.98736975640904e-07	6.14174608543086e-07
CES4A	186.8	-1.81649	0.245377	-7.40285	1.33289632046433e-13	7.6081812799792e-13
CFAP43	98.0558	-2.0045	0.275935	-7.26439	3.74715636600361e-13	2.05419210077417e-12
CFAP44	509.427	-1.22942	0.181717	-6.76558	1.32775605700052e-11	6.35903293965972e-11
CFAP70	165.666	-2.22557	0.285151	-7.80487	5.95618635929705e-15	3.81145875008798e-14
CFAP97	1530.35	-1.32453	0.185915	-7.1244	1.04532850501111e-12	5.54014186790607e-12
CGGBP1	2570.71	-1.07866	0.198371	-5.43756	5.40145858890822e-08	1.78326934144618e-07
CGNL1	138.775	-1.64354	0.252599	-6.5065	7.69222496494183e-11	3.4227847234441e-10
CHAC1	826.976	-3.39928	0.209769	-16.2049	4.65680854232036e-59	2.82664904019902e-57
CHAF1B	291.445	-1.16697	0.322834	-3.61476	0.00030063	0.000606874
CHAMP1	662.046	-1.47267	0.155802	-9.45219	3.31828256745192e-21	3.53408695820229e-20
CHD2	4722.92	-1.29032	0.153447	-8.40892	4.13808750044306e-17	3.16843600982279e-16
CHEK2	331.259	-1.19376	0.239934	-4.97538	6.5118287248622e-07	1.89364114958543e-06
CHMP1B2P	116.792	-1.14097	0.208902	-5.46173	4.71526088878365e-08	1.5689129229353e-07
CHRD	15.8096	-4.54301	0.787667	-5.76768	8.03692880022658e-09	2.89429639273852e-08
CHRM3	81.2406	-4.27732	0.299611	-14.2763	3.07696014226379e-46	1.19324799220707e-44
CHRM3-AS2	25.613	-5.09065	0.750568	-6.78241	1.18191062761938e-11	5.68491207134869e-11
CHST6	58.0951	-1.09872	0.391142	-2.80901	0.00496946	0.00829414
CHSY1	1224.11	-2.00245	0.235472	-8.50398	1.8319806893737e-17	1.44838001364217e-16
CIITA	66.1101	-2.17752	0.388108	-5.6106	2.01621743330865e-08	6.97022093690051e-08
CILP2	86.5587	-2.94053	0.355381	-8.2743	1.29215346784097e-16	9.49866039786736e-16
CIT	917.694	-2.38121	0.341443	-6.97396	3.08148017997589e-12	1.56105344587651e-11
CKAP2L	611.085	-1.20687	0.362356	-3.33061	0.000866552	0.00163742
CKAP5	3492.22	-1.82715	0.165587	-11.0344	2.60688943598356e-28	4.31980402779749e-27
CKMT2	16.8126	-1.32172	0.497404	-2.65724	0.00787824	0.0127263
CLCN3	4206.23	-1.04704	0.171231	-6.11479	9.66813231753777e-10	3.85919039112962e-09
CLCN4	557.277	-1.21051	0.198338	-6.10328	1.03916102434948e-09	4.14107151306537e-09
CLCN6	712.013	-1.1082	0.127847	-8.66823	4.38900605441956e-18	3.65634104573302e-17
CLDN18	22388.5	-2.23653	0.60028	-3.72581	0.00019469	0.000404671
CLDN2	32176.3	-1.78068	0.179363	-9.92779	3.1515175826971e-23	3.83701846387532e-22
CLDND1	1206.51	-1.07271	0.243829	-4.39944	1.08528709802993e-05	2.71654187259756e-05
CLGN	182.061	-6.5553	0.641065	-10.2256	1.52228878777207e-24	2.0096851112329e-23
CLHC1	190.094	-1.91018	0.264436	-7.22358	5.06368646885096e-13	2.74359441826197e-12
CLIC4	6380.72	-1.45183	0.359315	-4.04055	5.33254368923424e-05	0.000120578
CLIP3	35.8586	-1.23893	0.357939	-3.46129	0.000537588	0.00105029
CLIP4	1875.34	-1.18619	0.30999	-3.82653	0.000129961	0.000277355
CLK2	1252.95	-1.29004	0.0838405	-15.3868	2.00768973298389e-53	1.03174313179997e-51
CLPB	301.16	-1.10097	0.182343	-6.03793	1.5610659772004e-09	6.08906596415328e-09
CLU	5541.62	-1.39496	0.235006	-5.93586	2.92310451136081e-09	1.10893953529954e-08
CLUHP3	140.859	-1.54845	0.165621	-9.34934	8.81951372252938e-21	9.14315058128309e-20
CMTM4	4452.08	-1.35886	0.175763	-7.73116	1.06566998237214e-14	6.6666679522988e-14
CMYA5	35.0369	-2.03925	0.378075	-5.39378	6.89916699330563e-08	2.25042337692463e-07
CNNM1	474.893	-1.20543	0.187012	-6.44573	1.15044733604622e-10	5.0361756521511e-10
CNNM2	306.842	-1.34895	0.15416	-8.75032	2.12747046938519e-18	1.82589717077921e-17
CNNM4	1106.64	-1.22442	0.168217	-7.2788	3.36811050241698e-13	1.85795045265037e-12
CNOT1	6508.89	-1.06148	0.133439	-7.95476	1.79477235209104e-15	1.19983324878616e-14
CNTF	24.609	-1.41733	0.38794	-3.65346	0.000258726	0.000528783
CNTNAP1	40.5876	-1.32122	0.299723	-4.40812	1.04270700331328e-05	2.61660731373688e-05
COBL	2560.13	-1.02727	0.198889	-5.16506	2.40366719100989e-07	7.34829132317312e-07
COG3	1594.43	-1.00553	0.121792	-8.25612	1.50482652942395e-16	1.10040850490787e-15
COL11A2	84.7684	-3.236	0.405261	-7.98498	1.40546895785848e-15	9.47899414291589e-15
COL27A1	1733.57	-1.63243	0.281108	-5.80712	6.35558375138831e-09	2.31719465912967e-08
COL4A3BP	1786.05	-1.08222	0.189242	-5.71869	1.07350061752143e-08	3.81995663664751e-08
COL5A3	117.914	-2.27401	0.327665	-6.94003	3.92010360497282e-12	1.96686120677178e-11
COL9A3	183.115	-1.9988	0.501074	-3.98903	6.63428352082349e-05	0.000147759
[truncated: 2,003 more rows]
