# Supplementary material for: NF2 loss malignantly transforms human pancreatic acinar cells and enhances cell fitness under environmental stress
Source: J Clin Invest. 2026 Jan 2;136(1):e194395. doi: 10.1172/JCI194395 (PMC12721884; doi:10.1172/JCI194395)
Supplement: Supplemental table 6 [file jci-136-194395-s125.xlsx]

## Sheet: Top20marker in acinar tumor
p_val	avg_log2FC	pct.1	pct.2	p_val_adj	cluster	gene
0	2.27434	0.923	0.381	0	1	CEACAM5
1.30529006038486e-253	1.71595	0.95	0.495	4.75765174109678e-249	1	MUC13
8.44192810895199e-199	2.2327	0.606	0.162	3.07699837643191e-194	1	ATP10B
7.64977351028417e-180	2.16159	0.556	0.144	2.78826594676348e-175	1	TRIM31
1.94891836313524e-166	1.62734	0.75	0.313	7.10361254179163e-162	1	CDH17
7.73495539589916e-161	2.04853	0.654	0.247	2.81931389225128e-156	1	CEACAM1
2.88919970758171e-148	1.83371	0.568	0.182	1.05308440141646e-143	1	PTPRN2
8.75476769382703e-142	2.72114	0.369	0.072	3.19102527672301e-137	1	DHRS9
6.15982323006886e-129	2.06957	0.472	0.139	2.2451939691278e-124	1	STOM
1.28167266176573e-128	1.95752	0.417	0.104	4.67156868486992e-124	1	MYO7B
4.44518854692085e-127	1.91131	0.53	0.181	1.62022677346718e-122	1	TMPRSS2
1.04270697361588e-123	2.23944	0.448	0.128	3.80056264813251e-119	1	CEACAM7
1.18053928366706e-121	2.02078	0.396	0.099	4.30294763503807e-117	1	GCNT3
1.69980764197127e-104	1.9645	0.273	0.048	6.19562887422109e-100	1	MGAM2
1.18591399321281e-94	1.72991	0.422	0.138	4.32253791386138e-90	1	XDH
1.99531133560897e-83	1.64043	0.296	0.074	7.27271028716115e-79	1	SLC5A1
2.67122946081776e-83	1.65785	0.357	0.111	9.73636426173464e-79	1	C4BPB
1.58166681745736e-73	1.75749	0.266	0.068	5.76501738295033e-69	1	SMIM31
5.24761642705279e-71	1.64212	0.285	0.081	1.91270371149647e-66	1	CDHR5
3.992433191022e-55	1.6117	0.28	0.096	1.45520197379561e-50	1	PRDM1
8.58060738829119e-29	0.661043	0.82	0.805	3.12754558695826e-24	2	CD55
2.09291986426033e-27	0.813995	0.681	0.573	7.62848361324249e-23	2	MUC13
6.4079036936571e-26	0.779842	0.624	0.47	2.33561681730108e-21	2	CEACAM5
1.1960547190557e-07	0.577004	0.165	0.295	0.0043595	2	FBXL20
3.91513768099116e-07	0.668999	0.158	0.278	0.0142703	2	IRF1
1.27085509559521e-06	0.738522	0.152	0.267	0.0463214	2	JUND
7.37773613613519e-06	0.595454	0.151	0.254	0.268911	2	RETREG1
1.52054357327171e-05	0.656904	0.576	0.67	0.554223	2	BCAS1
7.11622093429378e-05	0.681665	0.201	0.318	1	2	LINC01133
7.24848735820028e-05	0.628915	0.182	0.288	1	2	RPS6KA5
0.000131239	0.597223	0.2	0.313	1	2	PRSS12
0.000354534	0.630138	0.211	0.319	1	2	SEMA6A
0.000365128	0.682819	0.21	0.323	1	2	FAM83E
0.00051076	0.583339	0.25	0.379	1	2	UCA1
0.000605227	0.76414	0.176	0.271	1	2	RAB31
0.00255841	0.575985	0.219	0.323	1	2	ATP8A1
0.00439977	0.615148	0.267	0.397	1	2	CDHR2
0.00545319	0.630921	0.207	0.298	1	2	SORL1
0.00749663	0.599582	0.282	0.411	1	2	B3GNT5
0.00867735	0.611131	0.332	0.499	1	2	KLF3
3.6619790375829e-48	1.96563	0.59	0.374	1.33475473940859e-43	3	MUC6
5.66543872720903e-30	1.80592	0.332	0.154	2.06499576168042e-25	3	VCAN
6.10573113344206e-30	1.40548	0.563	0.42	2.2254779408283e-25	3	LMO4
9.01120276635032e-27	1.68761	0.443	0.279	3.28449329630703e-22	3	NTS
1.64979432268793e-21	1.82715	0.308	0.166	6.01333532676524e-17	3	CFTR
3.58715940331038e-20	1.12452	0.705	0.696	1.3074837309126e-15	3	LYZ
3.44782595456317e-17	1.65947	0.313	0.191	1.25669808217873e-12	3	UGT2A3
4.98703810895366e-16	1.23809	0.455	0.352	1.81772552033252e-11	3	SLC4A4
6.26888794013697e-14	1.59434	0.302	0.193	2.28494696530052e-09	3	CA2
1.1112322294072e-13	1.40275	0.301	0.191	4.05033035296629e-09	3	RERG
2.07406458243926e-13	1.38341	0.401	0.31	7.55975799653284e-09	3	LYPD6B
5.77984373586056e-12	1.40858	0.275	0.174	2.10669524328382e-07	3	CASR
3.29006573049356e-11	1.26447	0.355	0.265	1.1991960581076e-06	3	PLD1
5.58907011331949e-11	1.18064	0.446	0.379	2.03716016560382e-06	3	MT-CO3
1.71882009646869e-08	1.2753	0.399	0.345	0.000626493	3	SLC12A2
6.17925226035213e-08	1.10806	0.408	0.362	0.00225228	3	MT-ATP6
1.49804898824331e-07	1.2064	0.333	0.274	0.00546024	3	PRKDC
2.81859560474908e-05	1.33288	0.293	0.25	1	3	SCD
0.00146845	1.08898	0.304	0.28	1	3	MT-ND1
0.0026179	1.11707	0.297	0.279	1	3	ATP5F1E
2.44235640057354e-130	1.6394	0.895	0.538	8.90214484445049e-126	4	TFF2
6.29595219065745e-106	1.74381	0.731	0.341	2.29481161397273e-101	4	TFF1
3.46197861626578e-82	1.77563	0.538	0.214	1.26185658584271e-77	4	TFF3
5.66880987567301e-76	1.27475	0.755	0.439	2.06622451158406e-71	4	AGR2
1.6424101480917e-70	1.12563	0.789	0.499	5.98642074877943e-66	4	FXYD3
1.26892741515464e-61	1.24027	0.557	0.256	4.62511353549713e-57	4	NTS
1.97733108358869e-45	1.26313	0.404	0.173	7.20717406657242e-41	4	CA2
7.36387812624874e-42	1.07416	0.55	0.302	2.6840599382364e-37	4	ANXA10
5.89928061466514e-36	1.11123	0.799	0.623	2.1502287912393e-31	4	MUCL3
8.49189463264699e-35	1.51235	0.266	0.102	3.0952106746535e-30	4	AKR1B10
5.10732257659206e-34	1.23371	0.311	0.132	1.86156800594204e-29	4	KCNE3
3.47234256742781e-29	1.01232	0.389	0.2	1.26563414240176e-24	4	ANPEP
5.75486525666397e-29	1.03258	0.475	0.287	2.09759083740145e-24	4	CSTB
8.92283944967966e-27	1.06111	0.343	0.174	3.25228575101374e-22	4	F5
2.5389346023043e-25	1.03225	0.416	0.243	9.25416273193894e-21	4	CYP2S1
5.57820868007865e-25	1.00239	0.3	0.144	2.03320128180187e-20	4	PSCA
6.54570757981218e-25	1.17833	0.324	0.169	2.38584495576574e-20	4	ALDH1A1
7.67957741899513e-20	1.07639	0.282	0.144	2.79912917344954e-15	4	REG4
2.0486722688641e-17	1.03485	0.279	0.157	7.46720555278276e-13	4	ST6GALNAC1
4.03551200483148e-14	1.0364	0.259	0.15	1.47090377064102e-09	4	SFTA2
0	7.24368	0.631	0.011	0	5	H19
7.71526113613552e-276	7.45789	0.464	0.006	2.81213553151004e-271	5	KRT13
2.43865575014518e-203	5.76613	0.607	0.022	8.88865634370416e-199	5	DSC3
1.16321212599384e-194	6.00847	0.464	0.012	4.23979187803496e-190	5	ENSG00000223786
1.54981162934307e-152	6.75681	0.369	0.01	5.64890840779256e-148	5	KRT5
1.11730371515709e-148	6.05553	0.31	0.006	4.07246031137608e-144	5	TP63
4.8359841261647e-139	6.3534	0.286	0.006	1.76266785414577e-134	5	SORCS2
7.35063459118959e-125	5.7851	0.548	0.034	2.67923280214269e-120	5	S100A2
4.69872544561272e-108	4.91039	0.31	0.01	1.71263843767138e-103	5	MUC16
1.74641093336003e-107	6.48309	0.31	0.011	6.36549321100398e-103	5	NRG1
2.41195104055301e-98	5.90713	0.345	0.016	8.79132034771167e-94	5	KRT4
5.48121960687336e-90	4.55926	0.512	0.041	1.99784973450927e-85	5	TFPI2
4.75457390460581e-65	4.66822	0.298	0.018	1.73299464248977e-60	5	LY6D
9.49685230974187e-57	4.00905	0.286	0.019	3.46150769837781e-52	5	PTPRS
1.67302019253647e-54	4.38786	0.345	0.031	6.09799129977617e-50	5	FAM83A
1.67850007013432e-49	4.14918	0.381	0.042	6.11796490563259e-45	5	MCC
1.1158181866188e-47	4.01348	0.333	0.032	4.06704570840687e-43	5	NIBAN1
3.71183028800924e-40	4.24226	0.31	0.034	1.35292502167649e-35	5	BACH2
4.46028938834394e-35	4.42028	0.262	0.028	1.62573087915748e-30	5	COL4A5
1.91626667784378e-32	3.99455	0.357	0.055	6.98460041407278e-28	5	AQP3
0	6.09273	0.573	0.012	0	6	RRM2
0	7.22575	0.436	0.005	0	6	H1-5
2.96500503328032e-290	6.13443	0.547	0.013	1.08071468458034e-285	6	FAM111B
3.68790471446398e-281	5.74304	0.872	0.05	1.34420438937498e-276	6	MKI67
5.99016833740281e-248	6.64909	0.316	0.003	2.18335645729995e-243	6	MYBL2
2.69724971583848e-240	5.76885	0.41	0.008	9.83120548925966e-236	6	DTL
1.72710803866577e-236	5.17612	0.632	0.027	6.29513609013285e-232	6	TPX2
6.1987500376349e-226	5.59062	0.462	0.013	2.25938240121754e-221	6	CLSPN
1.59921812347709e-218	7.94731	0.265	0.002	5.82899013826164e-214	6	H3C3
2.52956425875025e-218	5.70603	0.607	0.028	9.22000876671877e-214	6	TOP2A
8.53032790681851e-193	5.18103	0.65	0.039	3.10921921875628e-188	6	CENPF
5.44294026965376e-190	5.58525	0.342	0.007	1.9838972988861e-185	6	CCNA2
3.85128126216014e-180	6.00272	0.256	0.003	1.40375350724475e-175	6	E2F8
1.13777519586145e-157	5.15936	0.325	0.009	4.14707681139539e-153	6	CKAP2L
9.55255044025033e-157	5.1686	0.308	0.008	3.48180910996684e-152	6	CDCA2
3.08558538043426e-152	5.06184	0.299	0.007	1.12466501531448e-147	6	KIF2C
1.23840732878106e-146	5.09398	0.316	0.009	4.51387087267409e-142	6	ESCO2
7.35037060964929e-145	5.38977	0.308	0.009	2.67913658351107e-140	6	CEP55
4.50425600271499e-135	5.27351	0.256	0.006	1.64175627042959e-130	6	SHCBP1
5.34958196165569e-128	5.17348	0.385	0.019	1.94986912920388e-123	6	H1-3
2.1948955455691e-162	2.04991	0.587	0.169	8.00017477404481e-158	7	MMP7
1.35182968877439e-146	1.80523	0.679	0.25	4.92728403261377e-142	7	HS3ST2
7.97262763801878e-137	1.5581	0.727	0.308	2.90594304778146e-132	7	CXCL8
5.23223516964488e-109	1.92916	0.445	0.132	1.90709739698386e-104	7	EPHA4
1.23988952678012e-91	1.32705	0.72	0.381	4.51927333616086e-87	7	ITGAV
3.93834752014687e-88	2.31543	0.259	0.052	1.43548828761833e-83	7	CXCL6
5.8712075768617e-83	1.47215	0.445	0.155	2.13999644969032e-78	7	RND1
6.62870391097784e-80	1.84689	0.327	0.091	2.41609628851231e-75	7	PLAU
2.63123681768153e-78	1.55744	0.532	0.23	9.59059507676743e-74	7	GRB10
3.18627897449715e-71	1.46435	0.281	0.073	1.16136682341446e-66	7	SLC28A3
1.78015441894392e-67	1.3224	0.288	0.079	6.48848484160868e-63	7	SCTR
1.10500398848728e-65	1.62929	0.342	0.116	4.02762903763728e-61	7	CHST11
6.01169473960337e-65	1.67382	0.28	0.079	2.19120261563803e-60	7	KCNJ15
1.44734090323663e-64	1.32834	0.486	0.217	5.27541285820718e-60	7	CCN2
6.46221024857676e-61	1.32574	0.37	0.137	2.35541101350374e-56	7	COL4A1
5.74589928922935e-56	1.63208	0.323	0.116	2.09432283193121e-51	7	FERMT1
9.05068503314604e-53	2.18986	0.253	0.081	3.2988841877314e-48	7	IL1R1
6.56950495691032e-52	1.39362	0.265	0.084	2.39451886174424e-47	7	KIF26B
7.41092669342459e-50	1.36303	0.429	0.201	2.70120867048633e-45	7	PHLDB2
1.25553818638664e-41	1.46789	0.264	0.099	4.57631113556067e-37	7	MAPRE3
5.06106981170713e-64	1.81593	0.669	0.304	1.84470933566913e-59	8	PVR
3.12968890529286e-63	1.89574	0.753	0.403	1.1407403090902e-58	8	ZPLD1
2.37991229235761e-59	2.782	0.454	0.149	8.67454231441424e-55	8	SYNE1
1.93076504448519e-52	2.30496	0.375	0.113	7.03744551064407e-48	8	APBB1IP
2.10473836984201e-52	2.16151	0.415	0.13	7.67156088423715e-48	8	ANKRD1
2.71216095105662e-52	1.64583	0.517	0.195	9.88555545050628e-48	8	TCP11L2
2.02906544714672e-50	2.07265	0.37	0.111	7.39574064830506e-46	8	DKK1
2.93376428555962e-50	1.75867	0.549	0.228	1.06932774444363e-45	8	SLC49A4
6.03123322290765e-45	2.20788	0.402	0.142	2.19832419741761e-40	8	SLC35F3
3.81538199098467e-44	2.06744	0.339	0.102	1.390668581894e-39	8	PADI1
2.26796290972846e-40	1.66438	0.478	0.199	8.26649800966925e-36	8	LSAMP
1.40496060823814e-33	1.83942	0.318	0.11	5.12094092096721e-29	8	ENSG00000257894
2.9584431927864e-32	1.61211	0.449	0.206	1.07832295933872e-27	8	SLC7A5
5.30147649255312e-32	1.8456	0.273	0.087	1.93233516677069e-27	8	GPRC5B
1.25359262460513e-29	1.79292	0.281	0.096	4.56921975742323e-25	8	SLC3A2
2.42323916239624e-28	1.60131	0.462	0.229	8.83246442301804e-24	8	CASC19
5.91150964044511e-24	1.66467	0.268	0.1	2.15468614884584e-19	8	TNFRSF11B
2.57787726943258e-23	1.77631	0.318	0.136	9.39610485935481e-19	8	IGFBP1
1.04095260307138e-22	1.71685	0.257	0.096	3.79416814293486e-18	8	H2BC5
1.80190191396631e-18	1.86662	0.255	0.109	6.56775228621581e-14	8	LINC01004
0	5.15005	0.714	0.046	0	9	FN1
0	4.69945	0.602	0.03	0	9	LIMCH1
0	5.99188	0.5	0.009	0	9	TENM2
0	5.5397	0.485	0.015	0	9	AKT3
0	8.37586	0.458	0.002	0	9	KRT81
0	7.47363	0.455	0.002	0	9	COL8A1
0	6.92417	0.431	0.005	0	9	COL5A1
1.26007878980768e-296	8.27978	0.307	0.002	4.59286118097e-292	9	SPARC
6.02509558782496e-293	7.25566	0.337	0.004	2.19608709080632e-288	9	COL6A2
3.01012059281222e-262	5.72354	0.322	0.006	1.09715885487413e-257	9	ACOXL
1.28703693306372e-257	5.30516	0.596	0.055	4.69112091732396e-253	9	COL1A1
1.49936168122521e-253	5.816	0.343	0.009	5.46502339189777e-249	9	ADAMTS12
2.07637465055187e-250	5.47108	0.377	0.013	7.56817796379649e-246	9	RBMS3
2.89805078310537e-247	4.98073	0.389	0.015	1.05631052993408e-242	9	COL6A1
9.55885837396686e-241	6.4017	0.265	0.002	3.48410828872718e-236	9	MAP1B
9.16478229031838e-216	6.71702	0.262	0.004	3.34047149699815e-211	9	KIRREL3
6.15740682666715e-203	5.09274	0.271	0.006	2.24431321425191e-198	9	ANTXR1
5.8536740514117e-202	4.78299	0.367	0.02	2.13360565499905e-197	9	KCNQ5
3.37899535983733e-173	4.85144	0.283	0.012	1.23161001870711e-168	9	ADAM12
3.09035566966507e-151	4.66997	0.289	0.017	1.12640373803622e-146	9	ANOS1

## Sheet: Top20marker in mice fibroblast
p_val	avg_log2FC	pct.1	pct.2	p_val_adj	cluster	gene
0	4.46777	0.946	0.127	0	1	Tnxb
0	4.96604	0.739	0.044	0	1	Itih5
0	3.83619	0.797	0.147	0	1	Slc4a4
0	3.42558	0.951	0.323	0	1	Tnfaip6
0	3.5352	0.696	0.092	0	1	Clec3b
0	3.4462	0.726	0.131	0	1	Efemp1
0	3.49253	0.749	0.158	0	1	Ptx3
0	3.96478	0.695	0.114	0	1	Creb5
0	5.80266	0.563	0.018	0	1	Cadm3
0	3.44306	0.588	0.075	0	1	Tmeff2
0	3.99643	0.571	0.064	0	1	Pcolce2
0	4.40071	0.563	0.062	0	1	Opcml
0	4.31935	0.503	0.041	0	1	Dpp4
0	3.43856	0.492	0.055	0	1	Sfrp4
0	4.28404	0.412	0.045	0	1	Ngf
0	3.61055	0.304	0.032	0	1	Pamr1
0	5.3109	0.27	0.009	0	1	Cmah
0	3.37287	0.303	0.042	0	1	Pcsk6
0	3.95315	0.256	0.023	0	1	Arhgap20
0	3.67146	0.256	0.028	0	1	Tek
0	6.48773	0.661	0.02	0	2	Gdf10
3.1352199871614e-105	3.92782	0.57	0.07	8.15846945059139e-101	2	Chrdl1
1.88974475849726e-82	3.84961	0.43	0.049	4.91749381056157e-78	2	Meox2
2.05378595928641e-78	4.03144	0.471	0.063	5.3443618232551e-74	2	Fmo2
3.38272887476827e-64	3.78205	0.331	0.037	8.802537077922e-60	2	Kcnt2
6.23268083696072e-64	3.31293	0.455	0.068	1.62186820739392e-59	2	Comp
9.06024834391578e-56	3.04533	0.57	0.122	2.35765782405376e-51	2	Abca8a
2.4766847943243e-46	3.19905	0.893	0.511	6.4448291717907e-42	2	Cst3
8.2173146537113e-44	3.1929	0.438	0.087	2.13830961918875e-39	2	Peg3
5.79063762639448e-43	3.71238	0.314	0.048	1.50683972314037e-38	2	Abca8b
1.10391065048862e-38	2.70236	0.512	0.13	2.87259629470149e-34	2	Ccdc3
4.762884873802e-35	2.58368	0.537	0.16	1.23939790186076e-30	2	Ltbp4
5.17811182823829e-32	2.79581	0.322	0.063	1.34744825994417e-27	2	Nr2f2
1.46056696996332e-30	2.87502	0.281	0.05	3.80068736923854e-26	2	Plxna4
2.3456872243453e-29	2.98508	0.661	0.301	6.10394729519133e-25	2	Mgp
7.78572519783488e-29	2.9873	0.256	0.045	2.02600141098059e-24	2	Abcc9
5.88066459669965e-27	2.57771	0.289	0.059	1.53026654135318e-22	2	Cfi
4.24195788158041e-25	2.9615	0.289	0.064	1.10384227994486e-20	2	B3galt1
2.35665800841548e-20	2.53977	0.388	0.126	6.13249546949877e-16	2	Pid1
1.30592540973608e-19	2.94483	0.322	0.092	3.39827910121523e-15	2	Sfrp4
1.80011748120909e-203	3.05353	0.327	0.057	4.68426570960228e-199	3	Il1rl1
6.93130327846026e-200	1.63683	0.715	0.252	1.80366373912093e-195	3	Ccl2
7.56065090602749e-187	1.9805	0.757	0.33	1.96743257876647e-182	3	Vcam1
7.84832899571136e-184	1.76032	0.585	0.181	2.04229217126401e-179	3	Noct
5.5296953086449e-171	2.15919	0.434	0.11	1.43893731321558e-166	3	Plagl1
1.3185514485322e-167	1.89409	0.513	0.151	3.4311345793705e-163	3	Rian
1.99981987837258e-167	2.18174	0.335	0.069	5.20393128750113e-163	3	B830012L14Rik
1.06989554075069e-157	2.11183	0.618	0.239	2.78408217614144e-153	3	Ptgs2
1.05886835974294e-154	2.10492	0.364	0.084	2.75538724572309e-150	3	Gm15726
9.32536310387028e-142	1.87768	0.421	0.119	2.42664598688912e-137	3	Cxcl2
1.29289472330916e-125	1.79437	0.368	0.101	3.36437064899509e-121	3	Fosl1
4.13050446714644e-125	2.07565	0.258	0.053	1.07483987244085e-120	3	Gm14636
1.63871990096628e-120	2.62895	0.306	0.078	4.26427692629445e-116	3	Gm16685
3.22743737138911e-110	1.71356	0.49	0.184	8.39843752782873e-106	3	Fnip2
1.26373624987753e-109	1.68685	0.661	0.316	3.2884944694313e-105	3	Tgfb2
1.89746197360894e-107	1.91438	0.361	0.11	4.93757554772518e-103	3	Lsmem1
8.42229395902612e-106	1.64004	0.429	0.147	2.19164933401778e-101	3	Ets1
7.51847946230375e-93	1.80833	0.3	0.087	1.95645872568068e-88	3	Dusp10
5.09041673970806e-70	1.67782	0.595	0.329	1.32462824400683e-65	3	Aig1
3.0567077136854e-57	1.71286	0.266	0.094	7.95416481255216e-53	3	Sclt1
0	2.62089	0.855	0.315	0	4	Sfrp2
0	2.074	0.932	0.428	0	4	Apoe
0	2.04966	0.66	0.185	0	4	Bmper
0	1.99825	0.674	0.218	0	4	Gfra1
0	2.65277	0.439	0.078	0	4	Vegfd
0	2.54947	0.445	0.085	0	4	Hpgd
0	2.65454	0.41	0.084	0	4	Slc1a3
0	3.83901	0.353	0.035	0	4	Sorbs2
0	2.67284	0.387	0.075	0	4	Col6a6
0	3.23247	0.368	0.056	0	4	Col6a5
0	2.21323	0.384	0.085	0	4	Steap4
0	3.17683	0.341	0.045	0	4	Tnmd
0	4.00437	0.314	0.026	0	4	Adamts18
2.2717588142045e-288	2.54151	0.274	0.045	5.91157078632294e-284	4	Comp
1.2879205014632e-282	2.07033	0.707	0.332	3.35142672890754e-278	4	Ctla2a
4.16182014319368e-247	2.06707	0.422	0.125	1.08298883766186e-242	4	Rbfox1
2.89244248535627e-241	2.07398	0.274	0.053	7.5267138353941e-237	4	Megf6
1.20233767725516e-195	1.98143	0.347	0.103	3.12872310375338e-191	4	Eya4
6.41406499675035e-195	2.01767	0.279	0.068	1.66906799345437e-190	4	Aldh1a1
6.91112395103596e-102	2.01669	0.291	0.117	1.79841267453858e-97	4	Cemip
0	0.982823	0.914	0.665	0	5	Col14a1
0	0.997377	0.847	0.632	0	5	Itgbl1
6.11754389717764e-260	1.00139	0.723	0.466	1.59190727292357e-255	5	Il33
5.97970792247399e-186	1.30526	0.526	0.314	1.55603959558618e-181	5	Mfap4
1.1027593667466e-172	1.24715	0.527	0.316	2.869600424148e-168	5	Ccn3
3.08294671513763e-166	0.89206	0.693	0.493	8.02244394213115e-162	5	Igf1
1.98108098189817e-165	1.15734	0.545	0.336	5.15516893109542e-161	5	Pi16
1.13631562819388e-129	0.928138	0.598	0.435	2.95692052768612e-125	5	Aspn
9.74334758967282e-120	1.12396	0.538	0.386	2.53541390978466e-115	5	C1qtnf3
5.00463805043946e-117	1.02237	0.422	0.246	1.30230691348536e-112	5	Camk4
1.01518521549706e-115	0.925586	0.459	0.275	2.64171496776646e-111	5	Thbs4
1.67721961930726e-114	1.7004	0.254	0.116	4.36446089336134e-110	5	Lepr
2.21010746701181e-100	0.917015	0.523	0.383	5.75114165065814e-96	5	Zfp521
8.97573032706454e-95	0.890578	0.533	0.395	2.33566454570873e-90	5	Podn
4.72416369138756e-77	0.818245	0.472	0.332	1.22932187577287e-72	5	Cilp
3.06005794168666e-45	0.816451	0.353	0.254	7.96288277585702e-41	5	Adamtsl3
4.1386500591329e-40	0.785871	0.405	0.326	1.07695951838756e-35	5	Matn2
1.41893823715776e-38	0.888204	0.305	0.222	3.69236108073192e-34	5	Clec11a
4.64087219914278e-35	0.881874	0.303	0.225	1.20764776366093e-30	5	Nfasc
1.17772630747453e-26	0.824324	0.254	0.189	3.06467939731023e-22	5	Sertad4
0	1.75379	0.746	0.282	0	6	Hmcn1
0	1.43485	0.817	0.401	0	6	Kalrn
0	1.69131	0.642	0.235	0	6	Tnfrsf21
0	1.59848	0.599	0.215	0	6	Adgrl3
0	1.26864	0.598	0.23	0	6	Ptk7
0	2.55217	0.468	0.102	0	6	Clstn2
0	1.98452	0.507	0.142	0	6	Col23a1
0	1.31694	0.62	0.264	0	6	Fhod3
0	1.45068	0.497	0.162	0	6	Mylk
0	1.90133	0.362	0.093	0	6	Col7a1
4.53400022348012e-293	2.01532	0.357	0.099	1.179837538154e-288	6	Hs6st3
1.40255550469704e-277	1.22263	0.647	0.306	3.64972993432263e-273	6	Sema3a
1.35939616188161e-268	1.29068	0.567	0.243	3.53742069244831e-264	6	2610307P16Rik
1.14812389246333e-246	1.66849	0.335	0.099	2.98764799296807e-242	6	Cpa6
8.93269292050743e-179	1.21547	0.315	0.108	2.32446535177444e-174	6	Mamdc2
3.98664560690118e-174	1.34636	0.31	0.108	1.03740491982783e-169	6	Gcnt2
2.54591945713469e-172	1.34974	0.292	0.098	6.6249916113559e-168	6	Ctsc
2.87034767658092e-167	1.29121	0.272	0.088	7.46921872399886e-163	6	Gabrb3
2.80010703309495e-119	1.44459	0.272	0.111	7.28643852151969e-115	6	Mmp13
3.93644957356139e-112	1.14298	0.313	0.139	1.02434290803215e-107	6	Fbxo32
1.16796335626643e-253	0.742204	0.988	0.945	3.03927424567651e-249	7	Col12a1
1.70509052593087e-107	0.682026	0.831	0.856	4.43698656657731e-103	7	Mmp14
9.9911874115592e-104	0.91042	0.624	0.504	2.59990678823593e-99	7	Serpine2
1.09587805820266e-50	0.924473	0.591	0.585	2.85169388305497e-46	7	Ecrg4
7.35207941060589e-47	0.69705	0.625	0.611	1.91315810422787e-42	7	Lrrc15
1.23462164429397e-39	0.831828	0.437	0.356	3.21273244278176e-35	7	Acta2
2.06415120904587e-26	0.670536	0.457	0.416	5.37133427617916e-22	7	Inhba
2.51978162658243e-23	1.18064	0.35	0.317	6.5569757486928e-19	7	Cd200
1.00655550298113e-17	0.728306	0.506	0.551	2.61925872985749e-13	7	Tns3
2.58264384248685e-13	1.00438	0.26	0.224	6.72055580691927e-09	7	Anxa8
4.10556179210311e-11	0.675329	0.339	0.313	1.06834928954107e-06	7	Tagln
1.3235599658263e-10	1.25776	0.261	0.243	3.4441677430732e-06	7	Ptch1
2.30191148170626e-10	0.739841	0.46	0.512	5.99003405769602e-06	7	Slc6a6
3.89085057632623e-09	0.811632	0.296	0.273	0.000101248	7	Pcdh15
2.39883160895372e-07	0.673251	0.449	0.505	0.00624224	7	Dkk3
2.40319458515615e-07	0.992169	0.345	0.372	0.00625359	7	Myh10
2.81507556886764e-06	0.676017	0.183	0.257	0.0732539	7	Kctd10
5.168496763977e-06	0.693698	0.448	0.537	0.134495	7	Actn4
0.00245907	0.771094	0.38	0.447	1	7	Myl6
0.00705871	0.691465	0.261	0.27	1	7	Fgl2
0	2.7928	0.788	0.294	0	8	Spp1
0	2.14555	0.834	0.363	0	8	Inhba
0	2.12187	0.671	0.239	0	8	Sdc1
0	1.95569	0.712	0.32	0	8	Acta2
0	2.77488	0.441	0.075	0	8	Cspg4
0	2.75384	0.428	0.073	0	8	Megf11
0	1.8858	0.816	0.482	0	8	Serpine2
0	3.61731	0.336	0.04	0	8	Nes
0	4.98878	0.263	0.021	0	8	Col10a1
5.57273672840913e-301	2.01218	0.519	0.18	1.45013755146662e-296	8	Slc20a1
1.2651806770086e-298	2.66425	0.281	0.05	3.29225315771178e-294	8	Crlf1
4.6913712622215e-294	3.2083	0.25	0.039	1.22078862985528e-289	8	Gzme
1.94759479226482e-275	2.30308	0.345	0.083	5.0680311684315e-271	8	Thsd4
1.87877544338842e-270	2.52584	0.466	0.167	4.88894945878534e-266	8	Col15a1
1.36062725402319e-259	2.30874	0.327	0.078	3.54062424041914e-255	8	Dkk2
3.02494803684875e-249	2.07673	0.718	0.411	7.87151978148781e-245	8	Igfbp5
1.61661271595883e-239	2.4798	0.25	0.048	4.20674960946806e-235	8	Glp1r
2.16360588162058e-231	1.86702	0.571	0.259	5.63013522515308e-227	8	Ank
1.43202646485922e-193	1.97039	0.332	0.102	3.72641926685667e-189	8	Enpp1
1.55530481680319e-186	2.15001	0.319	0.098	4.04721419428526e-182	8	Sparcl1

## Sheet: Top20marker in organoid sample
p_val	avg_log2FC	pct.1	pct.2	p_val_adj	cluster	gene
0	2.5366	1	0.357	0	1	NELL1
0	2.55723	0.902	0.28	0	1	SHISA6
1.1228833938161e-288	2.14451	0.944	0.461	4.09279768212032e-284	1	SLC9A3
5.07989695992558e-271	2.23024	0.886	0.366	1.85157164292327e-266	1	SYNPR
8.9662032808424e-245	2.22395	0.744	0.209	3.26809143383425e-240	1	CSGALNACT1
9.6511287741297e-245	2.4207	0.713	0.186	3.51773992688253e-240	1	REG1A
1.03036410274103e-216	2.34006	0.766	0.274	3.75557411808077e-212	1	THBS1
3.31166827095356e-157	2.28223	0.625	0.226	1.20706996807986e-152	1	NKD1
3.78046832428278e-155	2.2114	0.522	0.138	1.37794289951783e-150	1	GP2
9.8415976793575e-144	2.76051	0.349	0.058	3.58716393814901e-139	1	ENSG00000214265
3.91421004107231e-138	2.52454	0.37	0.07	1.42669041787045e-133	1	LINC02315
2.69639104164833e-129	2.83027	0.321	0.055	9.82807570770398e-125	1	SNRPN
1.78228193692899e-114	2.35642	0.395	0.105	6.49623943191249e-110	1	SNHG14
1.12082646564133e-105	2.22916	0.353	0.085	4.08530038461609e-101	1	FMOD
5.75001979159869e-101	2.58031	0.301	0.064	2.09582471383981e-96	1	GLP1R
1.59610387464464e-100	2.46452	0.308	0.068	5.81763901269226e-96	1	LINC01992
2.52332408383444e-99	2.59215	0.276	0.053	9.19726395316814e-95	1	ENSG00000290498
5.12163511855282e-99	2.55207	0.282	0.056	1.86678478436132e-94	1	PTCHD4
2.50404791303208e-97	2.2291	0.36	0.099	9.12700423821064e-93	1	SPATA18
4.55119814147838e-94	2.45746	0.354	0.1	1.65886621058746e-89	1	CD74
1.78625603874426e-63	1.93925	0.96	0.389	6.51072463561894e-59	2	SHISA6
1.23796563546537e-62	2.02079	0.887	0.301	4.51226094470772e-58	2	DTL
4.05742023692552e-62	1.73207	1	0.471	1.47888910215698e-57	2	NELL1
5.70822545568971e-49	1.87904	0.795	0.277	2.08059109634434e-44	2	REG1A
2.93286386699352e-47	1.6441	0.947	0.487	1.06899955088047e-42	2	PGC
1.70508900312823e-46	2.0276	0.675	0.202	6.21487890750207e-42	2	GP2
1.67364835861584e-41	1.82567	0.762	0.293	6.10028090231887e-37	2	NKD1
2.10898132748717e-34	1.68151	0.728	0.296	7.68702604055798e-30	2	MCM5
6.20248905865037e-34	1.80085	0.51	0.145	2.26074523698747e-29	2	ENSG00000251652
1.02416590416038e-33	1.77818	0.603	0.205	3.73298230407415e-29	2	WDR76
1.57183353547716e-33	1.86452	0.642	0.239	5.7291760534607e-29	2	ZNF367
2.12132362593878e-31	1.81451	0.609	0.224	7.73201248418424e-27	2	ROR2
6.59764129088526e-29	2.53883	0.384	0.103	2.40477427411477e-24	2	STK32B
6.17055662893615e-24	1.77563	0.695	0.346	2.24910618568094e-19	2	LMCD1
6.94191481151878e-23	1.73182	0.477	0.172	2.53025852965048e-18	2	HUNK
4.13987955910237e-22	1.63504	0.517	0.203	1.50894470049722e-17	2	ORC1
1.51921544681135e-21	1.71762	0.424	0.146	5.5373883820827e-17	2	E2F1
8.71146371550104e-18	1.67249	0.331	0.106	3.17524140966297e-13	2	GLP1R
5.81657208403276e-15	1.9639	0.252	0.076	2.1200823589091e-10	2	ENSG00000282381
1.03658719926561e-08	1.65176	0.272	0.124	0.000377826	2	UNC93A
0	2.94916	0.925	0.226	0	3	DTL
1.24956745383419e-307	2.85068	0.895	0.249	4.55454841248024e-303	3	UHRF1
1.5878907261828e-278	2.90376	0.745	0.151	5.78770290786367e-274	3	CDC45
1.03883403708054e-272	2.56293	0.872	0.24	3.78644618175486e-268	3	FAM111B
3.37432124037908e-260	2.68434	0.786	0.193	1.22990634890577e-255	3	MCM10
5.93910866691005e-223	2.2819	0.798	0.234	2.16474571800205e-218	3	MCM5
3.12933764056196e-220	2.4709	0.727	0.178	1.14061227660843e-215	3	ZNF367
1.94003671069669e-208	2.91557	0.574	0.104	7.07123980681835e-204	3	CCNE2
4.15772815134625e-197	2.58642	0.649	0.153	1.5154503338842e-192	3	EXO1
1.74235560951076e-184	2.32134	0.696	0.194	6.35071196110578e-180	3	XRCC2
2.64834749479065e-172	2.40608	0.614	0.151	9.65296178376244e-168	3	ORC1
2.07367381716204e-169	2.45245	0.618	0.156	7.55833369617393e-165	3	WDR76
7.91543083039656e-158	2.58827	0.501	0.101	2.88509538337124e-153	3	E2F1
6.6275209969179e-156	2.38108	0.603	0.164	2.41566512816661e-151	3	TONSL
3.65321262548842e-130	2.44759	0.469	0.107	1.33155946986428e-125	3	RAD51
4.81125178834745e-117	2.68676	0.344	0.059	1.75365316433476e-112	3	E2F2
4.56755904025188e-94	2.35253	0.363	0.085	1.66482959458141e-89	3	GINS2
6.09952239667452e-90	2.23819	0.325	0.069	2.2232149183639e-85	3	CDT1
3.45918822930993e-87	2.25897	0.348	0.083	1.26083951770118e-82	3	ENSG00000267698
4.77638738250472e-66	2.33232	0.252	0.056	1.74094543704915e-61	3	ENSG00000282381
0	4.80577	0.988	0.171	0	4	H1-5
0	4.67025	0.949	0.14	0	4	H1-3
0	4.9998	0.778	0.053	0	4	H2AC8
0	5.1843	0.695	0.033	0	4	H2BC14
0	5.14837	0.653	0.034	0	4	H2BC17
0	4.97233	0.625	0.032	0	4	H3C3
0	4.63392	0.636	0.044	0	4	H2BC8
0	4.59	0.63	0.045	0	4	H2AC12
0	4.93589	0.604	0.039	0	4	H3C2
0	5.03167	0.584	0.028	0	4	H2BC10
0	5.22528	0.557	0.021	0	4	H2BC7
0	4.86357	0.525	0.024	0	4	H2AC14
0	5.66267	0.503	0.015	0	4	H2BC13
0	4.53579	0.483	0.025	0	4	H3C10
0	5.29909	0.46	0.014	0	4	H2AC13
1.27518626883401e-296	5.02845	0.409	0.016	4.64792643127309e-292	4	H1-1
2.8100528528605e-289	4.58709	0.426	0.021	1.02423616433913e-284	4	H3C4
2.85370885753728e-247	4.87895	0.345	0.014	1.04014834148376e-242	4	H2AC4
3.29809753790001e-210	4.83706	0.298	0.012	1.20212357158917e-205	4	H3C7
6.1187828547386e-209	4.58564	0.311	0.015	2.23023516272367e-204	4	H4C6
1.70996339600684e-300	3.72938	0.715	0.06	6.23264558210534e-296	5	PIF1
3.5612233626372e-236	3.24049	0.828	0.132	1.29803030344763e-231	5	PLK1
4.35454383029295e-233	3.07909	0.929	0.191	1.58718768070348e-228	5	DEPDC1
2.19138570671995e-231	3.44668	0.783	0.119	7.98738176242355e-227	5	TROAP
9.32402911719002e-229	3.38361	0.699	0.085	3.39851537292459e-224	5	UBE2C
7.37717011167521e-218	2.93851	0.971	0.251	2.6889047340045e-213	5	CCNB1
4.12762213888063e-214	2.95272	0.977	0.256	1.5044769934006e-209	5	KIF14
1.56364676294692e-211	2.98081	0.806	0.134	5.69933608626524e-207	5	NEK2
1.33191250623744e-207	2.85001	0.929	0.216	4.85468789398485e-203	5	HMMR
2.87809224566779e-206	3.08693	0.738	0.109	1.04903584262345e-201	5	KIF20A
9.62245766133929e-203	3.08027	0.997	0.369	3.50728959298156e-198	5	ASPM
4.18757280652945e-197	2.78789	0.929	0.223	1.52632841225192e-192	5	SGO2
6.85631316902639e-190	3.04485	1	0.487	2.49905758697843e-185	5	TOP2A
6.5545876945886e-184	2.91914	0.971	0.372	2.3890816688006e-179	5	KPNA2
1.08036363748082e-152	3.40186	0.45	0.048	3.93781742225383e-148	5	PMFBP1
6.36145465053957e-130	2.87357	0.518	0.079	2.31868660557517e-125	5	PSRC1
2.93318443156531e-125	2.89742	0.534	0.089	1.06911639346124e-120	5	HELLPAR
2.2175497202284e-109	3.27367	0.317	0.032	8.08274697526049e-105	5	NEURL1B
2.67702758086225e-101	2.85669	0.385	0.054	9.75749782948482e-97	5	ENSG00000289357
5.46251071022312e-67	2.77235	0.265	0.038	1.99103052876922e-62	5	PIMREG
4.88969681863952e-133	1.84771	0.978	0.522	1.78224559342592e-128	6	CENPF
9.33959255697395e-113	1.52252	0.994	0.627	3.40418809109143e-108	6	MKI67
1.3568975689813e-110	2.10239	0.754	0.26	4.94575594917994e-106	6	CCNB1
7.45523645516236e-76	2.10911	0.587	0.203	2.71735913554213e-71	6	CDC20
1.68270326987662e-59	1.38702	0.751	0.377	6.1332851483733e-55	6	TPX2
1.08837312817491e-56	1.58234	0.656	0.296	3.96701121488472e-52	6	PRR11
3.59589360762739e-49	1.34036	0.662	0.307	1.31066726104411e-44	6	BUB1
7.53339281485907e-45	1.50468	0.606	0.277	2.74584634708798e-40	6	CEP55
2.11753883500536e-43	1.74199	0.508	0.221	7.71821729971105e-39	6	BIRC5
1.23696415757508e-39	1.50908	0.536	0.239	4.50861065794541e-35	6	HMMR
6.02271723581765e-39	1.90987	0.416	0.164	2.19522020528318e-34	6	CCNB2
5.88684175457976e-36	1.87637	0.399	0.158	2.14569495112678e-31	6	NEK2
1.22285891454441e-32	1.97614	0.394	0.172	4.45719845762293e-28	6	CTC-338M12.4
2.47096618778017e-29	1.42031	0.486	0.24	9.00642465783993e-25	6	CCNA2
7.82917316993999e-25	1.69637	0.391	0.19	2.85365532871143e-20	6	PTTG1
1.04647005574758e-23	1.48867	0.453	0.251	3.81427870619434e-19	6	SAPCD2
2.09581606308946e-22	1.52255	0.316	0.136	7.63903996835476e-18	6	KIF20A
6.09220741776246e-18	1.38619	0.43	0.262	2.22054868170024e-13	6	GABPB1-AS1
4.75347112101748e-16	1.50585	0.363	0.21	1.73259268889966e-11	6	OLMALINC
1.03313821283822e-09	1.50087	0.291	0.181	3.76568547197402e-05	6	EMC1-AS1
8.1290181256259e-237	1.54837	0.951	0.444	2.96294581660938e-232	7	MYBPC1
3.55783218962141e-150	1.6271	0.732	0.313	1.29679425479511e-145	7	LINC00540
8.94619575947724e-113	1.73319	0.607	0.262	3.26079889237186e-108	7	POU5F1B
7.92094725387693e-100	1.49961	0.613	0.296	2.8871060645656e-95	7	SULF2
7.77389216964932e-99	1.37664	0.611	0.283	2.83350595691548e-94	7	ENSG00000258168
5.69345534820303e-82	1.60111	0.503	0.228	2.07520753986652e-77	7	ABO
2.10920389971368e-72	1.66355	0.402	0.159	7.68783729406638e-68	7	CHMP1B2P
1.1299528942242e-62	1.37482	0.469	0.228	4.11856530415779e-58	7	PLA2R1
1.0395474705203e-57	1.53689	0.376	0.163	3.78904657529943e-53	7	PADI1
6.24971160569091e-57	1.49083	0.39	0.171	2.27795738315828e-52	7	DAB2
1.5023742032136e-55	1.36198	0.429	0.203	5.47600373329326e-51	7	ARHGEF4
3.26415146354409e-52	1.46914	0.387	0.183	1.18975056694718e-47	7	RASGRF2
2.93065065351494e-51	1.60472	0.302	0.118	1.06819285669966e-46	7	LINC01594
6.14051331282041e-50	1.39803	0.384	0.185	2.23815569738991e-45	7	ELFN2
1.52340051555445e-47	1.34313	0.41	0.211	5.55264253914441e-43	7	ENSG00000257062
6.25310197379612e-47	1.51175	0.329	0.146	2.27919313842895e-42	7	EYA4
3.76771048727132e-37	1.4051	0.369	0.2	1.37329279550552e-32	7	MCTP1
4.35297224627967e-35	1.44504	0.288	0.137	1.58661485404648e-30	7	SLCO1B1
2.75526986337977e-31	1.39617	0.306	0.159	1.00426831250329e-26	7	PPP1R1B
3.69777495421324e-29	1.91144	0.282	0.148	1.34780199306118e-24	7	BPIFB1
2.67895109616788e-185	3.8289	0.72	0.111	9.76450885042231e-181	8	CCDC183
9.93925757396283e-153	3.5407	0.925	0.314	3.62275999313371e-148	8	FRY
1.20933276928859e-150	3.72385	1	0.538	4.40789701077997e-146	8	NDRG1
2.72299590986702e-133	3.05972	0.874	0.286	9.92504779187429e-129	8	BCAS1
5.47097326488893e-126	2.83692	0.984	0.624	1.99411504531937e-121	8	FER1L4
1.32196073844809e-96	3.048	0.547	0.112	4.81841469556946e-92	8	PPFIA4
1.23717333474392e-91	2.76735	0.78	0.297	4.50937308780811e-87	8	APOL1
2.77458583736195e-91	4.21623	0.327	0.039	1.01130879186006e-86	8	ENSG00000259354
6.51782626251861e-91	2.78794	0.874	0.506	2.37568249442541e-86	8	ACSS2
1.00523012860535e-88	2.84523	0.717	0.23	3.66396329575363e-84	8	DNAH11
1.26269129603762e-81	2.85772	0.398	0.065	4.60238350492753e-77	8	MYO7B
5.97684942939965e-78	3.11679	0.476	0.104	2.17850184852188e-73	8	RNF183
3.00074521694944e-75	2.86959	0.52	0.126	1.0937416241259e-70	8	LINC02649
8.70404087451269e-74	2.98212	0.449	0.095	3.17253585835113e-69	8	PTPN22
3.18829955683072e-71	4.0923	0.295	0.041	1.16210330546923e-66	8	LRP4
1.0038936444187e-63	3.14183	0.358	0.068	3.65909194454172e-59	8	NR2F2-AS1
3.50311616936234e-63	2.78928	0.543	0.168	1.27685081257088e-58	8	STYK1
2.31243159162766e-57	2.89093	0.5	0.152	8.42858190832364e-53	8	ENSG00000273184
2.26288020589266e-36	3.17974	0.268	0.063	8.24797206245816e-32	8	NCKAP5
3.48964994648997e-25	2.80717	0.276	0.087	1.27194250899613e-20	8	LINC02889
4.85439071042675e-305	4.59395	0.721	0.096	1.76937687004345e-300	9	BNIP5
1.40666850074905e-232	3.64832	0.854	0.245	5.12716601838022e-228	9	HDAC9
1.03917510665971e-202	5.63716	0.323	0.016	3.78768934626397e-198	9	PLA2G4C
1.13980450489816e-175	3.47772	0.635	0.144	4.15447343990332e-171	9	CDKN2B
1.76809366651712e-172	5.51404	0.383	0.039	6.44452460508826e-168	9	MUC4
5.60268853891168e-150	4.1663	0.5	0.094	2.04212394554792e-145	9	DAPK2
2.44925336362338e-148	4.49363	0.363	0.041	8.92728358507085e-144	9	PARM1
2.55824486436597e-123	4.82353	0.257	0.022	9.32454670612751e-119	9	TRPV6
3.05142330473885e-106	5.08604	0.274	0.033	1.11221328034426e-101	9	KRT20
1.04967469295643e-105	3.38652	0.485	0.123	3.82595928835687e-101	9	CYP2C9
6.97391496184648e-105	4.9343	0.277	0.034	2.54192226444342e-100	9	ATP10B
6.1422805369134e-98	3.79227	0.312	0.05	2.23879983289957e-93	9	ENSG00000253666
2.39838703466743e-85	3.38709	0.363	0.079	8.7418809026593e-81	9	BMP2
6.61925568577836e-83	3.65229	0.283	0.048	2.41265250490935e-78	9	TMCC3
6.83534294171694e-78	4.22394	0.65	0.342	2.49141414882641e-73	9	MUC13
4.12020603701422e-69	3.39319	0.308	0.069	1.50177389843131e-64	9	TNFAIP2
2.39182803907241e-63	4.13746	0.438	0.161	8.71797401961504e-59	9	MUC17
9.73384824081016e-62	3.92971	0.394	0.129	3.5478903452929e-57	9	CEACAM5
1.06803159209485e-51	3.58986	0.33	0.103	3.89286835002653e-47	9	MUC3A
3.29387046210507e-35	3.38901	0.274	0.096	1.20058284473268e-30	9	CDH17
0	9.97442	0.762	0.005	0	10	H19
1.7674597112524e-250	8.18347	0.762	0.007	6.44221390154388e-246	10	ENSG00000229642
6.59135555959761e-164	7.56401	0.429	0.003	2.40248318791773e-159	10	ZNF804A
7.01169580641721e-162	7.32205	0.571	0.007	2.55569300448101e-157	10	ENSG00000226022
1.99502524582701e-155	7.9877	0.333	0.002	7.27166751851486e-151	10	SLC2A3
5.03922837441147e-128	7.59993	0.429	0.005	1.83674835018924e-123	10	SH3GL3
6.73847769494232e-126	6.34604	0.762	0.018	2.45610773502953e-121	10	AJAP1
1.12499265486904e-121	7.1225	0.857	0.025	4.10048572773217e-117	10	IGFL2-AS1
3.15672732572133e-108	8.22401	0.333	0.003	1.15059554295217e-103	10	MMP16
8.34496422221772e-104	7.17147	0.524	0.01	3.04165600935614e-99	10	SNCG
2.64368781839938e-100	6.67667	0.524	0.01	9.63597772928388e-96	10	CELF2
6.38537966296926e-93	5.86964	0.905	0.037	2.32740703335566e-88	10	LIMCH1
8.80752079308035e-83	6.74939	0.571	0.016	3.21025325386986e-78	10	MME
2.11756526256256e-77	7.94483	0.429	0.009	7.71831362551428e-73	10	LINC02582
3.64025605370863e-73	7.57528	0.286	0.004	1.32683692901626e-68	10	ST6GALNAC5
2.22440424530454e-53	5.997	0.762	0.048	8.10773103371051e-49	10	BTBD16
2.57262666463802e-52	6.47958	0.286	0.006	9.37696692993914e-48	10	HDGFL3
1.05157179415224e-47	6.1383	0.333	0.009	3.83287403250551e-43	10	CDH4
8.24636325156519e-47	6.18063	0.286	0.007	3.005716941563e-42	10	CADM2
1.40263117541056e-38	6.00151	0.333	0.012	5.11245037125397e-34	10	MIR137HG
9.18601094074217e-48	2.9082	0.485	0.03	3.34820912779111e-43	11	SYT14
1.74400949932637e-44	5.60363	0.515	0.038	6.35674022409469e-40	11	LINC02532
5.32716841170278e-26	3.08683	0.939	0.29	1.94169961438155e-21	11	PDGFA
8.90762714147988e-24	3.17657	0.636	0.105	3.246741016798e-19	11	ATP13A4
5.03522808947432e-23	3.5892	0.394	0.042	1.83529028633249e-18	11	IL33
8.37134504580304e-17	2.86063	0.394	0.055	3.05127155574475e-12	11	SHC2
9.11963565048099e-16	2.74883	0.697	0.195	3.32401599824382e-11	11	IFI6
1.58263077301869e-14	3.26928	0.273	0.032	5.76853090457581e-10	11	PLEKHG7
1.3424076155424e-13	3.00975	0.758	0.292	4.89294151789048e-09	11	TCN1
4.447053425437e-12	2.92993	0.303	0.046	1.62090650303753e-07	11	UGT2B15
2.17378738147585e-11	2.72606	0.424	0.094	7.92323762674133e-07	11	SCAMP5
2.82165447387326e-11	2.69059	0.333	0.059	1.02846483918206e-06	11	NR0B2
8.84714297670367e-11	2.69423	0.515	0.149	3.22469514357872e-06	11	MMP7
4.60148745240769e-10	2.81301	0.364	0.076	1.67719616152808e-05	11	LINC00923
6.02210126319694e-10	2.84779	0.273	0.046	2.19499568942265e-05	11	SYT11
8.91552341578095e-09	2.88573	0.394	0.1	0.000324962	11	PTCHD4
6.93654590748043e-08	3.19175	0.303	0.07	0.0025283	11	LBH
2.32094180933546e-07	2.67453	0.333	0.088	0.0084596	11	ARHGEF40
1.26957602775464e-06	2.69148	0.364	0.107	0.0462748	11	MX2
8.80423660591798e-06	3.31925	0.333	0.109	0.320906	11	MMP1
