# Supplementary material for: NF2 loss malignantly transforms human pancreatic acinar cells and enhances cell fitness under environmental stress
Source: J Clin Invest. 2026 Jan 2;136(1):e194395. doi: 10.1172/JCI194395 (PMC12721884; doi:10.1172/JCI194395)
Supplement: Supplemental table 7 [file jci-136-194395-s126.xlsx]

## Sheet: Supplementary Table 6
Basal PDAC gene signature		Classical PDAC gene signature		NF loss induced PDAC associated gene signature from scRNA seq		iCAF gene signature			csCAF gene signature			NF2 loss induced starvation response gene signature
	HGNC.symbol		HGNC.symbol		HGNC.symbol		HGNC.symbol	MGI.symbol		HGNC.symbol	MGI.symbol		HGNC.symbol
1	VGLL1	1	BTNL8	1	NEGR1	1	HAS2	Has2	1	C7	C7	1	ATP6V0C
2	UCA1	2	FAM3D	2	ANKRD1	2	DDX3Y	Ddx3y	2	CCDC80	Ccdc80	2	FAU
3	S100A2	3	AGR3	3	COL4A2	3	BAZ1A	Baz1a	3	SFRP4	Sfrp4	3	KPTN
4	LY6D	4	CTSE	4	CCN1	4	C7	C7	4	FBLN1	Fbln1	4	LAMTOR1
5	SPRR3	5	LYZ	5	TRIO	5	FOSL1	Fosl1	5	OGN	Ogn	5	LAMTOR4
6	SPRR1B	6	TFF2	6	FLNA	6	EGR1	Egr1	6	SFRP2	Sfrp2	6	LAMTOR5
7	LEMD1	7	TFF1	7	EPHB2	7	NFKBIA	Nfkbia	7	ASPN	Aspn	7	RPL10
8	KRT15	8	ANXA10	8	COL4A1	8	MYH11	Myh11	8	C1S	C1s1	8	RPL10A
9	DHRS9	9	LGALS4	9	KRT7	9	KLF9	Klf9	9	C1S	C1s2	9	RPL12
10	AREG	10	PLA2G10	10	DCBLD2	10	SELENOK	Selenok	10	C1R	C1ra	10	RPL13
11	CST6	11	CEACAM6	11	ABL2	11	FBLN1	Fbln1	11	C1R	C1rb	11	RPL13A
12	SERPINB3	12	VSIG2	12	F3	12	MYC	Myc	12	GPNMB	Gpnmb	12	RPL14
13	KRT6C	13	TSPAN8	13	AXL	13	TRIB1	Trib1	13	FBLN5	Fbln5	13	RPL17
14	KRT6A	14	ST6GALNAC1	14	CLIP4	14	PDGFRB	Pdgfrb	14	SERPINF1	Serpinf1	14	RPL18
15	SERPINB4	15	AGR2	15	CALD1	15	HSPA9	Hspa9	15	CTSK	Ctsk	15	RPL18A
16	FAM83A	16	TFF3	16	TANC2	16	FOS	Fos	16	TINAGL1	Tinagl1	16	RPL19
17	SCEL	17	CYP3A7	17	DCDC2	17	CCDC80	Ccdc80	17	METTL7A	Mettl7a1	17	RPL21
18	FGFBP1	18	MYO1A	18	KRT17	18	ETF1	Etf1	18	METTL7A	Mettl7a3	18	RPL22
19	KRT7	19	CLRN3	19	CDK14	19	CYCS	Gm10053	19	METTL7A	Methig1	19	RPL23A
20	KRT17	20	KRT20	20	SERPINE1	20	SFRP2	Sfrp2	20	METTL7A	Mettl7a2	20	RPL24
21	GPR87	21	CDH17	21	EDIL3	21	NAMPT	Nampt	21	GLUL	Glul	21	RPL26
22	TNS4	22	SPINK4	22	CCN2	22	MLLT11	Mllt11	22	GPC3	Gpc3	22	RPL26L1
23	SLC2A1	23	REG4	23	HS3ST2	23	EIF3A	Eif3a	23	GAS6	Gas6	23	RPL27A
24	ANXA8L2			24	ASAP1	24	NNMT	Nnmt	24	RARRES2	Rarres2	24	RPL28
				25	VGLL3	25	CCT2	Cct2	25	TXNIP	Txnip	25	RPL29
				26	FYN	26	ATP6V0C	Atp6v0c	26	SPRY1	Spry1	26	RPL30
				27	RUNX1	27	PIM3	Pim3	27	EFEMP1	Efemp1	27	RPL31
				28	PHLDB2	28	EGR3	Egr3	28	C3	C3	28	RPL32
				29	CD44	29	DDX21	Ddx21	29	PRELP	Prelp	29	RPL34
				30	BCAR3	30	SAT1	Sat1	30	SRPX	Srpx	30	RPL35
				31	EPHA4	31	CCDC71L	Ccdc71l	31	ADH1B	Adh1	31	RPL35A
				32	SORBS2	32	ID4	Id4	32	OLFML3	Olfml3	32	RPL36
				33	THBS1	33	OGN	Ogn	33	MXRA8	Mxra8	33	RPL36A
				34	TM4SF1	34	KPNA2	Gm10184	34	VCAN	Vcan	34	RPL36AL
				35	PRSS23	35	STEAP1	Steap1	35	COL6A3	Col6a3	35	RPL37
				36	SYNE1	36	EFEMP1	Efemp1	36	DCN	Dcn	36	RPL37A
				37	PAWR	37	NR4A1	Nr4a1	37	SELENOP	Selenop	37	RPL38
				38	UBASH3B	38	SLC43A2	Slc43a2	38	GGT5	Ggt5	38	RPL39L
				39	NAV2	39	TUBB2A	Tubb2a	39	MFAP4	Mfap4	39	RPL41
				40	TNFAIP8	40	TUBA1C	Tuba1c	40	PLXDC2	Plxdc2	40	RPL6
				41	LINC00472	41	PDLIM3	Pdlim3	41	CTSC	Ctsc	41	RPL7
				42	SLC35F3	42	SYAP1	Syap1	42	MMP2	Mmp2	42	RPL7A
				43	CDK6	43	CAVIN3	Cavin3	43	S100A13	S100a13	43	RPL8
				44	ITGB8	44	C3	C3	44	APOD	Apod	44	RPL9
				45	PLAU	45	NFATC1	Nfatc1	45	CXCL12	Cxcl12	45	RPLP0
				46	MELTF	46	GSPT1	Gspt1	46	LUM	Lum	46	RPLP1
				47	SEMA7A	47	CREM	Crem	47	ALDH1A1	Aldh1a1	47	RPLP2
				48	FSTL1	48	MARCKSL1	Marcksl1	48	ALDH1A1	Aldh1a7	48	RPS10
				49	UBE2E2	49	BTG3	Btg3	49	CLEC11A	Clec11a	49	RPS11
				50	TMCC1	50	TWIST1	Twist1	50	CYP1B1	Cyp1b1	50	RPS12
				51	ETS1	51	NOP16	Nop16	51	F2R	F2r	51	RPS15
				52	ADAMTS9	52	SLC3A2	Slc3a2	52	PDGFRA	Pdgfra	52	RPS15A
				53	FRMD6	53	HSPE1	Hspe1-rs1	53	LRP1	Lrp1	53	RPS16
				54	CAVIN1	54	ELL2	Ell2	54	DPT	Dpt	54	RPS17
				55	PVT1	55	CYCS	Cycs	55	MOXD1	Moxd1	55	RPS19
				56	MMP7	56	HNRNPU	Hnrnpu	56	RARRES1	Rarres1	56	RPS2
				57	PHLDA1	57	ARL4A	Arl4a	57	CYBRD1	Cybrd1	57	RPS20
				58	LRMDA	58	RAB3B	Rab3b	58	ADD3	Add3	58	RPS21
				59	KLHL5	59	SEMA6A	Sema6a	59	PTGDS	Ptgds	59	RPS23
				60	CAV1	60	ARID5B	Arid5b	60	CD302	Cd302	60	RPS24
				61	ACTN1	61	SPP1	Spp1	61	SCPEP1	Scpep1	61	RPS26
				62	LAMB1	62	REL	Rel	62	TSHZ2	Tshz2	62	RPS27
				63	ENSG00000226149	63	ERRFI1	Errfi1	63	CFD	Cfd	63	RPS27A
				64	GLI2	64	KLF6	Klf6	64	PCOLCE	Pcolce	64	RPS28
				65	MYLK	65	AMD1	Amd2	65	ENG	Eng	65	RPS29
				66	CHST11	66	AMD1	Amd1	66	HTRA1	Htra1	66	RPS3A
				67	PIEZO1	67	TPBG	Tpbg	67	PLTP	Pltp	67	RPS4Y1
				68	ELK3	68	IGF1	Igf1				68	RPS5
				69	CREB5	69	MCL1	Mcl1				69	RPS7
				70	PVR	70	C2	C2				70	RPS9
				71	VCAN	71	GPNMB	Gpnmb				71	RPSA
				72	LAMC1	72	GPC3	Gpc3				72	SLC38A9
				73	MYADM	73	CFI	Cfi
				74	ENSG00000276850	74	SPON2	Spon2
				75	MIR181A1HG	75	C4A	C4b
				76	CXCL8	76	RGCC	Rgcc
				77	TGFBR1	77	CFB	Cfb
				78	MSN	78	CFB	Gm20547
				79	GLCCI1	79	TGIF1	Tgif1
				80	STARD13	80	CRABP2	Crabp2
				81	ZPLD1	81	EIF3J	Eif3j2
				82	BCAT1	82	SGK1	Sgk1
				83	LPCAT2	83	MYADM	Myadm
				84	SERPINB2	84	U2AF1L5	U2af1
				85	LBH	85	APOE	Apoe
				86	CASC19	86	EIF4A3	Eif4a3l1
				87	DTNB	87	EIF4A3	Eif4a3
				88	PEA15	88	EIF4A3	Eif4a3l2
				89	HMGA1	89	NR2F2	Nr2f2
				90	NCALD	90	RABGEF1	Rabgef1
				91	GRB10	91	UGDH	Ugdh
				92	HMGA2	92	GFPT2	Gfpt2
				93	PALLD	93	VEGFA	Vegfa
				94	SH3PXD2B	94	CHD1	Chd1
				95	CADM1	95	LBH	Lbh
				96	SLC2A1	96	AREG	Areg
				97	DNAH14	97	EMP1	Emp1
				98	SLAMF7	98	ICAM1	Icam1
				99	SLC7A5	99	MYLK	Mylk
				100	VTCN1	100	JUND	Jund
				101	ENC1	101	MMP19	Mmp19
				102	CYTOR	102	TM4SF1	Tm4sf1
				103	TGM2	103	APOC1	Apoc1
				104	PEG10	104	MAT2A	Mat2a
				105	FERMT1	105	MAFF	Maff
				106	RIGI	106	HSPE1	Hspe1
						107	CCN2	Ccn2
						108	CDKN1A	Cdkn1a
						109	HTRA3	Htra3
						110	NOTCH3	Notch3
						111	CCN1	Ccn1
						112	NOLC1	Nolc1
						113	RHEB	Rheb
						114	FOSB	Fosb
						115	JUNB	Junb
						116	LMNA	Lmna
						117	RARRES1	Rarres1
						118	PDPN	Pdpn
						119	IL6	Il6
						120	HSPH1	Hsph1
						121	PHLDA1	Phlda1
						122	ZFP36	Zfp36
						123	MLF1	Mlf1
						124	PPP1R15B	Ppp1r15b
						125	BZW1	Bzw1
						126	U2AF1	U2af1
						127	SOCS3	Socs3
						128	WTAP	Wtap
						129	MEST	Mest
						130	STRAP	Strap
						131	HOMER1	Homer1
						132	PLAUR	Plaur
						133	EIF3J	Eif3j1
						134	KLF2	Klf2
						135	CRISPLD2	Crispld2
						136	NBL1	Nbl1
						137	RDH10	Rdh10
						138	SLC19A2	Slc19a2
						139	YBX3	Ybx3
						140	BAIAP2	Baiap2
						141	TSC22D2	Tsc22d2
						142	SOD2	Sod2
						143	TFPI2	Tfpi2
						144	SELENOP	Selenop
						145	TF	Trf
						146	FBXO32	Fbxo32
						147	ATP1B3	Atp1b3
						148	HNRNPAB	Hnrnpab
						149	STX4	Stx4a
						150	SERTAD1	Sertad1
						151	DUSP5	Dusp5
						152	PPP1R14A	Ppp1r14a
						153	HAS1	Has1
						154	MMP2	Mmp2
						155	ATF3	Atf3
						156	MFAP4	Mfap4
						157	LRRFIP1	Lrrfip1
						158	ABL2	Abl2
						159	NECTIN2	Nectin2
						160	APOD	Apod
						161	SFPQ	Sfpq
						162	MEDAG	Medag
						163	DUSP1	Dusp1
						164	DYRK3	Dyrk3
						165	ALDH1A3	Aldh1a3
						166	CXCL12	Cxcl12
						167	CYP1B1	Cyp1b1
						168	CCNL1	Ccnl1
						169	LXN	Lxn
						170	RANBP2	Ranbp2
						171	CLEC11A	Clec11a
						172	PIM1	Pim1
						173	GPRC5A	Gprc5a
						174	KDM6B	Kdm6b
						175	CEBPB	Cebpb
						176	EIF4A1	Eif4a1
						177	PFDN2	Pfdn2
						178	VMP1	Vmp1
						179	C2CD3	C2cd3
						180	IGFBP2	Igfbp2
						181	THBS1	Thbs1
						182	NFE2L2	Nfe2l2
						183	B4GALT1	B4galt1
						184	GEM	Gem
						185	SLC20A1	Slc20a1
						186	EIF5A	Eif5a
						187	PNRC1	Pnrc1
						188	FBXO48	Fbxo48
						189	NFATC2	Nfatc2
						190	PLA2G2A	Pla2g2a
						191	UGCG	Ugcg
						192	RND3	Rnd3
						193	NR4A3	Nr4a3
						194	XBP1	Xbp1
						195	PTPN1	Ptpn1
						196	IL1R1	Il1r1
						197	COL6A1	Col6a1
						198	EMILIN1	Emilin1
						199	NR4A2	Nr4a2
						200	PTGIS	Ptgis
						201	PPP1R15A	Ppp1r15a
						202	C11orf96	Gm13889
						203	SDCBP	Sdcbp
						204	KLF4	Klf4
						205	SERPINE1	Serpine1
						206	TUBB4B	Tubb4b
						207	LRRC59	Lrrc59
						208	ADAMTS4	Adamts4
						209	FGF7	Fgf7
						210	RGS2	Rgs2
						211	FRZB	Frzb
						212	UAP1	Uap1
						213	TOP1	Top1
						214	KPNA2	Kpna2
						215	YWHAG	Ywhag
						216	LIF	Lif
