# Supplementary material for: NF2 loss malignantly transforms human pancreatic acinar cells and enhances cell fitness under environmental stress
Source: J Clin Invest. 2026 Jan 2;136(1):e194395. doi: 10.1172/JCI194395 (PMC12721884; doi:10.1172/JCI194395)
Supplement: Supporting data values [file jci-136-194395-s127.xlsx]

## Sheet: Figure 2C
Culture 1			Culture 2
Genotype	Volumn (mm3)		Genotype	Volumn (mm3)
KPT	not detected		KPT	not detected
KPT	not detected		KPT	not detected
KPT	not detected		KPT	not detected
KPT	not detected		KPT	not detected
KPT	not detected		KPTN	48
KPT	not detected		KPTN	75
KPTN	171.5		KPTN	75
KPTN	48
KPTN	162
KPTN	75
KPTN	62.5
KPTN	196
Culture 3			Culture 4
Genotype	Volumn (mm3)		Genotype	Volumn (mm3)
KPT	24.5		KPT	288
KPT	50.625		KPT	27
KPT	126		KPT	32
KPT	75		KPT	126
KPT	32		KPT	40
KPT	125		KPT	30.625
KPT	87.5		KPTN	397.375
KPTN	405		KPTN	320
KPTN	451.25		KPTN	726
KPTN	108		KPTN	950
KPTN	126		KPTN	1098.5
KPTN	325.125
KPTN	158.438
KPTN	1183

## Sheet: Figure 6A
		Cell Viability (percentage to control)
KPT		rep1	rep2	rep3	rep4
WNT+		109.477	87.4418	106.503	96.5782
WNT-		27.0568	39.7354	27.306	23.9653
KPTN		rep1	rep2	rep3	rep4
WNT+		88.3779	96.7536	104.026	110.843
WNT-		92.3768	90.4921	101.437	88.8751

## Sheet: Figure 6B
		Cell Viability (percentage to control)
		rep1	rep2	rep3	rep4
WNT+ LGK-		103.097	92.7686	106.98	97.1537
WNT+LGK+		92.7746	95.14	109.134	92.4289
WNT-LGK-		108.35	118.806	86.8462	102.471
WNT-LGK+		19.8391	31.4042	19.1654	16.9123

## Sheet: Figure 6D
Tumor volumn (mm3)											Bogy weight (g)
vehicle ctrl											vehicle ctrl
	Day 0	Day 5	Day 10	Day 15	Day 20	Day 25	Day 30	Day 35	Day 40			Day 0	Day 5	Day 10	Day 15	Day 20	Day 25	Day 30	Day 35	Day 40
tumor 1	87.5	269.5	567	486	676.875	1080	1267.5	1080	2025		mice 1	24	23.5	26	26	26	27	28	28	30
tumor 2	162	198	367.5	729	700	1687.5	1666	2137.5	2812.5
tumor 3	126	144	220.5	364.5	600	1080	1008	1687.5	1912.5		mice 2	20	20	22	22	23	24	25	25	25.5
tumor 4	136.125	196	256	665.5	936	1687.5	1080	2304	2456.5
tumor 5	105.875	198	253.125	304	416	600	1764	1960	2890		mice 3	19	19.5	22	22	22	22	23	23	22.5
tumor 6	75	126	171.5	445.5	650	750	847	847	1687.5
tumor 7	126	220.5	384	700	1008	1470	1960	2250	2812.5		mice 4	20	20	21.5	21	22	23	23	23	24
tumor 8	108	144	288	405	650	1008	1666	2475	3200
LGK974											LGK974
	Day 0	Day 5	Day 10	Day 15	Day 20	Day 25	Day 30	Day 35	Day 40			Day 0	Day 5	Day 10	Day 15	Day 20	Day 25	Day 30	Day 35	Day 40
tumor 1	126	337.5	245	294	480	384	750	1152	1352		mice 1	25	24.5	24.5	26	27	28	27.5	28	30
tumor 2	105.875	87.5	125	245	220.5	196	220.5	364.5	405
tumor 3	125	433.5	688.5	480	567	607.5	850	1331	1521		mice 2	26	25	26.5	26	27	27	27	27.5	29
tumor 4	87.5	100	252	220.5	196	245	352	288	405
tumor 5	147.875	162	220.5	269.5	586.625	650	1152	1666	1764		mice 3	19	19	20.5	21	21	22	22	23	25
tumor 6	126	126	196	384	245	750	1080	1352	1687.5
tumor 7	121	126	196	196	220.5	281.25	445.5	526.5	786.5		mice 4	19	19.5	21	21	21	21	22	22	23
tumor 8	196	320	384	144	196	256	364.5	550	750

## Sheet: Figure 7D
		Cell Viability (percentage to control)
CM		rep1	rep2	rep3	rep4
KPT		111.857	109.505	127.009	75.155
KPTN		120.362	112.21	60.0141	107.414
LM		rep1	rep2	rep3	rep4
KPT		21.772	18.6739	22.2166	39.3788
KPTN		107.839	105.893	98.7891	87.4791

## Sheet: Figure 8C
	Cell Viability (percentage to control)
Treatment in CM	rep 1	rep 2	rep 3	rep 4	rep 5
Vehicel Ctrl	99.4137	104.417	89.9481	102.084	104.137
EIPA	97.8203	91.236	89.6427	93.6607	64.2531
Treatment in LM	rep 1	rep 2	rep 3	rep 4	rep 5
Vehicel Ctrl	67.1655	120.828	100.585	109.074	102.349
EIPA	10.2779	25.6825	34.8217	16.2648	23.8889

## Sheet: Figure 8E
	Cell Viability (percentage to control)
Treatment in CM	rep 1	rep 2	rep 3	rep 4	rep 5
Vehicel Ctrl	101.937	105.022	99.4762	78.65	114.915
PAKi	88.7714	86.7801	86.3964	94.907	101.052
Treatment in LM	rep 1	rep 2	rep 3	rep 4	rep 5
Vehicel Ctrl	96.251	93.6364	120.429	106.535	83.1487
PAKi	19.5418	16.5092	22.7639	17.2188	31.8083

## Sheet: Figure 9B
	Cell Viability (percentage to control)
Treatment in CM	rep 1	rep 2	rep 3	rep 4
Vehicel Ctrl	94.8563	99.6705	102.476	102.997
RMC7977	16.937	41.5319	18.3807	28.0254
Gemcitabine	26.6008	11.4924	43.3822	24.6495
Treatment in LM	rep 1	rep 2	rep 3	rep 4	rep 5
Vehicel Ctrl	105.443	103.471	80.7714	116.919	93.3957
RMC7977	83.0616	85.3382	82.0477	89.2455	83.2043
Gemcitabine	78.8906	86.3662	74.0239	95.8199	75.7564

## Sheet: Figure 9D
	Cell Viability (percentage to control)
Treatment in CM	rep 1	rep 2	rep 3	rep 4	rep 5
Vehicel Ctrl	115.952	77.4991	115.265	78.6396	112.644
WH244 10 nM	55.1394	49.1958	40.1128	64.3043	55.1102
WH244 50 nM	19.5153	29.2226	13.3303	17.4856	14.1797
WH244 200 nM	30.1201	13.6223	18.109	13.0488	31.8478
Treatment in LM	rep 1	rep 2	rep 3	rep 4	rep 5
Vehicel Ctrl	108.041	102.602	87.0492	111.799	90.5091
WH244 10 nM	122.286	88.7346	103.651	88.7789	111.059
WH244 50 nM	69.1299	77.4831	63.7512	50.3394	71.871
WH244 200 nM	53.9442	58.2654	82.3916	59.7105	49.5432

## Sheet: Figure 9F
	Cell Viability (percentage to control)
Treatment in LM	rep 1	rep 2	rep 3	rep 4
Vehicel Ctrl	99.3305	89.703	106.727	104.239
RMC 7977	66.504	70.7454	66.5912	82.8273
Gemcitabine	63.1933	69.4201	49.1534	66.2623
WH244	53.3894	62.1498	61.0102	49.9258
WH244 + RMC 7977	34.1078	21.1222	31.3554	23.1092
WH244 + Gemcitabine	37.2676	22.4672	28.5983	32.9281

[truncated: 4 more sheets: Figure S3D, Figure S6C, Figure S7D, Figure S8A]
